# Supplementary material for: Roles of chromosomal and gonadal sex in the fetal and placental responses to maternal food restriction in mice
Source: Mol Hum Reprod. 2025 Apr 26;31(2):gaaf015. doi: 10.1093/molehr/gaaf015 (PMC12085225; doi:10.1093/molehr/gaaf015)
Supplement: gaaf015_Supplementary_Data [file gaaf015_supplementary_data.zip]

Archive with 8 entries (8 files):
- Graphical Abstract.tif
- Supplementary Information Revised.pdf
- Supplementary Table 1.xlsx
- Supplementary Table 2.xlsx
- Supplementary Table 3.xlsx
- Supplementary Table 4.xlsx
- Supplementary Table 5.xlsx
- Supplementary Table 6.xlsx
