# Supplementary material for: Roles of chromosomal and gonadal sex in the fetal and placental responses to maternal food restriction in mice
Source: Mol Hum Reprod. 2025 Apr 26;31(2):gaaf015. doi: 10.1093/molehr/gaaf015 (PMC12085225; doi:10.1093/molehr/gaaf015)
Supplement: gaaf015_Supplementary_Data [file gaaf015_supplementary_data.zip › Supplementary Table 1.xlsx]

## Sheet: Supplementary Table S1
Supplementary Table S1. RNA quality and sequencing metrics for labyrinth samples.
Sample name	Sample title in GEO	Genotype (3 characters = FCG, 1 character = wild type)	Treatment	Number of viable conceptuses	Female_age (weeks)	RIN (RNA integrity number)	TranscriptPercent	InputReads	UniqueReads	MappedReads	TotalBases	MappedBases	Q30Bases	LibraryPreparationBatch	SequencingBatch
F10B	Labyrinth, FCG_XXF_FoodRest, Rep1	XXF	Food restriction	9	14.86	9.6	89.8	62756416	36096053	60692637	3665653848	1775340715	3474233763	1	2
F11A	Labyrinth, WT_F_FoodRest, Rep1	F	Food restriction	9	16.86	10	86.2	60237934	35635503	58303992	3522414163	1706294310	3322793913	1	2
F13B	Labyrinth, WT_F_Control, Rep1	F	Control	7	16.86	9.3	91.9	64544364	38212409	62305242	3768006611	1822256022	3548932316	1	1
F15A	Labyrinth, WT_F_FoodRest, Rep2	F	Food restriction	9	12.86	9.3	92.7	47009616	31483043	46050640	2747509059	1347159206	2586096834	1	1
F16A	Labyrinth, FCG_XYF_Control, Rep1	XYF	Control	9	12.86	8.9	92.2	51028130	31748072	49195501	2980606029	1438867623	2806668379	1	1
F18B	Labyrinth, WT_M_Control, Rep1	M	Control	9	14.86	9.6	91.5	48805648	28373947	46176161	2830881227	1350854704	2628274223	1	1
F1B	Labyrinth, FCG_XXF_FoodRest, Rep2	XXF	Food restriction	10	12.86	9.4	87.4	51459430	33415397	50087254	3008143496	1465270217	2850098238	1	2
F20A	Labyrinth, WT_M_Control, Rep2	M	Control	9	12.86	9.8	90.9	53707130	29403065	51574911	3135867239	1508358022	2944643642	1	1
F22A	Labyrinth, FCG_XXM_FoodRest, Rep1	XXM	Food restriction	9	15.86	9.7	89.4	62585222	37535079	60772690	3653681000	1777612136	3458197437	1	2
F23A	Labyrinth, WT_M_FoodRest, Rep1	M	Food restriction	5	19.86	9.8	91.6	50705700	29281384	48014945	2944771404	1403964014	2745757390	1	1
F24A	Labyrinth, FCG_XYM_FoodRest, Rep1	XYM	Food restriction	7	15.86	9.6	89	50947370	31478499	49470949	2978992895	1447393266	2828062142	2	2
F25B	Labyrinth, FCG_XXF_Control, Rep1	XXF	Control	8	13.86	9	90.5	54006256	31611891	52358306	3156845359	1531825858	2961312232	1	1
F26A	Labyrinth, FCG_XYF_Control, Rep2	XYF	Control	8	13.86	9	92	50108526	28901908	47430707	2916300892	1387434478	2725365692	1	1
F26B	Labyrinth, FCG_XYM_Control, Rep1	XYM	Control	8	13.86	9	90.5	59399604	33920084	55822529	3452334876	1632311010	3227338317	1	1
F27A	Labyrinth, WT_M_FoodRest, Rep2	M	Food restriction	3	21.86	8.9	91.6	53685214	27605772	50655937	3122957539	1481418289	2929295542	1	2
F28A	Labyrinth, FCG_XYF_FoodRest, Rep1	XYF	Food restriction	9	13.86	10	90.1	66960364	37137119	64569421	3911103882	1887907960	3704487003	2	2
F29A	Labyrinth, FCG_XXF_FoodRest, Rep3	XXF	Food restriction	7	13.86	9.5	87.9	50441086	30808746	49112546	2947971698	1436907137	2771315614	1	1
F29B	Labyrinth, FCG_XXM_FoodRest, Rep2	XXM	Food restriction	7	13.86	9.1	89.1	57517128	33360820	55765919	3362244754	1631034733	3195709294	2	2
F2B	Labyrinth, FCG_XXF_FoodRest, Rep4	XXF	Food restriction	10	12.86	9.6	91.3	60738528	36225050	58720523	3546207038	1717267541	3358697155	1	2
F31A	Labyrinth, WT_F_FoodRest, Rep3	F	Food restriction	10	21.86	9.9	92.5	53144002	34526765	52005692	3105377932	1521450734	2922083510	1	1
F32A	Labyrinth, WT_M_FoodRest, Rep3	M	Food restriction	3	19.86	9.8	91.4	57025080	29945205	54668280	3327715955	1598899692	3124054523	1	1
F33B	Labyrinth, FCG_XYM_Control, Rep2	XYM	Control	9	13.86	9.3	92.1	65213980	32960522	62755810	3808462392	1835298657	3582350135	1	1
F34A	Labyrinth, WT_F_Control, Rep2	F	Control	5	19.86	9.4	92.5	49402260	29117863	46752588	2858219882	1367530110	2648669950	1	1
F36A	Labyrinth, WT_F_FoodRest, Rep4	F	Food restriction	10	11.86	9	92.3	52691340	31691079	50367143	3071898930	1472872272	2879729232	1	1
F37A	Labyrinth, WT_M_Control, Rep3	M	Control	10	19.86	9.9	92.1	55096902	27396594	53376712	3218911078	1561204439	3031397154	1	1
F39A	Labyrinth, WT_F_Control, Rep3	F	Control	9	21.86	9.3	91.9	60548400	35362064	58130269	3536592416	1700403003	3330896015	1	1
F3A	Labyrinth, FCG_XXM_FoodRest, Rep3	XXM	Food restriction	6	14.86	9.7	91.3	69164140	40310588	66192803	4029712287	1935681203	3807358231	1	2
F41B	Labyrinth, FCG_XYF_FoodRest, Rep2	XYF	Food restriction	5	13.86	9.3	91.2	77338782	48653272	75693420	4521357614	2213975914	4287609399	2	2
F42A	Labyrinth, WT_M_FoodRest, Rep4	M	Food restriction	10	15.86	9.4	92.1	57574582	31228191	55671727	3364879988	1628561162	3168994344	1	1
F46B	Labyrinth, FCG_XYF_Control, Rep3	XYF	Control	7	13.86	9.9	89.8	57440996	31964057	53844389	3328121991	1574268506	3095919815	1	1
F48A	Labyrinth, FCG_XYF_FoodRest, Rep3	XYF	Food restriction	7	17.86	9.3	91.9	55791280	30783347	53870143	3260045284	1575343661	3096622907	2	2
F49B	Labyrinth, FCG_XXM_Control, Rep1	XXM	Control	9	15.86	8.5	92.6	51503358	33697493	49700932	3006603656	1453882393	2824846366	1	1
F50A	Labyrinth, FCG_XXM_FoodRest, Rep4	XXM	Food restriction	9	13.86	9.7	91.7	63622820	37041906	61417787	3715267175	1796566501	3522937311	1	2
F51B	Labyrinth, FCG_XYF_FoodRest, Rep4	XYF	Food restriction	9	15.86	9.3	90.5	61780552	33541561	59588321	3610522363	1742693602	3425112944	2	2
F52A	Labyrinth, FCG_XXF_Control, Rep2	XXF	Control	9	15.86	9	91.9	60915966	32413482	57058142	3555349584	1668640889	3340498386	1	1
F53B	Labyrinth, FCG_XYM_Control, Rep3	XYM	Control	6	12.86	9.9	91.7	51136086	26499625	48963357	2987953783	1432455184	2801980113	1	1
F54A	Labyrinth, FCG_XYM_FoodRest, Rep2	XYM	Food restriction	8	14.86	9	89.9	50634198	29838244	49608734	2960551846	1451326225	2810236248	2	2
F55A	Labyrinth, WT_F_FoodRest, Rep5	F	Food restriction	8	18.86	10	92.1	47280036	28277939	44658485	2761321080	1306367116	2596785488	1	1
F57A	Labyrinth, WT_M_Control, Rep4	M	Control	7	16.86	9.2	92.4	57264128	30977134	54191792	3333791523	1584856171	3120644807	1	1
F58A	Labyrinth, WT_M_FoodRest, Rep5	M	Food restriction	6	18.86	9.6	92	51652918	30926149	49908005	3018878968	1460061423	2840821874	1	1
F59A	Labyrinth, FCG_XYM_Control, Rep4	XYM	Control	10	14.86	9.2	92.1	51928058	28336129	49791224	3031857300	1456111608	2851623561	1	1
F59B	Labyrinth, FCG_XXM_Control, Rep2	XXM	Control	10	14.86	10	90.2	54433126	30882134	51602373	3175018123	1509472334	2979372060	1	1
F5A	Labyrinth, FCG_XXF_FoodRest, Rep5	XXF	Food restriction	10	16.86	9	90	50813170	31618911	48955762	2967781292	1432170752	2807941957	1	2
F5B	Labyrinth, FCG_XYM_FoodRest, Rep3	XYM	Food restriction	10	16.86	8.8	88.9	51486530	32644702	50581262	3010814289	1480042096	2858371756	2	2
F60A	Labyrinth, WT_F_Control, Rep4	F	Control	9	18.86	9.8	92.4	51342398	28621833	49571377	2998626259	1450054314	2822815079	1	1
F64A	Labyrinth, FCG_XYM_FoodRest, Rep4	XYM	Food restriction	9	13.86	9.4	91.8	55831624	34366787	54365155	3264354524	1590333854	3094416677	2	2
F66B	Labyrinth, FCG_XYF_Control, Rep4	XYF	Control	9	13.86	9.3	91.9	59077234	35723677	57261219	3452927614	1675142149	3251836819	1	1
F6A	Labyrinth, FCG_XYF_Control, Rep5	XYF	Control	8	16.86	10	91.5	54877226	37495139	53221904	3203036608	1556897627	3009010109	1	1
F70B	Labyrinth, FCG_XXM_Control, Rep3	XXM	Control	9	12.43	9.7	90.8	45428662	28127240	44542644	2655888342	1303164104	2499110735	1	1
F74A	Labyrinth, FCG_XXM_FoodRest, Rep5	XXM	Food restriction	7	12.86	10	85.2	50906190	29201994	49028379	2976963504	1434842664	2821911198	2	2
F76A	Labyrinth, WT_F_Control, Rep5	F	Control	8	16.86	10	91.5	61217916	33240841	57875673	3559448787	1692272673	3323488739	1	1
F78A	Labyrinth, FCG_XYM_Control, Rep5	XYM	Control	3	12.86	9.5	90.7	58491664	31183975	56305799	3416695718	1646953990	3215108747	1	1
F78B	Labyrinth, FCG_XXF_Control, Rep3	XXF	Control	3	12.86	8.3	92.1	51218952	30278393	49623985	2991355853	1451390759	2813892406	1	1
F82A	Labyrinth, FCG_XXM_Control, Rep4	XXM	Control	9	12.86	8.4	91.9	52367448	30588482	50400662	3060100132	1474521223	2867797418	1	1
F84A	Labyrinth, WT_M_Control, Rep5	M	Control	9	16.86	9.2	91.6	48566928	27362757	46204202	2827757757	1351404133	2648299081	1	1
F85A	Labyrinth, FCG_XYM_FoodRest, Rep5	XYM	Food restriction	8	12.86	10	87.7	59073286	32285141	57004730	3451974068	1666943307	3275085459	2	2
F87A	Labyrinth, FCG_XYF_FoodRest, Rep5	XYF	Food restriction	6	14.86	8.9	88.1	51084452	25475725	49255762	2987892496	1441465965	2833838322	2	2
F8A	Labyrinth, FCG_XXF_Control, Rep4	XXF	Control	8	14.86	9	91.4	44796176	28470660	43065899	2608252612	1259675931	2438650195	1	1
F8B	Labyrinth, FCG_XXM_Control, Rep5	XXM	Control	8	14.86	9.9	89.6	54588728	32124247	51795057	3189535155	1515280748	2994467452	1	1
F9A	Labyrinth, FCG_XXF_Control, Rep5	XXF	Control	10	12.86	9.3	92.1	45362548	27247278	43220006	2639708040	1263900795	2470725376	1	1
