# Supplementary material for: Roles of chromosomal and gonadal sex in the fetal and placental responses to maternal food restriction in mice
Source: Mol Hum Reprod. 2025 Apr 26;31(2):gaaf015. doi: 10.1093/molehr/gaaf015 (PMC12085225; doi:10.1093/molehr/gaaf015)
Supplement: gaaf015_Supplementary_Data [file gaaf015_supplementary_data.zip › Supplementary Table 2.xlsx]

## Sheet: Supplementary Table S2
Supplementary Table S2. RNA quality and sequencing metrics for junctional zone/ decidua samples.
Sample name	Sample title in GEO	Genotype (3 characters = FCG, 1 character = wild type)	Treatment	Number of viable conceptuses	Female_age (weeks)	RIN (RNA integrity number)	TranscriptPercent	InputReads	UniqueReads	MappedReads	TotalBases	MappedBases	Q30Bases	LibraryPreparationBatch	SequencingBatch
F10B	JunctionalZone/Decidua, FCG_XXF_FoodRest, Rep1	XXF	Food restriction	9	14.86	9.3	88.9	56014378	34032010	55089154	3275145965	1611822622	3092304438	1	2
F11A	JunctionalZone/Decidua, WT_F_FoodRest, Rep1	F	Food restriction	9	16.86	9.9	90.8	52497096	31259049	48675454	3067763348	1424006379	2898430170	2	2
F13B	JunctionalZone/Decidua, WT_F_Control, Rep1	F	Control	7	16.86	9.5	89.7	53392412	33936839	52147620	3122510919	1525851561	2921152971	1	1
F15A	JunctionalZone/Decidua, WT_F_FoodRest, Rep2	F	Food restriction	9	12.86	9.4	91.3	55541734	33269517	53564955	3245852702	1566712532	3030543975	1	1
F16A	JunctionalZone/Decidua, FCG_XYF_Control, Rep1	XYF	Control	9	12.86	9.5	89.2	48503558	29377723	46848215	2835107359	1370245631	2662122052	1	1
F18B	JunctionalZone/Decidua, WT_M_Control, Rep1	M	Control	9	14.86	9.4	91	57229860	33517197	55687701	3345635169	1628782769	3133817488	1	1
F1B	JunctionalZone/Decidua, FCG_XXF_FoodRest, Rep2	XXF	Food restriction	10	12.86	9	93.4	59858156	39532680	58853466	3501316108	1735333276	3152825595	3	4
F20A	JunctionalZone/Decidua, WT_M_Control, Rep2	M	Control	9	12.86	9	89.2	52588488	33539953	51563010	3072731306	1508240201	2875752619	1	1
F22A	JunctionalZone/Decidua, FCG_XXM_FoodRest, Rep1	XXM	Food restriction	9	15.86	8.9	92.6	55015792	31276360	52343497	3210725310	1530760292	3028833653	1	2
F23A	JunctionalZone/Decidua, WT_M_FoodRest, Rep1	M	Food restriction	5	19.86	9.1	89.8	53757848	31481570	52455822	3142581663	1534443745	2947785395	1	1
F24A	JunctionalZone/Decidua, FCG_XYM_FoodRest, Rep1	XYM	Food restriction	7	15.86	8.7	91.4	61771746	37244859	58920306	3611100347	1723662162	3410332757	2	2
F25B	JunctionalZone/Decidua, FCG_XXF_Control, Rep1	XXF	Control	8	13.86	9	88.8	58551124	36654851	57248663	3423197162	1674725162	3213079651	1	1
F26A	JunctionalZone/Decidua, FCG_XYF_Control, Rep2	XYF	Control	8	13.86	9.2	90.1	53839508	32123283	52134751	3144399011	1524984746	2940653166	1	1
F26B	JunctionalZone/Decidua, FCG_XYM_Control, Rep1	XYM	Control	8	13.86	8.6	88.3	52649692	33676365	51442637	3076724004	1505117443	2878324040	1	1
F27A	JunctionalZone/Decidua, WT_M_FoodRest, Rep2	M	Food restriction	3	21.86	9.9	87.3	61540540	32975008	59793453	3597818375	1749274894	3368342395	1	1
F28A	JunctionalZone/Decidua, FCG_XYF_FoodRest, Rep1	XYF	Food restriction	9	13.86	9.5	88.5	47362120	28234727	46515241	2769080854	1360994239	2602424111	1	2
F29A	JunctionalZone/Decidua, FCG_XXF_FoodRest, Rep3	XXF	Food restriction	7	13.86	9.4	88.7	58516934	35834002	57193137	3421283215	1673299109	3204440626	1	1
F29B	JunctionalZone/Decidua, FCG_XXM_FoodRest, Rep2	XXM	Food restriction	7	13.86	9.3	89.8	50960056	30606034	50236373	2979738896	1469733517	2815687583	1	2
F2B	JunctionalZone/Decidua, FCG_XXF_FoodRest, Rep4	XXF	Food restriction	10	12.86	9.1	93.2	57315958	34533064	55360074	3344124006	1618754164	3160281902	1	2
F31A	JunctionalZone/Decidua, WT_F_FoodRest, Rep3	F	Food restriction	10	21.86	9.6	91.6	49669234	31036284	48534830	2901772819	1419341794	2718111302	1	1
F32A	JunctionalZone/Decidua, WT_M_FoodRest, Rep3	M	Food restriction	3	19.86	9.7	89.9	51271680	27394820	49653235	2996174327	1452032807	2803495957	1	1
F33B	JunctionalZone/Decidua, FCG_XYM_Control, Rep2	XYM	Control	9	13.86	10	90.8	55427398	33540021	52837776	3240057195	1545793352	3057521427	2	2
F34A	JunctionalZone/Decidua, WT_F_Control, Rep2	F	Control	5	19.86	8.9	89	54787460	34747697	53627006	3204069496	1569185936	2997447803	1	1
F36A	JunctionalZone/Decidua, WT_F_FoodRest, Rep4	F	Food restriction	10	11.86	8.7	90.2	55148194	33025757	54035763	3224207912	1580881621	3023903106	1	1
F37A	JunctionalZone/Decidua, WT_M_Control, Rep3	M	Control	10	19.86	9.5	87.5	50221146	29064587	49888915	2935749555	1459796561	2769144291	1	5
F39A	JunctionalZone/Decidua, WT_F_Control, Rep3	F	Control	9	21.86	9.4	92	44986168	20092401	42283306	2617120091	1237256338	2448562203	2	2
F3A	JunctionalZone/Decidua, FCG_XXM_FoodRest, Rep3	XXM	Food restriction	6	14.86	9.7	85.8	47310818	27644049	46374001	2766695940	1356947966	2613236009	1	2
F41B	JunctionalZone/Decidua, FCG_XYF_FoodRest, Rep2	XYF	Food restriction	5	13.86	9.8	90.6	60731272	34395535	57553354	3551305765	1684021886	3359719068	2	2
F42A	JunctionalZone/Decidua, WT_M_FoodRest, Rep4	M	Food restriction	10	15.86	9.3	89.8	52606538	30726692	51117970	3073076291	1495152751	2873223241	1	1
F46B	JunctionalZone/Decidua, FCG_XYF_Control, Rep3	XYF	Control	7	13.86	9.5	90.4	59620704	31373513	57671519	3482420606	1686523840	3258729699	1	1
F48A	JunctionalZone/Decidua, FCG_XYF_FoodRest, Rep3	XYF	Food restriction	7	17.86	8.5	90.3	49420978	28222554	48027254	2888846922	1404890806	2726901314	1	2
F49B	JunctionalZone/Decidua, FCG_XXM_Control, Rep1	XXM	Control	9	15.86	9.3	87.6	52182872	32269114	50923714	3049650469	1489939982	2852136904	1	1
F50A	JunctionalZone/Decidua, FCG_XXM_FoodRest, Rep4	XXM	Food restriction	9	13.86	9.4	88.1	48328174	28691314	46982976	2825960238	1374816113	2666994980	1	2
F51B	JunctionalZone/Decidua, FCG_XYF_FoodRest, Rep4	XYF	Food restriction	9	15.86	9.8	90.4	62259648	35852103	59881514	3640535442	1751707606	3441437392	2	2
F52A	JunctionalZone/Decidua, FCG_XXF_Control, Rep2	XXF	Control	9	15.86	9.4	90.6	49581604	27708927	48141372	2896877899	1407756139	2709777931	1	1
F53B	JunctionalZone/Decidua, FCG_XYM_Control, Rep3	XYM	Control	6	12.86	9.3	90.2	48132594	23976832	46190067	2811396987	1350886996	2627572606	1	1
F54A	JunctionalZone/Decidua, FCG_XYM_FoodRest, Rep2	XYM	Food restriction	8	14.86	9.5	88	60612574	37083587	58668700	3545266000	1717468778	3329303243	2	3
F55A	JunctionalZone/Decidua, WT_F_FoodRest, Rep5	F	Food restriction	8	18.86	9.2	89.5	51753102	30473460	49987873	3025227171	1462302474	2835299057	1	1
F57A	JunctionalZone/Decidua, WT_M_Control, Rep4	M	Control	7	16.86	9.7	90.8	57054358	28816163	54009856	3333624363	1580523335	3135216155	2	2
F58A	JunctionalZone/Decidua, WT_M_FoodRest, Rep5	M	Food restriction	6	18.86	9.6	90	47338984	28961847	46288891	2768073359	1354212243	2591155947	1	1
F59A	JunctionalZone/Decidua, FCG_XYM_Control, Rep4	XYM	Control	10	14.86	9.1	89.1	56419618	35305499	54935174	3296269921	1606421728	3089088871	1	1
F59B	JunctionalZone/Decidua, FCG_XXM_Control, Rep2	XXM	Control	10	14.86	9.4	90.6	44696314	25433977	43396155	2610113171	1268734407	2440782331	1	1
F5A	JunctionalZone/Decidua, FCG_XXF_FoodRest, Rep5	XXF	Food restriction	10	16.86	9.5	89.7	45880670	24529101	44701834	2680963783	1307445953	2528544040	1	2
F5B	JunctionalZone/Decidua, FCG_XYM_FoodRest, Rep3	XYM	Food restriction	10	16.86	9.2	91.4	60170978	37123045	57958696	3515803008	1695464633	3319830525	2	2
F60A	JunctionalZone/Decidua, WT_F_Control, Rep4	F	Control	9	18.86	9.7	91.5	54724454	28521291	51178262	3198426125	1497317090	3023512737	2	2
F64A	JunctionalZone/Decidua, FCG_XYM_FoodRest, Rep4	XYM	Food restriction	9	13.86	9.7	92.2	54243424	27969152	50177237	3169716274	1468218685	2993032501	2	2
F66B	JunctionalZone/Decidua, FCG_XYF_Control, Rep4	XYF	Control	9	13.86	7.9	91.8	44050684	27779892	43049923	2572749242	1258978662	2409670137	1	1
F6A	JunctionalZone/Decidua, FCG_XYF_Control, Rep5	XYF	Control	8	16.86	9.1	90.6	42899866	26116154	41508712	2506493699	1214368071	2348440460	1	1
F70B	JunctionalZone/Decidua, FCG_XXM_Control, Rep3	XXM	Control	9	12.43	10	88.4	57654138	34165435	55037095	3369114380	1610289534	3180676276	2	2
F74A	JunctionalZone/Decidua, FCG_XXM_FoodRest, Rep5	XXM	Food restriction	7	12.86	8.6	90.3	51579028	31126104	50442590	3015908990	1475843243	2847097865	1	2
F76A	JunctionalZone/Decidua, WT_F_Control, Rep5	F	Control	8	16.86	8.9	90.1	57101914	34449424	55670787	3339517361	1628893387	3123086308	1	1
F78A	JunctionalZone/Decidua, FCG_XYM_Control, Rep5	XYM	Control	3	12.86	9.6	88.8	54252780	31711496	52856443	3171468523	1546208282	2972425522	1	1
F78B	JunctionalZone/Decidua, FCG_XXF_Control, Rep3	XXF	Control	3	12.86	8.5	90.6	62388972	37002138	60807126	3644969375	1778479606	3412427731	1	1
F82A	JunctionalZone/Decidua, FCG_XXM_Control, Rep4	XXM	Control	9	12.86	8.8	90.4	48507842	30100205	46953628	2833429513	1373150861	2651466168	1	1
F84A	JunctionalZone/Decidua, WT_M_Control, Rep5	M	Control	9	16.86	9.1	89.8	54792872	32019180	53249135	3197947972	1556391185	2996576619	1	1
F85A	JunctionalZone/Decidua, FCG_XYM_FoodRest, Rep5	XYM	Food restriction	8	12.86	9.6	91	57164626	35572401	54284996	3342240478	1588330522	3160844886	2	2
F87A	JunctionalZone/Decidua, FCG_XYF_FoodRest, Rep5	XYF	Food restriction	6	14.86	9.9	89	59046510	31078528	57747728	3451855392	1689176718	3265720870	1	2
F8A	JunctionalZone/Decidua, FCG_XXF_Control, Rep4	XXF	Control	8	14.86	9.6	86.9	56073680	33751694	54731241	3278145705	1601381670	3069003815	1	1
F8B	JunctionalZone/Decidua, FCG_XXM_Control, Rep5	XXM	Control	8	14.86	9.5	89.2	41485032	26445704	40427737	2425290877	1182769529	2282419754	1	2
F9A	JunctionalZone/Decidua, FCG_XXF_Control, Rep5	XXF	Control	10	12.86	9.5	90.8	60386468	31802984	58380414	3519521575	1705512655	3289946448	1	1
