# Supplementary material for: Roles of chromosomal and gonadal sex in the fetal and placental responses to maternal food restriction in mice
Source: Mol Hum Reprod. 2025 Apr 26;31(2):gaaf015. doi: 10.1093/molehr/gaaf015 (PMC12085225; doi:10.1093/molehr/gaaf015)
Supplement: gaaf015_Supplementary_Data [file gaaf015_supplementary_data.zip › Supplementary Table 3.xlsx]

## Sheet: Supplementary Table S3
Supplementary Table S3. Effects of food restriction on gene expression in the labyrinth; a positive log2FoldChange indicates higher expression in food restricted placentas.
ensembl_gene_id	baseMean	log2FoldChange	lfcSE	stat	pvalue	padj	mgi_symbol	chromosome_name	start_position	end_position
ENSMUSG00000083757	3.49888	18.3703	2.48418	7.39491	1.415e-13	2.42049e-09	Rps15a-ps4	4	131947357	131947748
ENSMUSG00000019539	1783.44	-0.926434	0.130004	-7.1262	1.03178e-12	8.82482e-09	Rcn3	7	44732337	44741645
ENSMUSG00000067653	305.133	-0.884714	0.134659	-6.57002	5.03089e-11	2.15146e-07	Ankrd23	1	36569269	36575964
ENSMUSG00000098708	7.52119	2.26603	0.344626	6.57532	4.85473e-11	2.15146e-07	Gm27252	7	63546120	63550285
ENSMUSG00000076609	38.8255	-1.6855	0.258003	-6.53288	6.45155e-11	2.2072e-07	Igkc	6	70703419	70703950
ENSMUSG00000050234	1893.77	0.759454	0.120104	6.32332	2.56007e-10	7.29876e-07	Gja4	4	127205214	127207832
ENSMUSG00000097929	20.9355	3.73092	0.593645	6.28476	3.2836e-10	8.02419e-07	Tunar	12	105300129	105350191
ENSMUSG00000046916	51.4737	-1.06981	0.173745	-6.15733	7.39817e-10	1.58191e-06	Myct1	10	5543775	5556904
ENSMUSG00000028758	34.4583	1.54787	0.253784	6.09916	1.06627e-09	2.02662e-06	Kif17	4	137977746	138029278
ENSMUSG00000024610	106.594	-1.66302	0.275565	-6.03496	1.59002e-09	2.71988e-06	Cd74	18	60936920	60945724
ENSMUSG00000032013	103.64	1.45449	0.242069	6.00857	1.8717e-09	2.91067e-06	Trim29	9	43222145	43247412
ENSMUSG00000045349	142.284	1.07745	0.185736	5.80098	6.59274e-09	9.39796e-06	Sh2d5	4	137977714	137988643
ENSMUSG00000118061	15.4877	-1.43212	0.249786	-5.73338	9.84511e-09	1.29546e-05	Rbfaos	18	80229454	80236786
ENSMUSG00000060586	43.7081	-1.60699	0.285838	-5.62203	1.88725e-08	2.30595e-05	H2-Eb1	17	34524841	34535648
ENSMUSG00000071660	521.417	0.458863	0.0818406	5.60679	2.06109e-08	2.35046e-05	Ttc9c	19	8786439	8796697
ENSMUSG00000025140	78.5932	-0.993604	0.178152	-5.57729	2.44291e-08	2.61178e-05	Pycr1	11	120526538	120534595
ENSMUSG00000003271	77.2724	1.21034	0.221965	5.45285	4.95691e-08	4.98781e-05	Sult2b1	7	45379407	45434093
ENSMUSG00000029999	154.721	0.949992	0.174616	5.44046	5.3144e-08	5.05045e-05	Tgfa	6	86172205	86252701
ENSMUSG00000090486	21.8146	1.38341	0.255785	5.4085	6.35559e-08	5.72204e-05	BC035947	1	78473663	78488795
ENSMUSG00000030275	732.518	0.518929	0.0962598	5.39093	7.00953e-08	5.99525e-05	Etnk1	6	143112947	143178033
ENSMUSG00000005973	769.726	-0.695031	0.129716	-5.35809	8.41069e-08	6.85111e-05	Rcn1	2	105216636	105229664
ENSMUSG00000079173	20.8646	2.47413	0.463699	5.33565	9.5205e-08	7.40262e-05	Zan	5	137376899	137475326
ENSMUSG00000039323	7656.44	-0.522983	0.100687	-5.19416	2.0565e-07	0.00015295	Igfbp2	1	72863662	72891633
ENSMUSG00000050747	85.2621	1.03717	0.200222	5.1801	2.21765e-07	0.000158063	Trim15	17	37171583	37178102
ENSMUSG00000032366	6505.84	-0.219327	0.0427013	-5.1363	2.80206e-07	0.000191728	Tpm1	9	66929872	66956688
ENSMUSG00000036594	58.2918	-1.41796	0.277854	-5.10325	3.33861e-07	0.000219655	H2-Aa	17	34501718	34506797
ENSMUSG00000007603	413.124	-0.389093	0.0771709	-5.04197	4.60775e-07	0.000291927	Dus3l	17	57071757	57077093
ENSMUSG00000071770	80.4045	-0.947722	0.188463	-5.02868	4.93858e-07	0.000301712	Rhox4e	X	36739065	36743936
ENSMUSG00000030724	7.2728	-1.97276	0.393955	-5.00759	5.51157e-07	0.0003185	Cd19	7	126007622	126014061
ENSMUSG00000037594	159.219	-0.499307	0.0999158	-4.99728	5.81443e-07	0.0003185	Clba1	12	112772557	112779872
ENSMUSG00000057173	26.3832	-1.45019	0.289812	-5.00389	5.61855e-07	0.0003185	Rfx8	1	39704461	39760157
ENSMUSG00000059714	1611.45	-0.402659	0.0806516	-4.99257	5.95814e-07	0.0003185	Flot1	17	36134122	36143683
ENSMUSG00000066235	144.151	-0.587351	0.118835	-4.94257	7.70981e-07	0.000399649	Pomgnt2	9	121810672	121826176
ENSMUSG00000030707	108.334	-0.907531	0.186983	-4.85354	1.21277e-06	0.000610166	Coro1a	7	126298945	126306959
ENSMUSG00000019975	433.167	-0.61715	0.127948	-4.82345	1.41095e-06	0.00065524	Ikbip	10	90918802	90938469
ENSMUSG00000026672	1854.22	0.342252	0.0711239	4.81205	1.49388e-06	0.00065524	Optn	2	5025453	5068862
ENSMUSG00000028019	159.237	-0.802876	0.166404	-4.82486	1.40102e-06	0.00065524	Pdgfc	3	80943723	81121347
ENSMUSG00000028403	575.327	0.578084	0.120132	4.81208	1.49368e-06	0.00065524	Zdhhc21	4	82716975	82778195
ENSMUSG00000073535	72.9307	1.28871	0.267422	4.81901	1.44273e-06	0.00065524	Gm5532	1	155381998	155406503
ENSMUSG00000021190	11721.5	-0.419465	0.0876601	-4.78512	1.70882e-06	0.000695976	Lgmn	12	102360343	102406072
ENSMUSG00000021750	86.9801	1.03203	0.215604	4.78671	1.6954e-06	0.000695976	Fam107a	14	14151750	14173499
ENSMUSG00000046058	138.037	-0.439547	0.0917441	-4.79101	1.65945e-06	0.000695976	Eid2	7	27967306	27968697
ENSMUSG00000056708	822.208	-0.310493	0.0653651	-4.75013	2.03283e-06	0.00080869	Ier5	1	154972107	154975382
ENSMUSG00000005981	860.429	-0.284876	0.0600553	-4.74356	2.09997e-06	0.000816413	Trap1	16	3857835	3895691
ENSMUSG00000020814	178.697	-0.508972	0.107598	-4.73033	2.24158e-06	0.000852099	Mxra7	11	116693888	116718872
ENSMUSG00000056366	569.586	-0.735046	0.155565	-4.72501	2.30106e-06	0.000855694	Fabp3-ps1	10	86567851	86568252
ENSMUSG00000108934	354.65	-0.753641	0.159715	-4.71867	2.37386e-06	0.000863985	Gm44732	7	143013486	143014377
ENSMUSG00000036181	1292.06	-0.456869	0.0972401	-4.69836	2.62262e-06	0.000934637	H1f2	13	23922791	23924350
ENSMUSG00000024939	439.854	-0.495379	0.105827	-4.68102	2.85452e-06	0.000960024	Fam89b	19	5778115	5779681
ENSMUSG00000034807	3077.19	-0.312852	0.066842	-4.68047	2.86222e-06	0.000960024	Colgalt1	8	72063642	72077555
ENSMUSG00000048582	52.6907	-1.23655	0.263882	-4.68601	2.78579e-06	0.000960024	Gja3	14	57271917	57295557
ENSMUSG00000052572	67.9782	1.44392	0.308818	4.67563	2.93046e-06	0.00096401	Dlg2	7	90125880	92098455
ENSMUSG00000022195	313.306	0.352634	0.0760587	4.63634	3.54628e-06	0.00110296	6030458C11Rik	15	12808263	12824735
ENSMUSG00000026480	95.611	-0.529864	0.11421	-4.6394	3.49427e-06	0.00110296	Ncf2	1	152675945	152712742
ENSMUSG00000064127	312.91	0.462859	0.0997817	4.63871	3.50588e-06	0.00110296	Med14	X	12541608	12628312
ENSMUSG00000003379	14.5662	-1.68389	0.364808	-4.61582	3.91548e-06	0.00118084	Cd79a	7	24596806	24601622
ENSMUSG00000032318	41.2346	1.10557	0.239758	4.61119	4.00379e-06	0.00118084	Isl2	9	55445956	55453464
ENSMUSG00000057554	602.369	0.447463	0.0969667	4.61461	3.93841e-06	0.00118084	Lgals8	13	12454296	12479825
ENSMUSG00000074738	86.1465	0.866745	0.188173	4.60611	4.10271e-06	0.00118951	Fndc10	4	155778799	155780938
ENSMUSG00000042208	646.161	0.432464	0.0939865	4.60134	4.19779e-06	0.00119679	Sanbr	11	23514961	23583631
ENSMUSG00000021665	4264.98	0.508823	0.111096	4.58002	4.64923e-06	0.00130377	Hexb	13	97312839	97334865
ENSMUSG00000025202	37.3134	0.974135	0.213657	4.55934	5.13148e-06	0.00141579	Scd3	19	44191708	44232455
ENSMUSG00000031548	114.477	-0.774065	0.170545	-4.53877	5.6582e-06	0.00153634	Sfrp1	8	23901518	23939648
ENSMUSG00000020089	623.924	-0.274487	0.0606261	-4.52754	5.9673e-06	0.00157041	Ppa1	10	61484331	61509947
ENSMUSG00000073421	139.115	-0.791758	0.174816	-4.52909	5.92393e-06	0.00157041	H2-Ab1	17	34476663	34488393
ENSMUSG00000024868	121.982	-1.01767	0.225674	-4.50945	6.49947e-06	0.00168455	Dkk1	19	30523263	30527065
ENSMUSG00000028040	115.811	0.713231	0.158582	4.49756	6.87383e-06	0.00175498	Efna4	3	89240697	89245335
ENSMUSG00000034731	240.767	0.881409	0.196275	4.49069	7.09924e-06	0.00178588	Dgkh	14	78796190	78970216
ENSMUSG00000027995	50.0089	-0.704766	0.157532	-4.47378	7.68477e-06	0.00190516	Tlr2	3	83743579	83749074
ENSMUSG00000020405	17.4651	-1.70659	0.382798	-4.45819	8.26531e-06	0.00199161	Fabp6	11	43486876	43492367
ENSMUSG00000028792	1216.09	-0.20572	0.0461446	-4.45817	8.26634e-06	0.00199161	Ak2	4	128885751	128905322
ENSMUSG00000015748	701.14	-0.377114	0.0847017	-4.45225	8.49733e-06	0.00200195	Prpf3	3	95737436	95763197
ENSMUSG00000050967	10.2999	-1.77382	0.398514	-4.4511	8.54334e-06	0.00200195	Creg2	1	39657574	39690642
ENSMUSG00000001018	1144.92	0.279706	0.0629812	4.4411	8.95008e-06	0.00206841	Snapin	3	90395333	90398340
ENSMUSG00000042444	179.634	0.424721	0.0956953	4.43826	9.06881e-06	0.00206841	Mindy2	9	70506296	70564456
ENSMUSG00000024222	541.612	0.815645	0.185485	4.39737	1.09571e-05	0.0024662	Fkbp5	17	28618068	28736501
ENSMUSG00000024300	18.7114	-1.0889	0.248027	-4.39026	1.13217e-05	0.00250232	Myo1f	17	33774681	33826738
ENSMUSG00000029103	8132.98	-0.300561	0.068488	-4.38852	1.14123e-05	0.00250232	Lrpap1	5	35248845	35263110
ENSMUSG00000038883	22920.7	-1.06508	0.242847	-4.38579	1.15564e-05	0.00250232	Prl3a1	13	27443419	27460650
ENSMUSG00000024399	14.1703	-1.50758	0.344235	-4.37951	1.18949e-05	0.00251202	Ltb	17	35413415	35415296
ENSMUSG00000030232	1283.22	0.418427	0.0954855	4.3821	1.1754e-05	0.00251202	Aebp2	6	140546644	140713010
ENSMUSG00000004446	201.382	0.402607	0.0920514	4.37372	1.22148e-05	0.00254812	Bid	6	120868891	120893814
ENSMUSG00000004328	185.21	1.08778	0.249579	4.35847	1.30978e-05	0.00262644	Hif3a	7	16765432	16796352
ENSMUSG00000023827	1073.33	-0.376261	0.086258	-4.36204	1.28854e-05	0.00262644	Agpat4	17	12337591	12438532
ENSMUSG00000024247	205.966	-0.559443	0.12841	-4.35669	1.32044e-05	0.00262644	Pkdcc	17	83522721	83532499
ENSMUSG00000074802	60.8611	1.08391	0.248784	4.35684	1.31956e-05	0.00262644	Gas2l3	10	89244685	89279829
ENSMUSG00000024738	1314.55	-1.03175	0.236999	-4.3534	1.34043e-05	0.00263556	Pga5	19	10646320	10655435
ENSMUSG00000038535	407.692	0.454475	0.105086	4.3248	1.52671e-05	0.00296772	Zfp280d	9	72182142	72271059
ENSMUSG00000024457	2827.97	0.283615	0.0657282	4.31497	1.59623e-05	0.00306799	Trim26	17	37148026	37170290
ENSMUSG00000031016	497.692	0.538947	0.125007	4.31135	1.62262e-05	0.00308405	Wee1	7	109721253	109742493
ENSMUSG00000042369	361.386	-0.256619	0.0595878	-4.30657	1.65803e-05	0.00311673	Rbm45	2	76200328	76214112
ENSMUSG00000030357	925.355	-0.415451	0.0966517	-4.29843	1.72009e-05	0.00318626	Fkbp4	6	128406698	128415640
ENSMUSG00000099481	178.05	0.502883	0.117035	4.29687	1.73227e-05	0.00318626	Xndc1	7	101714718	101732972
ENSMUSG00000024269	140.472	-0.395643	0.0922991	-4.28654	1.8148e-05	0.00326778	Tpgs2	18	25260280	25302064
ENSMUSG00000070436	24262.2	-0.491887	0.11469	-4.28883	1.79621e-05	0.00326778	Serpinh1	7	98994583	99002446
ENSMUSG00000047213	1081.92	0.259405	0.0606081	4.28004	1.86864e-05	0.00332968	Ythdf3	3	16237376	16271201
ENSMUSG00000002204	14.3404	-1.35574	0.317891	-4.2648	2.00082e-05	0.00349935	Napsa	7	44221804	44236286
ENSMUSG00000008435	628.497	0.356278	0.0836286	4.26024	2.04205e-05	0.00349935	Rdh13	7	4427769	4448648
ENSMUSG00000036745	59.0135	0.90881	0.213253	4.26165	2.02925e-05	0.00349935	Ttll7	3	146558122	146689764
ENSMUSG00000048047	241.955	0.516157	0.121168	4.25985	2.04568e-05	0.00349935	Zbtb33	X	37278670	37285923
ENSMUSG00000086499	25.6832	-1.27355	0.299619	-4.25056	2.13235e-05	0.00361149	Gm16217	10	127432417	127433739
ENSMUSG00000038840	51.0151	-0.859495	0.203389	-4.22586	2.38025e-05	0.00387776	Birc7	2	180570816	180575803
ENSMUSG00000047694	702.909	0.33431	0.0791066	4.22607	2.37804e-05	0.00387776	Yipf6	X	97979922	97992623
ENSMUSG00000074365	13.542	-1.91443	0.452728	-4.22866	2.35092e-05	0.00387776	Crxos	7	15616542	15637964
ENSMUSG00000086645	10.2088	1.30237	0.307942	4.22926	2.34464e-05	0.00387776	Gm15743	16	31244605	31248606
ENSMUSG00000043633	62.5252	-1.25336	0.296915	-4.22128	2.42915e-05	0.00388347	Fam221b	4	43659622	43669145
ENSMUSG00000045193	1026.31	0.503252	0.119194	4.22212	2.42011e-05	0.00388347	Cirbp	10	80001819	80008620
ENSMUSG00000039304	116.418	-0.82543	0.196774	-4.19481	2.73097e-05	0.00432556	Tnfsf10	3	27371177	27396576
ENSMUSG00000027427	390.657	0.454854	0.108816	4.18002	2.91481e-05	0.0045328	Polr3f	2	144369638	144383915
ENSMUSG00000062044	30.6909	1.13418	0.271263	4.1811	2.90101e-05	0.0045328	Lmtk3	7	45433162	45453568
ENSMUSG00000007038	3414.82	-0.390892	0.0936833	-4.17248	3.01296e-05	0.00464272	Neu1	17	35150229	35154929
ENSMUSG00000044055	16.9805	1.29948	0.311592	4.17047	3.03978e-05	0.00464272	Otos	1	92571940	92576563
ENSMUSG00000086606	193.816	-0.424719	0.101954	-4.1658	3.10258e-05	0.0046967	Gm13205	4	149031949	149033371
ENSMUSG00000002297	871.429	-0.625134	0.150281	-4.15977	3.18561e-05	0.0047047	Dbf4	5	8446973	8472716
ENSMUSG00000004231	25.5986	1.33202	0.32024	4.15943	3.19037e-05	0.0047047	Pax2	19	44735057	44826310
ENSMUSG00000023046	1216.04	-1.1349	0.272675	-4.16209	3.15349e-05	0.0047047	Igfbp6	15	102052797	102057946
ENSMUSG00000041132	322.385	0.606973	0.146113	4.15414	3.2652e-05	0.0047739	N4bp2l1	5	150495109	150520653
ENSMUSG00000037548	7.23126	-1.99626	0.482834	-4.13446	3.55784e-05	0.00512569	H2-DMb2	17	34362281	34370529
ENSMUSG00000069516	635.974	-1.22457	0.296223	-4.13395	3.56575e-05	0.00512569	Lyz2	10	117113236	117118226
ENSMUSG00000041261	31.2403	-0.963246	0.233135	-4.13171	3.60071e-05	0.00513281	Car8	4	8143362	8239041
ENSMUSG00000020150	53.3838	-0.657428	0.159831	-4.11328	3.90081e-05	0.00548827	Gamt	10	80093985	80096846
ENSMUSG00000053870	236.811	0.43088	0.104774	4.11248	3.91423e-05	0.00548827	Fpgt	3	154790555	154799040
ENSMUSG00000022584	17.648	-1.7177	0.419107	-4.09848	4.15872e-05	0.00564596	Ly6c2	15	74980007	74983819
ENSMUSG00000051118	63.8846	-1.43184	0.349132	-4.10114	4.11111e-05	0.00564596	Or7d10	9	19828161	19840420
ENSMUSG00000051397	344.259	-0.502037	0.122343	-4.10351	4.06931e-05	0.00564596	Tacstd2	6	67511046	67512780
ENSMUSG00000054083	62.0135	-0.666381	0.162545	-4.09968	4.13721e-05	0.00564596	Capn12	7	28580847	28592988
ENSMUSG00000103823	13.0148	-1.01439	0.247841	-4.09292	4.25968e-05	0.00573749	Gm7899	3	41930587	41932483
ENSMUSG00000024008	33.2177	1.42864	0.351726	4.06179	4.86973e-05	0.00650794	Cpne5	17	29374530	29457141
ENSMUSG00000015787	53.5052	-0.720856	0.177943	-4.05105	5.09875e-05	0.00673305	Abo	2	26732515	26754991
ENSMUSG00000027751	1321.27	0.230342	0.0568713	4.05022	5.1169e-05	0.00673305	Supt20	3	54600228	54636187
ENSMUSG00000033900	121.433	0.655984	0.162189	4.04456	5.24214e-05	0.00684519	Map9	3	82265351	82302575
ENSMUSG00000000001	5386.99	0.281267	0.0697632	4.03174	5.53656e-05	0.00686864	Gnai3	3	108014596	108053462
ENSMUSG00000021532	298.646	0.467361	0.115812	4.0355	5.44852e-05	0.00686864	Fastkd3	13	68730353	68740457
ENSMUSG00000021553	102.087	0.90937	0.225256	4.03706	5.41264e-05	0.00686864	Slc28a3	13	58693213	58758691
ENSMUSG00000022237	1372.37	0.437265	0.108274	4.0385	5.37947e-05	0.00686864	Ankrd33b	15	31291624	31367872
ENSMUSG00000031595	48.3355	-0.719879	0.178494	-4.03307	5.5054e-05	0.00686864	Pdgfrl	8	41379249	41443822
ENSMUSG00000038910	308.341	-0.4065	0.100574	-4.04178	5.30477e-05	0.00686864	Plcl2	17	50816431	50995512
ENSMUSG00000093392	195.659	-0.623488	0.154653	-4.03154	5.54117e-05	0.00686864	Gm6061	3	122050377	122050868
ENSMUSG00000076498	6.0853	-1.6497	0.409671	-4.02689	5.65192e-05	0.00695552	Trbc2	6	41523664	41525286
ENSMUSG00000009112	1387.46	0.488338	0.121367	4.02364	5.73061e-05	0.00700199	Bcl2l13	6	120813173	120869803
ENSMUSG00000110404	46.3978	0.621542	0.154861	4.01354	5.98146e-05	0.00725666	Rnf223	4	156214970	156217877
ENSMUSG00000100033	24.1134	-0.752698	0.187691	-4.0103	6.06411e-05	0.00730511	Gm8337	1	47696852	47698789
ENSMUSG00000023047	19.1125	-1.17485	0.293354	-4.00489	6.20474e-05	0.00742226	Amhr2	15	102353802	102363068
ENSMUSG00000029864	121.439	-0.514216	0.128561	-3.99977	6.34039e-05	0.00753185	Gstk1	6	42222869	42227381
ENSMUSG00000032715	440.01	0.750952	0.188084	3.99264	6.5343e-05	0.00765572	Trib3	2	152179342	152185952
ENSMUSG00000062929	954.478	0.26608	0.0666698	3.99102	6.57893e-05	0.00765572	Cfl2	12	54905594	54909662
ENSMUSG00000114185	87.9259	1.36025	0.340605	3.99361	6.50747e-05	0.00765572	Gm47662	13	33177630	33185749
ENSMUSG00000021395	3317.16	0.217787	0.0547472	3.97805	6.94833e-05	0.00789721	Spin1	13	51254916	51306582
ENSMUSG00000027297	117.037	-0.537011	0.134903	-3.98071	6.87098e-05	0.00789721	Ltk	2	119581801	119590912
ENSMUSG00000027327	412.068	-0.439808	0.110552	-3.9783	6.941e-05	0.00789721	Adissp	2	130988244	131002001
ENSMUSG00000037243	55.5307	-0.692621	0.174282	-3.97414	7.06345e-05	0.00789721	Zfp692	11	58197895	58205453
ENSMUSG00000038116	733.232	0.497003	0.125051	3.97438	7.05615e-05	0.00789721	Phf20	2	156038386	156151872
ENSMUSG00000050463	75.9104	1.33047	0.334744	3.97459	7.04994e-05	0.00789721	Krt78	15	101854436	101862722
ENSMUSG00000017466	5190.75	-0.616197	0.15538	-3.96575	7.31642e-05	0.00812693	Timp2	11	118191887	118246566
ENSMUSG00000076617	41.0726	-1.03165	0.260291	-3.96347	7.38685e-05	0.00815222	Ighm	12	113382178	113386350
ENSMUSG00000024401	22.7927	-1.32916	0.336067	-3.95503	7.65237e-05	0.00839111	Tnf	17	35418357	35420983
ENSMUSG00000073590	76.6955	-0.546963	0.138439	-3.95093	7.78469e-05	0.00848184	3222401L13Rik	18	37777160	37794795
ENSMUSG00000021488	1864.22	0.373911	0.0947003	3.94836	7.86885e-05	0.00851928	Nsd1	13	55357595	55466138
ENSMUSG00000043929	181.248	0.491127	0.124664	3.9396	8.16182e-05	0.00878089	Klhl15	X	93278205	93321330
ENSMUSG00000033319	895.558	0.352862	0.0896317	3.9368	8.25754e-05	0.00882834	Fem1c	18	46634813	46659038
ENSMUSG00000035382	792.537	0.28373	0.0721249	3.93388	8.35863e-05	0.00888091	Pcsk7	9	45817795	45841024
ENSMUSG00000049313	34.7429	-1.56828	0.399099	-3.92955	8.51061e-05	0.00898657	Sorl1	9	41876016	42035593
ENSMUSG00000024232	366.914	-0.569146	0.145096	-3.92255	8.76162e-05	0.00908341	Bambi	18	3507923	3516404
ENSMUSG00000049658	414.417	0.540548	0.137714	3.92514	8.66777e-05	0.00908341	Bdp1	13	100154502	100240578
ENSMUSG00000121476	11.9118	1.32379	0.33748	3.92259	8.76016e-05	0.00908341	NA	9	75375320	75393963
ENSMUSG00000029503	51.6084	-0.885654	0.226095	-3.91718	8.95909e-05	0.0091769	P2rx2	5	110487678	110491078
ENSMUSG00000061397	17.6816	1.24349	0.317347	3.9184	8.91384e-05	0.0091769	Krt79	15	101837767	101848759
ENSMUSG00000006651	263.775	-0.754748	0.192958	-3.91147	9.17356e-05	0.00931337	Aplp1	7	30134407	30144960
ENSMUSG00000053654	37.0581	0.792229	0.202577	3.91074	9.20121e-05	0.00931337	Krt42	11	100153708	100160697
ENSMUSG00000031111	471.391	-0.650303	0.166421	-3.90758	9.32238e-05	0.00932565	Igsf1	X	48871413	48886626
ENSMUSG00000048379	366.164	0.303204	0.0775688	3.90883	9.27426e-05	0.00932565	Socs4	14	47514388	47533559
ENSMUSG00000020594	2315.48	0.331327	0.0849196	3.90165	9.55397e-05	0.0093441	Pum2	12	8724134	8802581
ENSMUSG00000021903	36.9581	0.75206	0.192581	3.90515	9.41654e-05	0.0093441	Galnt15	14	31750946	31784154
ENSMUSG00000028910	520.408	-0.413211	0.10591	-3.90151	9.55933e-05	0.0093441	Mecr	4	131570781	131595097
ENSMUSG00000076431	314.702	-0.860462	0.220497	-3.90238	9.525e-05	0.0093441	Sox4	13	29132902	29137696
ENSMUSG00000031431	6015.89	0.212315	0.0544546	3.89894	9.66149e-05	0.0093903	Tsc22d3	X	139440277	139501408
ENSMUSG00000064356	1225.29	3.12649	0.802995	3.89353	9.8795e-05	0.00954795	mt-Atp8	MT	7766	7969
ENSMUSG00000024570	1170.74	-0.293268	0.0753712	-3.89099	9.98379e-05	0.00959056	Rbfa	18	80235480	80243873
ENSMUSG00000063305	120.463	0.82147	0.21119	3.88973	0.000100357	0.00959056	Psg20	7	18408032	18420110
ENSMUSG00000021540	1282.29	0.318872	0.0821082	3.88356	0.000102936	0.00978237	Smad5	13	56850823	56890190
ENSMUSG00000071267	116.966	0.866143	0.223195	3.88066	0.000104173	0.00984526	Zfp942	17	22145941	22181445
ENSMUSG00000074652	11.3185	1.70698	0.440208	3.87767	0.000105464	0.00991242	Myh7b	2	155453132	155476227
ENSMUSG00000041741	168.495	0.791564	0.204667	3.86757	0.000109924	0.0102752	Pde3a	6	141194995	141453174
ENSMUSG00000049303	14.5682	-1.31475	0.341109	-3.85434	0.000116044	0.0107883	Syt12	19	4495936	4527475
ENSMUSG00000036169	30.2669	-1.02859	0.267334	-3.84756	0.000119299	0.011031	Sostdc1	12	36364138	36368451
ENSMUSG00000024259	852.146	0.311854	0.081081	3.8462	0.000119963	0.0110327	Slc25a46	18	31689164	31742964
ENSMUSG00000038508	23.0828	0.745706	0.194287	3.83816	0.000123959	0.0113393	Gdf15	8	71082043	71085106
ENSMUSG00000040928	1313.53	0.293942	0.0766259	3.83607	0.000125021	0.0113755	S100pbp	4	129041798	129083520
ENSMUSG00000034990	10.8322	-1.26409	0.329795	-3.83297	0.000126604	0.0113984	Otoa	7	120680873	120762320
ENSMUSG00000074217	754.767	-0.543208	0.141707	-3.83331	0.000126433	0.0113984	Misp3	8	84736851	84738800
ENSMUSG00000029920	1193.57	0.24242	0.063311	3.82904	0.000128644	0.0115214	Smarcad1	6	65019567	65093045
ENSMUSG00000096001	184.203	-0.698903	0.182647	-3.82652	0.000129966	0.0115792	Gpr15lg	14	36824097	36835979
ENSMUSG00000066687	100.122	1.02204	0.267305	3.82352	0.000131562	0.0116607	Zbtb16	9	48565597	48747522
ENSMUSG00000020948	231.001	0.408841	0.107056	3.81895	0.000134019	0.0116966	Klhl28	12	64985607	65012308
ENSMUSG00000026047	1345.02	-0.406861	0.106508	-3.81999	0.000133457	0.0116966	Poglut2	1	44145706	44157968
ENSMUSG00000046865	517.83	-0.255861	0.0669934	-3.81919	0.000133891	0.0116966	Fbl	7	27869135	27878694
ENSMUSG00000032204	12.3094	-1.31737	0.345161	-3.81669	0.000135253	0.0117443	Aqp9	9	71017941	71075964
ENSMUSG00000040901	12.4664	1.22731	0.321734	3.81467	0.000136367	0.0117787	Kcnk18	19	59207646	59225806
ENSMUSG00000046623	67.4294	0.764549	0.200486	3.81348	0.000137026	0.0117787	Gjb4	4	127244879	127247874
ENSMUSG00000030339	2121.24	-0.233135	0.0611639	-3.81165	0.000138044	0.0118069	Ltbr	6	125283534	125290848
ENSMUSG00000027955	47.8913	-1.00973	0.265376	-3.80492	0.00014185	0.0120721	Gask1b	3	79791840	79853587
ENSMUSG00000030643	735.513	0.626579	0.164758	3.80302	0.000142942	0.0121048	Rab30	7	92390811	92493743
ENSMUSG00000026860	727.665	-0.307971	0.0810134	-3.80148	0.000143834	0.0121203	Sh3glb2	2	30234821	30249349
ENSMUSG00000006056	68.7328	-0.861118	0.226709	-3.79834	0.000145668	0.0121884	Calcoco2	11	95990152	96002790
ENSMUSG00000021696	47.2903	0.803937	0.211892	3.79408	0.00014819	0.0121884	Elovl7	13	108350938	108422217
ENSMUSG00000075703	719.72	0.397628	0.104783	3.79479	0.00014777	0.0121884	Selenoi	5	30437579	30477425
ENSMUSG00000095079	20.7044	-1.24024	0.326626	-3.79712	0.000146388	0.0121884	Igha	12	113218450	113223856
ENSMUSG00000096433	63.7866	0.661773	0.174424	3.79406	0.000148205	0.0121884	Zfp994	17	22416246	22444597
ENSMUSG00000007888	188.284	0.83687	0.220703	3.79183	0.00014954	0.0122394	Crlf1	8	70945808	70956731
ENSMUSG00000020528	379.386	-0.388148	0.102464	-3.78812	0.000151789	0.012357	Prpsap2	11	61620476	61652914
ENSMUSG00000073052	11.5428	-1.3646	0.360331	-3.78709	0.000152421	0.012357	D130052B06Rik	11	33549302	33575618
ENSMUSG00000007872	1861.24	-0.718496	0.190329	-3.77503	0.000159989	0.0126905	Id3	4	135870808	135873066
ENSMUSG00000028475	60.1726	0.512104	0.135644	3.77535	0.000159783	0.0126905	Spaar	4	43730034	43759462
ENSMUSG00000036109	1943.9	0.366315	0.0969635	3.77787	0.000158178	0.0126905	Mbnl3	X	50206146	50295409
ENSMUSG00000082154	71.7112	0.744126	0.197139	3.77463	0.000160245	0.0126905	Gm16464	7	104150262	104151356
ENSMUSG00000104213	14.2738	-1.20518	0.3192	-3.77563	0.000159604	0.0126905	Ighd	12	113370224	113379944
ENSMUSG00000055675	84.5364	0.814453	0.215894	3.77247	0.000161639	0.012742	Kbtbd11	8	15061025	15083333
ENSMUSG00000028382	5082.02	0.433862	0.115197	3.76627	0.000165705	0.0129431	Ptbp3	4	59471868	59549364
ENSMUSG00000048480	7.36134	-1.39041	0.369128	-3.76674	0.000165391	0.0129431	Cxcr1	1	74230944	74233790
ENSMUSG00000049526	11.5175	1.1071	0.294431	3.76014	0.000169819	0.0132042	Tmem202	9	59425968	59447130
ENSMUSG00000034640	838.52	0.292739	0.0779029	3.75774	0.000171457	0.0132712	Tiparp	3	65435831	65462939
ENSMUSG00000029819	25.3047	-1.06926	0.284656	-3.75633	0.000172423	0.0132859	Npy	6	49799690	49806487
ENSMUSG00000087168	10.8064	0.996513	0.265435	3.75427	0.000173848	0.0133356	Gm15983	16	5072650	5107485
ENSMUSG00000029185	1173.64	-0.392038	0.104572	-3.74898	0.000177558	0.0135314	Fam114a1	5	65127414	65199229
ENSMUSG00000121818	765.621	0.957021	0.255316	3.74838	0.000177982	0.0135314	NA	5	115240982	115248352
ENSMUSG00000020848	39.8301	0.933278	0.249445	3.74142	0.000182981	0.0137889	Doc2b	11	75659792	75686875
ENSMUSG00000031851	188.205	-0.386938	0.103415	-3.7416	0.000182853	0.0137889	Ntpcr	8	126456702	126474974
ENSMUSG00000020181	159.929	1.07251	0.287105	3.73558	0.000187281	0.0140273	Nav3	10	109517120	110292065
ENSMUSG00000037095	61.0518	0.965205	0.258428	3.73491	0.000187786	0.0140273	Lrg1	17	56426678	56429001
ENSMUSG00000021785	572.848	0.28625	0.076747	3.72979	0.000191641	0.0141355	Ngly1	14	6157837	6220483
ENSMUSG00000027408	1849.67	-0.591243	0.15853	-3.72954	0.000191829	0.0141355	Cpxm1	2	130232695	130239494
ENSMUSG00000028778	26.4558	0.99458	0.266643	3.73001	0.00019147	0.0141355	Hcrtr1	4	130024010	130033152
ENSMUSG00000049093	69.1772	-1.02603	0.275178	-3.72861	0.000192539	0.0141355	Il23r	6	67399916	67468839
ENSMUSG00000022468	377.942	-0.621726	0.167117	-3.7203	0.000198988	0.0145466	Endou	15	97608896	97629220
ENSMUSG00000056904	55.5734	-0.553092	0.148788	-3.71731	0.000201357	0.0146571	Gm5620	9	90979202	90980549
ENSMUSG00000004865	1284.72	-0.417507	0.112458	-3.71256	0.000205172	0.0148087	Srpk1	17	28806622	28841683
ENSMUSG00000029454	1312.64	-0.293233	0.0789713	-3.71315	0.000204692	0.0148087	Mapkapk5	5	121663101	121683968
ENSMUSG00000024759	1506.27	0.234145	0.0631755	3.70626	0.000210344	0.0151182	Atl3	19	7471405	7517039
ENSMUSG00000028128	1090.29	-0.36906	0.09961	-3.70505	0.00021135	0.015127	F3	3	121517186	121528697
ENSMUSG00000020611	1798.77	0.44675	0.120672	3.70218	0.000213751	0.0152351	Gna13	11	109253657	109292195
ENSMUSG00000040943	135.486	0.816082	0.220648	3.69857	0.000216819	0.015326	Tet2	3	133169440	133250900
ENSMUSG00000089759	175.968	0.442361	0.119581	3.69927	0.000216222	0.015326	3632454L22Rik	X	133923435	133961092
ENSMUSG00000032590	460.765	-0.452335	0.122379	-3.69619	0.000218856	0.0153738	Apeh	9	107962612	107971805
ENSMUSG00000061175	427.61	0.622235	0.168368	3.69569	0.000219292	0.0153738	Fnip2	3	79363281	79475103
ENSMUSG00000057561	2045.16	0.359587	0.0973352	3.69431	0.000220481	0.0153941	Eif1a	18	46730768	46749523
ENSMUSG00000029326	707.122	-0.333206	0.0902436	-3.6923	0.000222235	0.0154535	Enoph1	5	100187844	100216619
ENSMUSG00000019848	277.908	-0.687357	0.186416	-3.68722	0.000226722	0.0155023	Popdc3	10	45054194	45194548
ENSMUSG00000027630	466.804	0.561545	0.152241	3.68854	0.000225545	0.0155023	Tbl1xr1	3	22130816	22270758
ENSMUSG00000030905	49.3288	0.813993	0.220739	3.68758	0.0002264	0.0155023	Crym	7	119785603	119801334
ENSMUSG00000034041	20.8115	-0.802929	0.21781	-3.68638	0.000227468	0.0155023	Lyl1	8	85428078	85431569
ENSMUSG00000061979	629.519	-0.310832	0.0842805	-3.68807	0.000225962	0.0155023	Rcc1l	5	134176893	134205613
ENSMUSG00000023272	2816.31	-0.498898	0.135533	-3.68099	0.000232326	0.0155849	Creld2	15	88703849	88710886
ENSMUSG00000035637	1349.89	-0.259682	0.0705252	-3.68212	0.000231304	0.0155849	Grhpr	4	44981395	44990734
ENSMUSG00000040599	547.237	0.288974	0.078493	3.68152	0.000231848	0.0155849	Mis12	11	70910437	70918197
ENSMUSG00000070423	9.80375	0.985859	0.267657	3.6833	0.000230236	0.0155849	Or51e1	7	102351422	102361271
ENSMUSG00000019916	4655.86	-0.534595	0.145293	-3.67943	0.000233755	0.0156196	P4ha1	10	59159118	59209126
ENSMUSG00000075232	1114.36	0.230109	0.0626054	3.67555	0.000237337	0.0157972	Amd1	10	40163454	40178184
ENSMUSG00000039126	170.383	0.829704	0.225992	3.67138	0.000241241	0.0159949	Prune2	19	16933482	17201296
ENSMUSG00000021476	417.544	-0.384805	0.104853	-3.66993	0.000242619	0.0160241	Habp4	13	64309638	64334351
ENSMUSG00000041538	9.30533	-1.54194	0.42044	-3.66745	0.000244983	0.016118	H2-Ob	17	34457877	34473388
ENSMUSG00000025393	12708.8	-0.258209	0.0704634	-3.66444	0.00024788	0.0162461	Atp5f1b	10	127919142	127926260
ENSMUSG00000086158	164.719	-0.334098	0.091265	-3.66075	0.000251481	0.0164192	Pierce2	9	72886964	72892674
ENSMUSG00000049103	19.3286	-1.20345	0.329115	-3.65661	0.000255573	0.0166229	Ccr2	9	123901987	123913594
ENSMUSG00000047238	297.695	-0.327013	0.0894847	-3.65441	0.000257779	0.0167029	Mageh1	X	151819162	151820571
ENSMUSG00000040809	25.3465	-1.38687	0.3797	-3.65254	0.000259659	0.0167612	Chil3	3	106054870	106074880
ENSMUSG00000036390	532.625	-0.329497	0.0902487	-3.65099	0.000261233	0.0167994	Gadd45a	6	67012080	67014441
ENSMUSG00000045316	175.542	0.316954	0.0868829	3.64806	0.000264228	0.0168025	Fahd1	17	25067866	25069338
ENSMUSG00000050022	318.058	0.511326	0.140113	3.64939	0.00026286	0.0168025	Amz1	5	140709882	140747194
ENSMUSG00000113911	4.75976	1.62411	0.445082	3.64901	0.000263252	0.0168025	Gm21930	13	65544369	65545492
ENSMUSG00000001642	236.277	-0.51164	0.140432	-3.64333	0.000269132	0.017051	Akr1b1	6	34279369	34294413
ENSMUSG00000045502	20.5249	-1.07607	0.295554	-3.64088	0.000271711	0.0171509	Hcar2	5	124001633	124003562
ENSMUSG00000045098	664.015	0.433471	0.119126	3.63878	0.000273937	0.0172278	Kmt5b	19	3817421	3868303
ENSMUSG00000037857	938.418	0.325817	0.0896372	3.63484	0.000278148	0.017365	Nufip2	11	77576981	77632747
ENSMUSG00000107121	28.6812	0.523378	0.143954	3.63572	0.00027721	0.017365	1110006O24Rik	5	115769100	115769924
ENSMUSG00000091479	9.90275	-1.08437	0.298602	-3.63149	0.000281789	0.0175283	Gm17035	15	66801456	66802956
ENSMUSG00000021508	43.231	-1.05397	0.290404	-3.62931	0.000284178	0.0176128	Cxcl14	13	56436456	56444364
ENSMUSG00000020961	825.464	0.560964	0.15479	3.62404	0.000290038	0.0177828	Ston2	12	91599783	91755161
ENSMUSG00000029868	580.799	-0.662424	0.18274	-3.62496	0.000289003	0.0177828	Trpv6	6	41597558	41613339
ENSMUSG00000030087	56.4655	0.584254	0.16115	3.62553	0.000288374	0.0177828	Klf15	6	90439558	90452220
ENSMUSG00000070871	547.929	0.457794	0.126359	3.62298	0.000291233	0.0177923	Ccnyl1	1	64729614	64764803
ENSMUSG00000025651	2290.61	-0.265903	0.0734291	-3.62123	0.000293211	0.0178493	Uqcrc1	9	108765701	108778691
ENSMUSG00000022102	141.892	-0.887378	0.245248	-3.61829	0.000296555	0.0179889	Dok2	14	71003476	71015935
ENSMUSG00000026283	1347.93	0.270286	0.0747312	3.61678	0.00029829	0.0180302	Ing5	1	93731687	93749823
ENSMUSG00000041939	201.896	-0.403766	0.111703	-3.61465	0.000300753	0.0181151	Mvk	5	114582330	114598652
ENSMUSG00000068328	1858.31	-0.182975	0.0507308	-3.60677	0.000310031	0.0186084	Aup1	6	83031502	83034789
ENSMUSG00000015766	497.761	0.402615	0.111676	3.6052	0.000311914	0.0186559	Eps8	6	137454243	137631874
ENSMUSG00000097245	15.2785	-0.89076	0.247176	-3.60375	0.000313656	0.0186948	Gm5421	10	22219338	22221691
ENSMUSG00000022225	99.1491	-0.614001	0.170504	-3.60108	0.000316893	0.0188221	Cma1	14	56178908	56182132
ENSMUSG00000034664	51.8367	-0.707176	0.196546	-3.59802	0.000320648	0.0189792	Itga2b	11	102344123	102360948
ENSMUSG00000075031	15.1597	-1.2212	0.3395	-3.59706	0.000321832	0.0189837	H2bc3	13	23930717	23931224
ENSMUSG00000047658	9.42938	1.88166	0.524046	3.59064	0.000329866	0.0193907	Gal3st3	19	5348359	5358766
ENSMUSG00000020973	65.7666	-0.467554	0.130321	-3.58773	0.000333574	0.0195415	Dnaaf2	12	69235861	69245203
ENSMUSG00000021123	249.262	0.37124	0.103598	3.58348	0.000339051	0.0197945	Rdh12	12	79255688	79269439
ENSMUSG00000027999	574.426	0.302338	0.0844219	3.58127	0.000341922	0.0198002	Pla2g12a	3	129672255	129689474
ENSMUSG00000049092	42.3165	0.672654	0.187853	3.58074	0.000342621	0.0198002	Gpr137c	14	45457174	45520182
ENSMUSG00000073481	2192.75	-0.308647	0.0861761	-3.58158	0.00034152	0.0198002	Mtarc2	1	184545265	184578648
ENSMUSG00000020859	1845.32	0.321557	0.0898779	3.57771	0.00034662	0.0198412	Spag9	11	93886917	94016911
ENSMUSG00000026113	323.272	0.513158	0.143405	3.57838	0.000345731	0.0198412	Inpp4a	1	37338946	37449817
ENSMUSG00000028060	686.427	0.268581	0.0750766	3.57742	0.000346998	0.0198412	Khdc4	3	88593110	88620231
ENSMUSG00000079547	6.29126	-1.51499	0.423573	-3.57669	0.000347969	0.0198412	H2-DMb1	17	34372046	34379204
ENSMUSG00000027227	1180.49	-0.283623	0.07957	-3.56445	0.00036462	0.0205776	Sord	2	122065230	122095821
ENSMUSG00000046056	9633.06	-0.486223	0.136344	-3.56616	0.000362254	0.0205776	Sbsn	7	30450896	30455559
ENSMUSG00000068329	577.241	-0.36095	0.101283	-3.56379	0.000365534	0.0205776	Htra2	6	83028247	83032254
ENSMUSG00000079434	7.43691	-1.62265	0.45533	-3.56368	0.000365695	0.0205776	Neu2	1	87437611	87525567
ENSMUSG00000021180	70.7351	0.471856	0.132491	3.56142	0.000368857	0.0206874	Rps6ka5	12	100514698	100693242
ENSMUSG00000030934	940.582	-0.265416	0.0745886	-3.5584	0.000373116	0.0208579	Oat	7	132159207	132178127
ENSMUSG00000031938	904.314	0.285107	0.0801638	3.55656	0.000375749	0.0209367	4931406C07Rik	9	15194633	15217744
ENSMUSG00000014850	144.449	-0.535438	0.150663	-3.55388	0.000379592	0.0210139	Msh3	13	92348380	92491511
ENSMUSG00000022772	2356.88	0.291784	0.082092	3.55435	0.000378916	0.0210139	Senp5	16	31778490	31822105
ENSMUSG00000044098	205.22	0.370972	0.104504	3.54984	0.000385466	0.0212703	Rsbn1	3	103821436	103873952
ENSMUSG00000000290	31.9997	-0.732176	0.206383	-3.54765	0.000388679	0.0213475	Itgb2	10	77366086	77401542
ENSMUSG00000040865	9.31576	2.29171	0.646063	3.54719	0.000389361	0.0213475	Ino80d	1	62997577	63153849
ENSMUSG00000034412	2931.77	-0.29375	0.0828368	-3.54613	0.000390938	0.0213655	Tbc1d10a	11	4136789	4165505
ENSMUSG00000063015	1174.8	0.230873	0.0652187	3.53999	0.000400144	0.0217989	Ccni	5	93329792	93354354
ENSMUSG00000022512	167.472	0.784553	0.221733	3.53828	0.00040274	0.0218707	Cldn1	16	26175392	26190591
ENSMUSG00000024962	177.901	0.355934	0.100637	3.53682	0.000404979	0.0219227	Vegfb	19	6959841	6965019
ENSMUSG00000030110	27.4422	1.0741	0.304075	3.53233	0.000411913	0.0220884	Ret	6	118128706	118174679
ENSMUSG00000071713	52.9436	-1.23431	0.349429	-3.53236	0.000411862	0.0220884	Csf2rb	15	78209952	78238047
ENSMUSG00000099707	194.271	-1.06363	0.301055	-3.53303	0.000410831	0.0220884	Gm8883	1	71926324	71932718
ENSMUSG00000024922	107.715	0.65066	0.184323	3.53	0.000415563	0.0221452	Ovol1	19	5599164	5610674
ENSMUSG00000033964	270.181	0.46765	0.132464	3.53038	0.000414958	0.0221452	Zbtb41	1	139350026	139380743
ENSMUSG00000020260	1591.39	-0.357362	0.10132	-3.52705	0.000420225	0.0223241	Pofut2	10	77095052	77105409
ENSMUSG00000032293	1766.48	0.348832	0.0989401	3.52569	0.000422385	0.0223694	Ireb2	9	54771073	54819814
ENSMUSG00000092283	6.82309	-1.35759	0.38534	-3.52311	0.000426521	0.0225187	Gm20412	2	157959074	157959825
ENSMUSG00000001761	275.372	-0.491008	0.13946	-3.52078	0.000430281	0.0225356	Smo	6	29735502	29761364
ENSMUSG00000037652	353.673	0.537939	0.15279	3.52079	0.000430271	0.0225356	Phc3	3	30953520	31023564
ENSMUSG00000040592	24.0123	-0.926213	0.263094	-3.52046	0.000430793	0.0225356	Cd79b	11	106202167	106205588
ENSMUSG00000043131	2642.54	0.271687	0.0772614	3.51647	0.000437328	0.0228077	Mob1a	6	83302998	83320758
ENSMUSG00000085683	208.775	0.449253	0.127874	3.51325	0.000442656	0.0230154	Tmem238l	11	66847464	66855842
ENSMUSG00000046111	151.521	0.738776	0.210458	3.51033	0.000447559	0.0231998	Cep295	9	15228211	15269084
ENSMUSG00000009356	11.6608	-1.34641	0.383769	-3.5084	0.000450806	0.0232976	Lpo	11	87697254	87719115
ENSMUSG00000026621	135.784	0.744817	0.212486	3.50526	0.000456161	0.0235033	Mtarc1	1	184518964	184543394
ENSMUSG00000028107	395.591	-0.282502	0.0806839	-3.50135	0.000462911	0.0236375	Tars2	3	95647288	95667518
ENSMUSG00000028343	2822.04	-0.375914	0.107358	-3.5015	0.000462642	0.0236375	Erp44	4	48193323	48279558
ENSMUSG00000029788	6.53399	1.06197	0.303213	3.50239	0.000461105	0.0236375	Cpa5	6	30611009	30631744
ENSMUSG00000007682	15.1312	-1.78959	0.51168	-3.49747	0.000469688	0.0239122	Dio2	12	90691326	90705812
ENSMUSG00000078816	26.8677	0.605216	0.173249	3.49332	0.000477055	0.0242152	Prkcg	7	3337704	3379615
ENSMUSG00000061390	15.4012	-1.11746	0.320258	-3.48924	0.000484392	0.0245148	Uba52-ps	9	72081862	72082240
ENSMUSG00000028967	1593.54	0.422241	0.121056	3.488	0.000486654	0.0245566	Errfi1	4	150938376	150953349
ENSMUSG00000023067	712.476	0.489167	0.140351	3.4853	0.000491576	0.0247321	Cdkn1a	17	29309950	29319701
ENSMUSG00000032324	3415.98	-0.506764	0.145471	-3.48362	0.000494681	0.0248153	Tspan3	9	56039009	56072761
ENSMUSG00000024423	811.524	0.43987	0.1264	3.47999	0.000501428	0.0250802	Impact	18	13088909	13126007
ENSMUSG00000025464	103.875	-0.491889	0.141469	-3.47701	0.000507046	0.0252873	Paox	7	139695712	139717137
ENSMUSG00000022092	356.304	0.298648	0.0859452	3.47487	0.000511108	0.0253421	Ppp3cc	14	70455314	70526920
ENSMUSG00000037905	928.061	-0.274873	0.0790886	-3.47551	0.000509892	0.0253421	Bri3bp	5	125518632	125537434
ENSMUSG00000038047	103.369	0.458637	0.132057	3.47303	0.000514618	0.0254423	Haus6	4	86497092	86530292
ENSMUSG00000020604	120.706	-0.443202	0.12788	-3.46576	0.000528739	0.0258561	Arsg	11	109364200	109464156
ENSMUSG00000035164	251.655	0.512775	0.14795	3.46586	0.000528542	0.0258561	Zc3h12c	9	52022644	52079872
ENSMUSG00000047632	20.242	-0.882602	0.254675	-3.46561	0.000529033	0.0258561	Fgfbp3	19	36894950	36897015
ENSMUSG00000049232	268.067	0.284527	0.0820497	3.46775	0.000524845	0.0258561	Tigd2	6	59185855	59189018
ENSMUSG00000043872	537.205	0.269303	0.0778611	3.45876	0.00054266	0.0263714	Zmym1	4	126940887	126954945
ENSMUSG00000045555	192.68	-0.393329	0.113715	-3.45891	0.00054236	0.0263714	Mettl24	10	40559278	40687079
ENSMUSG00000048450	27.8998	-0.72915	0.210922	-3.45697	0.000546291	0.0264727	Msx1	5	37977829	37981927
ENSMUSG00000015090	6.45305	2.39183	0.692421	3.4543	0.000551732	0.0266608	Ptgds	2	25356721	25360058
ENSMUSG00000021365	536.395	-0.357914	0.103729	-3.45045	0.000559644	0.0268894	Nedd9	13	41463057	41640838
ENSMUSG00000022811	1208.44	0.254999	0.0738934	3.45091	0.000558707	0.0268894	Zfp148	16	33201206	33324733
ENSMUSG00000032244	3161.52	0.224671	0.0651275	3.44971	0.000561179	0.0268894	Fem1b	9	62699103	62719216
ENSMUSG00000003099	1473.59	-0.295691	0.0857905	-3.44666	0.000567554	0.0270938	Ppp5c	7	16738565	16761849
ENSMUSG00000039481	40.1069	-0.5941	0.172433	-3.44541	0.000570197	0.0270938	Nrtn	17	57058325	57064530
ENSMUSG00000048109	405.097	0.35883	0.104132	3.44591	0.000569132	0.0270938	Rbm15	3	107232737	107240989
ENSMUSG00000057421	4621.59	0.281175	0.0816399	3.44409	0.000572995	0.0271514	Las1l	X	94978941	95000568
ENSMUSG00000020189	1149.25	0.39214	0.114078	3.43747	0.000587174	0.0276906	Osbpl8	10	111000613	111133110
ENSMUSG00000032320	1802.95	-0.238708	0.0694469	-3.43727	0.000587612	0.0276906	Rcn2	9	55949129	55969166
ENSMUSG00000048490	845.798	0.641934	0.186876	3.43509	0.000592364	0.0278378	Nrip1	16	76084288	76170715
ENSMUSG00000029238	438.25	0.360345	0.105029	3.43092	0.000601528	0.0280846	Clock	5	76357715	76452639
ENSMUSG00000061878	328.169	0.601376	0.175304	3.43047	0.000602539	0.0280846	Sphk1	11	116421751	116427501
ENSMUSG00000075296	458.874	-0.409056	0.119224	-3.43099	0.000601374	0.0280846	Aldh3b2	19	4022328	4031646
ENSMUSG00000078937	153.3	0.608071	0.177387	3.42793	0.000608213	0.028272	Cpt1b	15	89300608	89310066
ENSMUSG00000037443	284.089	0.40327	0.117696	3.42638	0.000611675	0.0282792	Cep85	4	133857169	133914423
ENSMUSG00000082039	8.3616	-1.05539	0.307964	-3.42699	0.000610314	0.0282792	Gm15653	5	73633790	73634696
ENSMUSG00000032413	667.668	0.30968	0.0904066	3.42541	0.000613876	0.0283045	Rasa2	9	96421353	96513670
ENSMUSG00000047180	23.6469	-0.911594	0.26649	-3.42075	0.000624497	0.0287168	Neurl3	1	36303678	36313760
ENSMUSG00000042286	120.165	-0.824436	0.241212	-3.41789	0.000631096	0.028865	Stab1	14	30860970	30890598
ENSMUSG00000042961	77.1598	-0.782453	0.228914	-3.41811	0.000630581	0.028865	Egflam	15	7235601	7427876
ENSMUSG00000022763	224.76	-0.568707	0.166495	-3.41577	0.000636029	0.0290131	Aifm3	16	17307475	17325349
ENSMUSG00000003585	191.228	-0.513342	0.150383	-3.41356	0.00064121	0.0291	Sec14l2	11	4047039	4073415
ENSMUSG00000041488	1762.47	0.286261	0.0838614	3.4135	0.000641337	0.0291	Stx3	19	11752482	11796767
ENSMUSG00000066900	1807.35	-0.33205	0.0974666	-3.40681	0.000657261	0.0297437	Suds3	5	117229745	117254178
ENSMUSG00000037416	567.404	0.468234	0.137593	3.40304	0.000666395	0.0300775	Dmxl1	18	49965737	50098540
ENSMUSG00000097346	44.5136	-1.46537	0.430757	-3.40184	0.000669331	0.0301305	Rps18-ps4	13	97883818	97897474
ENSMUSG00000003469	9.87614	-1.50553	0.443155	-3.3973	0.000680535	0.0305544	Phyhip	14	70694916	70706272
ENSMUSG00000030978	814.583	-0.466284	0.137286	-3.39643	0.000682702	0.0305715	Rrm1	7	102090902	102118978
ENSMUSG00000031781	513.961	0.366449	0.108096	3.39003	0.000698851	0.0312129	Ciapin1	8	95546432	95564986
ENSMUSG00000031539	248.752	-0.34948	0.103134	-3.38859	0.000702537	0.0312958	Ap3m2	8	23277370	23295638
ENSMUSG00000117515	27.4322	0.849378	0.250839	3.38615	0.000708794	0.0314926	Gm6883	18	47547532	47548428
ENSMUSG00000006369	6171.34	-0.745154	0.220172	-3.38442	0.0007133	0.0315532	Fbln1	15	85090150	85170736
ENSMUSG00000054161	11.5209	1.22265	0.361281	3.3842	0.000713847	0.0315532	Fam83e	7	45370636	45378916
ENSMUSG00000079481	57.5911	1.04614	0.309286	3.38243	0.000718487	0.0316764	Nhsl2	X	100892991	101135661
ENSMUSG00000024986	20.8153	-0.655851	0.193996	-3.38075	0.000722878	0.0317065	Hhex	19	37423258	37429179
ENSMUSG00000039887	358.85	-0.332665	0.0983851	-3.38126	0.000721545	0.0317065	Alg14	3	121085422	121156743
ENSMUSG00000031557	955.722	0.286629	0.0848433	3.37834	0.000729255	0.0319045	Plekha2	8	25529160	25592392
ENSMUSG00000045915	133.296	-0.565528	0.167459	-3.3771	0.000732535	0.0319662	Ccdc42	11	68477847	68488792
ENSMUSG00000030522	1037.47	0.3818	0.113139	3.37461	0.000739206	0.0321752	Mtmr10	7	63937401	63990554
ENSMUSG00000021895	2438.17	0.326215	0.0967156	3.37293	0.000743719	0.0322077	Arhgef3	14	26836856	27125868
ENSMUSG00000032089	151.318	0.389834	0.115568	3.37319	0.000743038	0.0322077	Il10ra	9	45165135	45180447
ENSMUSG00000026361	2167.87	0.261384	0.0775578	3.37019	0.000751174	0.0324485	Cdc73	1	143474538	143578631
ENSMUSG00000060594	41.2936	-0.791603	0.235027	-3.36813	0.000756788	0.0326086	Layn	9	50965940	50988394
ENSMUSG00000020838	119.322	-0.964964	0.286842	-3.36409	0.000767954	0.0330066	Slc6a4	11	76889429	76923166
ENSMUSG00000026743	1090.4	0.266411	0.0792318	3.36243	0.000772599	0.0330402	Mllt10	2	18060048	18217199
ENSMUSG00000042857	45.4078	0.474521	0.141124	3.36245	0.000772547	0.0330402	Gm9776	13	94492347	94495443
ENSMUSG00000039058	8.8997	-1.60542	0.477958	-3.35891	0.000782493	0.0330707	Ak5	3	152168452	152373997
ENSMUSG00000055679	28969.3	-0.275132	0.0819152	-3.35874	0.000782978	0.0330707	Ctsr	13	61307018	61312070
ENSMUSG00000086765	9.75644	1.08072	0.32164	3.36003	0.000779342	0.0330707	Gm11827	4	11122805	11127004
ENSMUSG00000098557	606.198	0.449525	0.133732	3.36138	0.000775532	0.0330707	Kctd12	14	103214017	103220073
ENSMUSG00000113255	55.0967	0.536532	0.1597	3.35963	0.000780468	0.0330707	Tes3-ps	13	49646794	49650065
ENSMUSG00000006494	1648.57	0.335621	0.0999661	3.35735	0.000786947	0.033075	Pdk1	2	71703568	71734202
ENSMUSG00000023074	1452.62	0.391097	0.116484	3.35752	0.00078646	0.033075	Mospd1	X	52433475	52459379
ENSMUSG00000030720	1032.95	0.266999	0.0796076	3.35393	0.000796717	0.0334035	Cln3	7	126170379	126184989
ENSMUSG00000032202	474.192	-0.587494	0.175402	-3.34941	0.000809835	0.0337057	Rab27a	9	72952136	73004911
ENSMUSG00000037773	201.303	-0.321906	0.0961031	-3.34959	0.000809308	0.0337057	Pced1a	2	130259167	130266621
ENSMUSG00000097925	57.1442	-0.594051	0.177326	-3.35005	0.000807959	0.0337057	Gm26574	1	189565338	189568817
ENSMUSG00000023845	1874.41	0.487831	0.145756	3.3469	0.000817214	0.0338481	Lnpep	17	17741672	17845312
ENSMUSG00000050229	788.139	0.230754	0.0689325	3.34754	0.000815336	0.0338481	Pigm	1	172204113	172211666
ENSMUSG00000013584	19.1157	-1.29834	0.388032	-3.34596	0.000819986	0.0338809	Aldh1a2	9	71123071	71203525
ENSMUSG00000026576	3019.18	-0.294974	0.088217	-3.34373	0.000826599	0.0339084	Atp1b1	1	164264678	164285924
ENSMUSG00000041119	691.692	0.476664	0.142529	3.34434	0.000824786	0.0339084	Pde9a	17	31605184	31695284
ENSMUSG00000079628	183.387	-0.439757	0.131473	-3.34485	0.000823265	0.0339084	Rhox4g	X	36828153	36832980
ENSMUSG00000040164	6.03514	-1.30729	0.391056	-3.34297	0.000828873	0.0339203	Kcns1	2	164005539	164013033
ENSMUSG00000003604	148.646	-0.434428	0.130124	-3.33858	0.000842081	0.0340321	Aven	2	112323309	112464918
ENSMUSG00000020447	49.0989	-0.556291	0.166626	-3.33856	0.000842135	0.0340321	Npc1l1	11	6161013	6180143
ENSMUSG00000026073	780.944	-0.71573	0.214379	-3.33862	0.000841965	0.0340321	Il1r2	1	40113239	40164391
ENSMUSG00000028555	1272.77	-0.276919	0.0829344	-3.33901	0.000840765	0.0340321	Ttc39a	4	109263820	109301942
ENSMUSG00000028933	154.065	0.391445	0.117289	3.33744	0.000845531	0.0340321	Xrcc2	5	25894810	25910823
ENSMUSG00000032000	418.744	0.265181	0.0794477	3.3378	0.000844439	0.0340321	Birc3	9	7848700	7873187
ENSMUSG00000069920	53.9846	-0.631823	0.189094	-3.34132	0.000833805	0.0340321	B3gnt9	8	105979270	105981785
ENSMUSG00000024122	1129.03	0.38603	0.115751	3.33499	0.000853019	0.0342529	Pdpk1	17	24292654	24369898
ENSMUSG00000024966	2839.44	-0.24974	0.0749305	-3.33295	0.000859297	0.0344242	Stip1	19	6998070	7017335
ENSMUSG00000029401	1914.87	-0.431763	0.129697	-3.32901	0.000871563	0.034834	Rilpl2	5	124601328	124616429
ENSMUSG00000003762	299.857	-0.301659	0.0906644	-3.3272	0.000877236	0.034979	Coq8b	7	26932448	26957375
ENSMUSG00000091709	5.73034	-1.53549	0.461596	-3.32647	0.000879523	0.0349887	Gm17189	15	74655914	74672489
ENSMUSG00000030317	38.5699	0.809102	0.243463	3.32331	0.000889563	0.0351685	Timp4	6	115218853	115229166
ENSMUSG00000032491	91.177	-0.452947	0.136322	-3.32263	0.000891744	0.0351685	Nradd	9	110450203	110453520
ENSMUSG00000052914	26.9722	-0.80437	0.242115	-3.32227	0.000892882	0.0351685	Cyp2j6	4	96404375	96441898
ENSMUSG00000080242	111.138	-0.511487	0.153978	-3.32182	0.000894324	0.0351685	Atp6v0c-ps2	6	37783021	37783485
ENSMUSG00000093798	212.978	-0.384538	0.115741	-3.32241	0.000892434	0.0351685	Gm8355	10	14621106	14623046
ENSMUSG00000002017	821.085	0.203081	0.0611737	3.31975	0.000900983	0.0352116	Fam98a	17	75844081	75858941
ENSMUSG00000046546	414.082	-0.372121	0.112099	-3.31956	0.000901595	0.0352116	Fam43a	16	30418541	30421615
ENSMUSG00000113027	22.7323	-0.8963	0.269918	-3.32064	0.000898117	0.0352116	Gm7040	13	13495526	13497955
ENSMUSG00000006777	80.5127	-0.494283	0.149172	-3.31351	0.000921337	0.0358547	Krt23	11	99368800	99383963
ENSMUSG00000031443	8.15405	-0.99156	0.299273	-3.31323	0.000922253	0.0358547	F7	8	13076034	13085809
ENSMUSG00000002475	389.868	-0.446447	0.134985	-3.30738	0.000941722	0.0365286	Abhd3	18	10642092	10706771
ENSMUSG00000041323	127.953	-0.551367	0.166771	-3.30614	0.000945908	0.0366079	Ak7	12	105672235	105748706
ENSMUSG00000025133	908.774	-0.482766	0.14606	-3.30526	0.000948882	0.0366401	Ints4	7	97130163	97190602
ENSMUSG00000020334	1240.32	-0.424674	0.128539	-3.30385	0.000953653	0.0367414	Slc22a4	11	53873949	53918916
ENSMUSG00000026051	84.0522	-0.929487	0.281404	-3.30304	0.000956435	0.0367658	Ecrg4	1	43769762	43781738
ENSMUSG00000025176	124.852	0.730302	0.221209	3.30141	0.000961988	0.0368963	Hoga1	19	42034049	42059392
ENSMUSG00000041187	234.489	0.445136	0.134878	3.30027	0.000965907	0.0369638	Prkd2	7	16576827	16604389
ENSMUSG00000015087	1663	-0.211768	0.0641854	-3.29931	0.000969222	0.0370078	Rabl6	2	25473030	25498533
ENSMUSG00000027981	168.183	0.419694	0.12744	3.29328	0.000990267	0.0375175	Rnpc3	3	113398716	113423798
ENSMUSG00000039361	1804.01	0.426432	0.129522	3.29235	0.000993536	0.0375175	Picalm	7	89779421	89862673
ENSMUSG00000048732	113.413	0.394238	0.119677	3.29417	0.000987126	0.0375175	Klhl11	11	100353440	100363567
ENSMUSG00000081128	26.0896	-0.614877	0.186652	-3.29424	0.000986866	0.0375175	Gm13328	2	20239856	20240875
ENSMUSG00000087086	6.14731	1.21677	0.369532	3.29274	0.000992164	0.0375175	Gm13269	2	14745183	14771835
ENSMUSG00000031891	41.0295	0.710013	0.215757	3.29081	0.000998998	0.0375825	Hsd11b2	8	106245387	106250620
ENSMUSG00000059327	83.612	-0.768118	0.233426	-3.29062	0.000999651	0.0375825	Eda	X	99019212	99444368
ENSMUSG00000024132	285.546	-0.405642	0.12332	-3.28934	0.00100423	0.0376137	Eci1	17	24645615	24658322
ENSMUSG00000027177	1245.33	0.42194	0.128282	3.28916	0.00100488	0.0376137	Hipk3	2	104256826	104324791
ENSMUSG00000021363	35.0042	0.676843	0.205859	3.2879	0.00100938	0.0376867	Mak	13	41178484	41233182
ENSMUSG00000040433	329.875	0.457235	0.139088	3.28738	0.00101123	0.0376867	Zbtb38	9	96564823	96634884
ENSMUSG00000020875	69.4188	-0.860771	0.262013	-3.28522	0.00101903	0.0378947	Hoxb9	11	96162283	96167421
ENSMUSG00000062157	333.605	0.386487	0.117804	3.28077	0.00103523	0.0384137	Ifnlr1	4	135413598	135435492
ENSMUSG00000022855	3274.28	0.221409	0.0675747	3.27651	0.00105098	0.0384484	Senp2	16	21828234	21868019
ENSMUSG00000026303	31.769	0.896356	0.273568	3.27654	0.00105087	0.0384484	Mlph	1	90842807	90878864
ENSMUSG00000035964	549.998	0.472046	0.143945	3.27935	0.00104046	0.0384484	Tmem59l	8	70936517	70940008
ENSMUSG00000037486	395.447	0.388691	0.118566	3.27825	0.00104452	0.0384484	Asxl2	12	3476857	3556852
ENSMUSG00000052187	54.039	1.46935	0.448198	3.27835	0.00104414	0.0384484	Hbb-y	7	103500956	103502423
ENSMUSG00000112105	29.1335	-0.911478	0.278207	-3.27626	0.0010519	0.0384484	Rps7-ps2	12	3571922	3573268
ENSMUSG00000114797	1965.96	0.310171	0.0946327	3.27763	0.00104681	0.0384484	Gm49336	14	60442731	60488956
ENSMUSG00000024940	2120.34	-0.561666	0.171875	-3.26787	0.0010836	0.0392713	Ltbp3	19	5790932	5808560
ENSMUSG00000035697	102.578	-0.575044	0.175907	-3.26902	0.00107922	0.0392713	Arhgap45	10	79852487	79867306
ENSMUSG00000045205	617.483	0.304863	0.0932627	3.26886	0.00107981	0.0392713	Dpy19l4	4	11261315	11322137
ENSMUSG00000097321	30.0367	0.572063	0.175043	3.26812	0.00108264	0.0392713	1700028E10Rik	5	151292140	151373703
ENSMUSG00000022951	1785.74	-0.306741	0.0939135	-3.26621	0.00108999	0.0393915	Rcan1	16	92188841	92267755
ENSMUSG00000034480	176.012	0.755744	0.231411	3.26581	0.00109152	0.0393915	Diaph2	X	128650491	129366583
ENSMUSG00000030247	51.5549	-0.672047	0.206042	-3.26169	0.0011075	0.039884	Kcnj8	6	142510563	142517340
ENSMUSG00000022665	176.169	-0.62002	0.190237	-3.2592	0.00111728	0.0399854	Ccdc80	16	44913765	44948440
ENSMUSG00000029787	961.658	0.367853	0.112866	3.25919	0.00111733	0.0399854	Avl9	6	56691884	56738897
ENSMUSG00000057265	7.6516	1.37788	0.422671	3.25992	0.00111442	0.0399854	Bbof1	12	84455845	84489661
ENSMUSG00000018593	54438.7	-0.324661	0.099669	-3.25739	0.00112442	0.040121	Sparc	11	55285326	55314009
ENSMUSG00000027374	577.153	-0.258951	0.0795155	-3.25662	0.00112748	0.040121	Mrps5	2	127429142	127448749
ENSMUSG00000075376	429.803	0.4052	0.12443	3.25645	0.00112815	0.040121	Rc3h2	2	37260081	37312915
ENSMUSG00000083282	646.9	-0.445859	0.137182	-3.25012	0.00115357	0.0409397	Ctsf	19	4905158	4910946
ENSMUSG00000025958	377.693	0.302769	0.0932401	3.24719	0.00116549	0.0411919	Creb1	1	64571804	64643707
ENSMUSG00000071648	237.493	0.343672	0.105829	3.24744	0.00116449	0.0411919	Rom1	19	8904755	8906720
ENSMUSG00000071253	338.267	0.280441	0.086567	3.23958	0.00119704	0.0422199	Slc25a16	10	62756412	62782277
ENSMUSG00000000958	493.798	0.312633	0.0965615	3.23766	0.00120513	0.0423153	Slc7a7	14	54606899	54655237
ENSMUSG00000018102	4025.62	-0.545944	0.168678	-3.2366	0.00120964	0.0423153	H2bc4	13	23868182	23876891
ENSMUSG00000041046	1076.79	-0.486941	0.150444	-3.23669	0.00120927	0.0423153	Ramp3	11	6608521	6627475
ENSMUSG00000041324	205.407	-1.0505	0.324545	-3.23685	0.00120857	0.0423153	Inhba	13	16186436	16206206
ENSMUSG00000028743	309.12	-0.29444	0.0910335	-3.23442	0.00121892	0.0425527	Akr7a5	4	139038055	139045737
ENSMUSG00000035569	1446.89	0.306111	0.0946776	3.2332	0.00122413	0.0426476	Ankrd11	8	123610561	123769016
ENSMUSG00000007815	9358.5	-0.230412	0.0713402	-3.22976	0.00123895	0.0430762	Rhoa	9	108183328	108215133
ENSMUSG00000024776	187.581	0.354469	0.109825	3.22757	0.00124848	0.0431412	Stambpl1	19	34169629	34217733
ENSMUSG00000028159	73.8423	0.51267	0.158794	3.22852	0.00124432	0.0431412	Dapp1	3	137636768	137687306
ENSMUSG00000066152	3408.21	0.468384	0.145093	3.22816	0.0012459	0.0431412	Slc31a2	4	62180799	62216648
ENSMUSG00000070803	172.386	-0.512722	0.158884	-3.22701	0.00125091	0.0431412	Cited4	4	120523769	120525017
ENSMUSG00000078879	123.943	0.839375	0.260205	3.22582	0.00125614	0.0432345	Zfp973	2	176362315	176410878
ENSMUSG00000028878	1672.95	0.175793	0.0545299	3.22379	0.00126506	0.0434542	Fam76a	4	132626524	132649869
ENSMUSG00000058818	22.4126	-0.803988	0.249656	-3.22039	0.00128018	0.0438853	Pirb	7	3714408	3723390
ENSMUSG00000018425	1618.47	0.246894	0.0766897	3.2194	0.00128461	0.0439489	Dhx40	11	86659672	86698572
ENSMUSG00000024909	271.714	-0.48321	0.150205	-3.217	0.00129541	0.04423	Efemp2	19	5523982	5532545
ENSMUSG00000027411	825.281	-0.285877	0.0889125	-3.21526	0.00130325	0.0442352	Vps16	2	130266259	130286189
ENSMUSG00000028622	420.565	-0.196913	0.0612434	-3.21525	0.00130332	0.0442352	Mrpl37	4	106913071	106924065
ENSMUSG00000034265	530.329	-0.456205	0.141838	-3.21637	0.00129822	0.0442352	Zdhhc14	17	5542832	5804086
ENSMUSG00000022843	241.963	-0.352466	0.109766	-3.21106	0.00132247	0.0447965	Clcn2	16	20521714	20536496
ENSMUSG00000022032	339.042	0.325846	0.101498	3.21038	0.00132561	0.044814	Scara5	14	65903852	66002275
ENSMUSG00000027978	152.429	-0.523909	0.163222	-3.20979	0.00132831	0.0448165	Prss12	3	123240562	123300246
ENSMUSG00000063358	3041.23	0.171297	0.0533998	3.20782	0.00133744	0.0450358	Mapk1	16	16801246	16865317
ENSMUSG00000020496	1106.92	-0.228572	0.0712783	-3.20675	0.00134244	0.0451156	Rnf187	11	58823114	58829742
ENSMUSG00000035356	362.044	0.448655	0.139943	3.206	0.00134596	0.045145	Nfkbiz	16	55631738	55659262
ENSMUSG00000028773	28003.2	-0.31287	0.0977553	-3.20054	0.0013717	0.0459185	Fabp3	4	130202388	130209256
ENSMUSG00000027104	744.48	0.326346	0.102069	3.19731	0.00138716	0.0461346	Atf2	2	73646853	73722983
ENSMUSG00000040276	14.4927	-1.01681	0.318057	-3.19694	0.00138895	0.0461346	Pacsin1	17	27874483	27930456
ENSMUSG00000053644	2062.08	-0.244984	0.0766124	-3.19771	0.00138523	0.0461346	Aldh7a1	18	56642759	56706023
ENSMUSG00000115037	10.6261	-1.34624	0.421	-3.19771	0.00138522	0.0461346	Gm49262	15	36629404	36630235
ENSMUSG00000026581	28.3161	-0.961968	0.3014	-3.19167	0.00141453	0.0468933	Sell	1	163889551	163911750
ENSMUSG00000097119	252.213	0.347096	0.108838	3.18909	0.0014272	0.0472219	B230354K17Rik	17	45744266	45775796
ENSMUSG00000024400	817.401	0.240539	0.0755089	3.18558	0.00144466	0.0476152	Wdr33	18	31937143	32040450
ENSMUSG00000028560	1470.01	0.283843	0.0890996	3.18568	0.00144413	0.0476152	Usp1	4	98812047	98823780
ENSMUSG00000062937	238.492	-0.238091	0.074773	-3.18419	0.00145162	0.0477526	Mtap	4	89055359	89099318
ENSMUSG00000044792	2901.72	0.137289	0.0432313	3.17568	0.00149487	0.0490811	Isca1	13	59903223	59917624
ENSMUSG00000023913	12985.1	-0.535404	0.168626	-3.1751	0.00149786	0.049085	Pla2g7	17	43878989	43923092
ENSMUSG00000026223	2645.59	-0.374072	0.117929	-3.17202	0.00151384	0.0494195	Itm2c	1	85822002	85836396
ENSMUSG00000047730	32.6569	-1.34383	0.423605	-3.17236	0.00151207	0.0494195	Fcgbp	7	27770661	27820287
ENSMUSG00000033285	516.578	-0.326506	0.102953	-3.17141	0.00151702	0.0494287	Wdr3	3	100045496	100069723
ENSMUSG00000030713	14.6937	1.19006	0.37619	3.16344	0.00155915	0.0507051	Klk7	7	43460718	43465783
ENSMUSG00000091594	89.9674	0.694273	0.21984	3.15808	0.0015881	0.0515484	Gm17067	7	42354893	42399815
ENSMUSG00000025038	11.1923	1.03932	0.329246	3.15666	0.00159589	0.0515768	Efhc2	X	16998288	17185607
ENSMUSG00000047446	559.134	0.596578	0.189014	3.15627	0.00159802	0.0515768	Arl4a	12	40055446	40088024
ENSMUSG00000054013	29.0792	-1.09483	0.34684	-3.15658	0.0015963	0.0515768	Tmem179	12	112466623	112483181
ENSMUSG00000055737	944.641	0.29621	0.0938974	3.15461	0.00160711	0.0516752	Ghr	15	3347242	3612974
ENSMUSG00000084843	586.217	0.552129	0.17502	3.15467	0.00160679	0.0516752	B230312C02Rik	2	180012264	180028630
ENSMUSG00000018340	1733.07	-0.45691	0.144935	-3.15252	0.00161868	0.0519495	Anxa6	11	54869934	54924271
ENSMUSG00000020516	516.346	0.226126	0.0718956	3.14519	0.00165977	0.0525682	Rps6kb1	11	86389697	86435631
ENSMUSG00000022314	6042.46	0.203647	0.0647366	3.14578	0.00165644	0.0525682	Rad21	15	51825636	51855143
ENSMUSG00000022992	418.968	0.221382	0.0703269	3.1479	0.00164447	0.0525682	Kansl2	15	98415539	98432145
ENSMUSG00000026207	341.797	-0.403269	0.128259	-3.14417	0.00166561	0.0525682	Speg	1	75351941	75408964
ENSMUSG00000031953	639.087	0.209625	0.0666699	3.14421	0.00166533	0.0525682	Tmem170	8	112589670	112603382
ENSMUSG00000034157	300.353	0.287922	0.0914948	3.14687	0.00165029	0.0525682	Cipc	12	86993817	87012136
ENSMUSG00000040021	576.082	0.384635	0.122243	3.14648	0.0016525	0.0525682	Lats1	10	7556978	7592224
ENSMUSG00000040263	359.387	-0.420106	0.133441	-3.14826	0.00164248	0.0525682	Klhdc4	8	122523052	122556308
ENSMUSG00000060373	5356.34	-0.247597	0.0787196	-3.1453	0.00165914	0.0525682	Hnrnpc	14	52310834	52341485
ENSMUSG00000044903	4734.34	0.713129	0.227151	3.13945	0.00169266	0.0533234	Psg22	7	18452015	18461173
ENSMUSG00000024424	234.118	-0.417837	0.133229	-3.13622	0.00171143	0.0536184	Ttc39c	18	12732953	12871920
ENSMUSG00000049744	12.1012	-0.927908	0.295844	-3.13648	0.00170989	0.0536184	Arhgap15	2	43638836	44285965
ENSMUSG00000063765	65.2811	-0.462974	0.14762	-3.13626	0.00171117	0.0536184	Chadl	15	81562497	81581488
ENSMUSG00000027901	30.1676	-0.819284	0.2613	-3.13541	0.00171611	0.0536669	Dennd2d	3	106389721	106410346
ENSMUSG00000037355	214.146	0.528682	0.168655	3.1347	0.00172028	0.053699	Uvssa	5	33535893	33577098
ENSMUSG00000026205	255.351	0.479159	0.152992	3.13193	0.00173661	0.0540118	Slc23a3	1	75102185	75110534
ENSMUSG00000052364	25.2252	-0.609413	0.194577	-3.13199	0.00173625	0.0540118	B630019K06Rik	X	8758621	8761203
ENSMUSG00000040569	140.87	0.820503	0.262268	3.12849	0.00175707	0.0545489	Slc26a7	4	14502430	14621805
ENSMUSG00000031603	6.60051	-1.3508	0.431887	-3.12768	0.00176191	0.0546002	Fgf20	8	40732207	40761372
ENSMUSG00000042129	276.348	0.55661	0.178072	3.12576	0.00177343	0.0548335	Rassf4	6	116609969	116650913
ENSMUSG00000091898	887.136	-0.731017	0.233898	-3.12536	0.00177585	0.0548335	Tnnc1	14	30930269	30933686
ENSMUSG00000094410	438.569	0.632493	0.202599	3.12189	0.00179695	0.055385	Zbed6	1	133547678	133589056
ENSMUSG00000029458	1911.1	0.192902	0.0618221	3.12028	0.0018068	0.0554886	Brap	5	121798626	121825319
ENSMUSG00000063564	381.555	-0.553227	0.177275	-3.12073	0.00180403	0.0554886	Col23a1	11	51180747	51474745
ENSMUSG00000035133	663.188	0.414604	0.132924	3.1191	0.00181407	0.055612	Arhgap5	12	52550755	52618758
ENSMUSG00000090952	73.2028	0.384776	0.123388	3.11843	0.00181814	0.0556371	Rab11bos1	17	33978946	33980846
ENSMUSG00000025323	134.549	0.461445	0.148072	3.11634	0.00183108	0.0559296	Sp4	12	118198668	118265175
ENSMUSG00000054894	297.374	-0.451754	0.145011	-3.11531	0.00183751	0.0559296	Dmac2l	12	69771724	69791434
ENSMUSG00000062585	6.03561	-1.14053	0.366065	-3.11567	0.0018353	0.0559296	Cnr2	4	135622705	135647518
ENSMUSG00000028671	2297.41	-0.321884	0.103491	-3.11026	0.00186922	0.0567939	Gale	4	135691038	135695489
ENSMUSG00000035184	453.537	0.455997	0.14667	3.109	0.00187724	0.0568603	Fam124a	14	62793186	62845935
ENSMUSG00000101875	7.89716	-1.41058	0.453726	-3.10887	0.00187806	0.0568603	Gm6028	1	111808465	111809038
ENSMUSG00000036225	163.51	-0.546988	0.175983	-3.10819	0.00188234	0.0568894	Kctd1	18	15101742	15284503
ENSMUSG00000019966	2481.74	0.441821	0.14219	3.10726	0.00188832	0.056929	Kitl	10	99851492	99936278
ENSMUSG00000030745	163.475	-0.892744	0.287338	-3.10695	0.00189031	0.056929	Il21r	7	125202601	125232742
ENSMUSG00000007950	209.065	-0.478895	0.154276	-3.10415	0.00190827	0.0569684	Abhd8	8	71909349	71916299
ENSMUSG00000030660	1145.05	0.348325	0.112198	3.10457	0.00190557	0.0569684	Pik3c2a	7	115936500	116042684
ENSMUSG00000046337	28.7921	-0.696504	0.224279	-3.10552	0.00189943	0.0569684	Fam178b	1	36601773	36722264
ENSMUSG00000057123	83.3405	-0.45559	0.146702	-3.10555	0.00189923	0.0569684	Gja5	3	96812009	96984732
ENSMUSG00000103050	14.8216	1.07196	0.345244	3.10493	0.00190323	0.0569684	Gm38273	2	14740357	14742738
ENSMUSG00000001755	396.734	-0.22312	0.071994	-3.09915	0.00194075	0.0573377	Coasy	11	100973391	100977445
ENSMUSG00000007122	23.7833	0.641257	0.20688	3.09965	0.00193748	0.0573377	Casq1	1	172037461	172047435
ENSMUSG00000022774	1107.9	-0.37456	0.120786	-3.10102	0.00192854	0.0573377	Ncbp2	16	31767331	31780599
ENSMUSG00000028550	397.077	0.284762	0.0918128	3.10155	0.0019251	0.0573377	Atg4c	4	99082171	99148024
ENSMUSG00000073155	2647.82	-0.276867	0.0892957	-3.10057	0.00193149	0.0573377	Stmp1	6	35229589	35240431
ENSMUSG00000074622	43.0597	0.734262	0.236895	3.09953	0.00193829	0.0573377	Mafb	2	160205623	160208985
ENSMUSG00000015852	48.2229	-0.712506	0.229963	-3.09834	0.00194605	0.0573951	Fcrl2	3	87158065	87171045
ENSMUSG00000030982	1497.21	-0.424694	0.137225	-3.09487	0.001969	0.0575755	Vps35l	7	118339449	118442189
ENSMUSG00000035279	9.23741	-1.27245	0.411017	-3.09586	0.00196241	0.0575755	Ssc5d	7	4928784	4947825
ENSMUSG00000038372	460.511	-0.233319	0.0753714	-3.09559	0.00196424	0.0575755	Gmds	13	32003562	32522723
ENSMUSG00000052131	20.529	-0.848928	0.274265	-3.09528	0.00196628	0.0575755	Akr1b7	6	34389269	34400077
ENSMUSG00000085407	8.70925	0.961955	0.310708	3.09601	0.00196147	0.0575755	1700095J03Rik	7	109037825	109044109
ENSMUSG00000040550	340.358	0.206328	0.0666842	3.09411	0.00197408	0.0576255	Otud6b	4	14809498	14826587
ENSMUSG00000022664	561.155	0.364283	0.117763	3.09335	0.0019791	0.0576738	Slc35a5	16	44959936	44979069
ENSMUSG00000029167	11.6908	-1.12462	0.363768	-3.09158	0.00199096	0.0578225	Ppargc1a	5	51611592	51725068
ENSMUSG00000060962	3551.87	-0.431624	0.139594	-3.092	0.00198811	0.0578225	Dmkn	7	30463181	30480488
ENSMUSG00000021177	316.229	-0.353746	0.114451	-3.09081	0.00199612	0.057874	Tdp1	12	99850776	99921478
ENSMUSG00000026718	437.645	0.354735	0.114821	3.08946	0.00200522	0.0580395	Stam	2	14078909	14154445
ENSMUSG00000042202	250.443	0.271284	0.0878906	3.08661	0.00202454	0.0584997	Slc35e2	4	155685873	155707797
ENSMUSG00000033863	714.754	0.558629	0.18109	3.08481	0.0020368	0.0586698	Klf9	19	23118590	23145498
ENSMUSG00000042106	498.244	0.317424	0.102901	3.08474	0.00203729	0.0586698	Inka1	9	107861422	107863078
ENSMUSG00000028879	1881.93	0.150806	0.048911	3.08327	0.00204738	0.0588613	Stx12	4	132580812	132611820
ENSMUSG00000043154	1290.44	0.511169	0.165849	3.08213	0.00205524	0.0589802	Ppp2r3a	9	100982283	101128994
ENSMUSG00000103041	138.595	0.324901	0.10543	3.08167	0.00205841	0.0589802	Gm37305	3	65865179	65869457
ENSMUSG00000027109	2068.12	0.285694	0.0927398	3.0806	0.00206585	0.0590943	Sp3	2	72766771	72810790
ENSMUSG00000027495	342.667	0.304691	0.0989597	3.07894	0.00207738	0.0592261	Fam210b	2	172187485	172197669
ENSMUSG00000038388	614.815	-0.351842	0.114256	-3.07943	0.00207398	0.0592261	Pals2	6	50087221	50175919
ENSMUSG00000025227	101.225	0.58562	0.190257	3.07804	0.00208366	0.059235	Mfsd13a	19	46329560	46363691
ENSMUSG00000033585	384.045	-0.584053	0.189757	-3.0779	0.00208462	0.059235	Ndn	7	61996317	62000010
ENSMUSG00000000706	42.4169	-0.710346	0.230879	-3.0767	0.00209304	0.0593758	Btn1a1	13	23641162	23650071
ENSMUSG00000003190	166.889	-0.270946	0.0881067	-3.0752	0.00210361	0.0595119	Bcl2l12	7	44640646	44648136
ENSMUSG00000038521	348.08	-0.788493	0.2565	-3.07405	0.00211176	0.0595119	C1s1	6	124507304	124519318
ENSMUSG00000039706	67.476	-0.651953	0.212063	-3.07434	0.00210972	0.0595119	Ldb2	5	44629474	44957022
ENSMUSG00000079478	201.665	-0.373885	0.12162	-3.0742	0.00211065	0.0595119	Znrd2	19	5780331	5781760
ENSMUSG00000066443	401.78	0.359908	0.117143	3.07239	0.0021235	0.0597445	Gm10163	9	88272890	88273370
ENSMUSG00000071649	1532.93	-0.226534	0.0738037	-3.06942	0.00214476	0.0602435	B3gat3	19	8897738	8904600
ENSMUSG00000027765	505.003	-0.549663	0.179145	-3.06826	0.00215308	0.0603781	P2ry1	3	60910216	60916403
ENSMUSG00000039841	167.631	0.379833	0.123846	3.06698	0.00216235	0.0605388	Zfp800	6	28239926	28398004
ENSMUSG00000020694	1050.22	0.312229	0.101847	3.06567	0.00217184	0.060705	Tlk2	11	105069633	105174785
ENSMUSG00000022982	6783.74	-0.334129	0.109044	-3.06416	0.00218283	0.0609077	Sod1	16	90017642	90023217
ENSMUSG00000070034	49.6233	-0.742387	0.242318	-3.0637	0.00218621	0.0609077	Sp110	1	85504620	85526538
ENSMUSG00000034269	2026.09	0.287954	0.094062	3.06132	0.00220367	0.0611947	Setd5	6	113054326	113130396
ENSMUSG00000038250	958.691	0.281945	0.0920973	3.06139	0.00220316	0.0611947	Usp38	8	81707362	81741557
ENSMUSG00000066595	486.268	0.305087	0.0997288	3.05917	0.0022195	0.0615346	Flvcr1	1	190738044	190758355
ENSMUSG00000024673	8.12256	-1.32989	0.435081	-3.05666	0.00223818	0.0619521	Ms4a1	19	11227039	11243605
ENSMUSG00000097357	62.1297	0.398564	0.130471	3.05481	0.00225201	0.0622339	Gm16793	8	36048412	36056942
ENSMUSG00000026817	48.0503	-0.651521	0.213381	-3.05333	0.00226319	0.0624422	Ak1	2	32511770	32525070
ENSMUSG00000024772	6062.41	-0.42889	0.140539	-3.05175	0.00227508	0.0626033	Ehd1	19	6326755	6350126
ENSMUSG00000029059	52.7236	-0.579713	0.189971	-3.05159	0.00227635	0.0626033	Prxl2b	4	154979961	154983592
ENSMUSG00000022816	2711.48	-0.408591	0.134046	-3.04813	0.00230268	0.0631793	Fstl1	16	37597235	37656876
ENSMUSG00000040451	1909.95	0.255205	0.083732	3.04787	0.00230468	0.0631793	Sgms1	19	32100127	32367114
ENSMUSG00000121879	102.804	-0.61228	0.200927	-3.04727	0.0023093	0.0632046	NA	6	48481263	48511766
ENSMUSG00000006649	15.4269	-1.75783	0.577165	-3.04562	0.00232198	0.0632482	Nphs1	7	30157740	30186648
ENSMUSG00000035929	237.77	-0.440969	0.144767	-3.04607	0.00231852	0.0632482	H2-Q4	17	35598593	35604266
ENSMUSG00000036073	255.76	-0.300597	0.0986949	-3.04572	0.00232122	0.0632482	Galt	4	41755228	41758695
ENSMUSG00000017417	7.06985	-1.37581	0.452202	-3.04248	0.0023464	0.0638115	Plxdc1	11	97814064	97877270
ENSMUSG00000051379	132.862	-0.504839	0.165981	-3.04155	0.00235366	0.0639073	Flrt3	2	140492834	140513389
ENSMUSG00000002108	227.119	-0.475913	0.156522	-3.04056	0.00236139	0.0639682	Nr1h3	2	91014406	91033179
ENSMUSG00000015659	90.2892	0.463659	0.152504	3.04031	0.00236338	0.0639682	Serac1	17	6092471	6130016
ENSMUSG00000022383	10.0643	1.44181	0.474348	3.03957	0.00236916	0.0640234	Ppara	15	85619184	85687020
ENSMUSG00000026043	2585.36	-0.813589	0.267826	-3.03776	0.00238346	0.0642454	Col3a1	1	45350698	45388866
ENSMUSG00000034209	223.499	-0.351001	0.115553	-3.03758	0.00238489	0.0642454	Rasl10a	11	5008128	5010385
ENSMUSG00000036144	47.7497	-0.775659	0.25555	-3.03525	0.00240333	0.0645483	Meox2	12	37158539	37229533
ENSMUSG00000113390	6.26591	1.1122	0.366432	3.03521	0.00240367	0.0645483	Gm32635	12	106061075	106065424
ENSMUSG00000032532	29.516	-0.763231	0.25162	-3.03327	0.00241917	0.0648625	Cck	9	121318890	121324760
ENSMUSG00000054459	6.89619	-1.13052	0.373261	-3.02876	0.0024556	0.0656342	Vsnl1	12	11375243	11486614
ENSMUSG00000059816	46.3186	-0.388209	0.128174	-3.02876	0.00245562	0.0656342	Shisal2a	4	108224974	108240546
ENSMUSG00000115709	21.4022	-0.924994	0.305468	-3.02812	0.00246076	0.065669	4930431P22Rik	14	76942127	77000390
ENSMUSG00000010290	565.095	0.227035	0.0751154	3.02248	0.00250713	0.0657981	AI597479	1	43137870	43155107
ENSMUSG00000017421	1958.41	0.289434	0.0956987	3.02443	0.00249099	0.0657981	Zfp207	11	80274105	80296559
ENSMUSG00000018999	775.431	0.244072	0.0807249	3.02351	0.00249865	0.0657981	Slc35b4	6	34130315	34154046
ENSMUSG00000019872	403.643	-0.362626	0.119934	-3.02355	0.00249827	0.0657981	Smpdl3a	10	57670431	57687926
ENSMUSG00000030254	140.29	0.333296	0.110224	3.02381	0.00249614	0.0657981	Rad18	6	112596811	112673647
ENSMUSG00000031722	32.0921	-0.759131	0.251016	-3.02424	0.00249259	0.0657981	Hp	8	110301760	110305804
ENSMUSG00000032534	467.173	-0.225821	0.0747161	-3.02239	0.00250791	0.0657981	Cep63	9	102461787	102503733
ENSMUSG00000034919	27.2965	0.753969	0.249397	3.02317	0.0025014	0.0657981	Ttc22	4	106479629	106497386
ENSMUSG00000036672	1004.15	0.324293	0.10719	3.02541	0.00248299	0.0657981	Cenpt	8	106571305	106579910
ENSMUSG00000044177	6.62024	-1.2777	0.422379	-3.02502	0.00248618	0.0657981	Wfikkn2	11	94126782	94136831
ENSMUSG00000060519	347.666	0.314654	0.104072	3.02342	0.00249934	0.0657981	Tor3a	1	156481187	156501926
ENSMUSG00000029641	1369.49	-0.461564	0.152797	-3.02076	0.00252143	0.0659504	Rasl11a	5	146781881	146784537
ENSMUSG00000031870	12.6993	-1.50429	0.497956	-3.02092	0.0025201	0.0659504	Pgr	9	8899834	8968612
ENSMUSG00000000223	132.202	-0.479094	0.158899	-3.01509	0.00256907	0.0664848	Drp2	X	133305300	133357322
ENSMUSG00000021610	2163.39	-0.193598	0.0642014	-3.01547	0.0025658	0.0664848	Clptm1l	13	73752125	73768724
ENSMUSG00000022902	8.55381	1.20204	0.398594	3.0157	0.00256388	0.0664848	Stfa2	16	36224354	36228819
ENSMUSG00000033107	76.6129	0.485735	0.161054	3.01598	0.0025615	0.0664848	Rnf125	18	21077682	21116919
ENSMUSG00000033765	11.9729	2.68147	0.889199	3.01561	0.00256466	0.0664848	Calm4	13	3887757	3888673
ENSMUSG00000038695	453.503	-0.360086	0.119418	-3.01535	0.00256683	0.0664848	Josd2	7	44117404	44121086
ENSMUSG00000039264	6.37153	-1.33381	0.442373	-3.01512	0.00256874	0.0664848	Gimap3	6	48741398	48747785
ENSMUSG00000046519	627.959	0.243498	0.0808753	3.01079	0.00260573	0.0672312	Golph3l	3	95496245	95526553
ENSMUSG00000111868	21.0949	-1.10554	0.367193	-3.01078	0.00260577	0.0672312	Gm47398	10	44694566	44742936
ENSMUSG00000029570	68.0179	-0.518326	0.172201	-3.01001	0.00261239	0.0673005	Lfng	5	140593075	140601300
ENSMUSG00000007805	15.3081	-0.749662	0.249187	-3.00844	0.00262594	0.0673979	Twist2	1	91729183	91775750
ENSMUSG00000062901	1171.84	0.28559	0.0949253	3.00858	0.00262475	0.0673979	Klhl24	16	19916292	19947971
ENSMUSG00000069300	15.8852	-0.97481	0.324051	-3.0082	0.00262799	0.0673979	H2bc11	13	22227384	22227846
ENSMUSG00000017724	39.4406	0.732808	0.243901	3.00453	0.00265992	0.0677091	Etv4	11	101660568	101676197
ENSMUSG00000026977	922.954	0.295305	0.0982391	3.00598	0.00264723	0.0677091	Marchf7	2	60040231	60081020
ENSMUSG00000035557	7.39719	-1.09893	0.365717	-3.00487	0.00265694	0.0677091	Krt17	11	100147043	100151855
ENSMUSG00000042240	10.9801	-0.885423	0.294637	-3.00513	0.00265466	0.0677091	Crybb2	5	113206124	113217983
ENSMUSG00000085334	29.9373	1.38775	0.461883	3.00455	0.00265971	0.0677091	Gm12940	4	126927524	126943191
ENSMUSG00000021497	921.844	-0.322622	0.107408	-3.00371	0.00266709	0.0677909	Txndc15	13	55862463	55874040
ENSMUSG00000030050	777.493	-0.739779	0.246373	-3.00268	0.00267616	0.0679205	Gkn1	6	87322632	87327924
ENSMUSG00000021824	1021.62	0.267645	0.0891609	3.00182	0.00268373	0.0680116	Ap3m1	14	21081510	21102576
ENSMUSG00000002732	235.999	-0.44499	0.148294	-3.00073	0.00269335	0.068064	Fkbp7	2	76493388	76503460
ENSMUSG00000027699	88.993	0.442518	0.147473	3.00068	0.00269375	0.068064	Ect2	3	27151371	27208027
ENSMUSG00000058388	373.513	-0.233301	0.0778057	-2.9985	0.00271308	0.0684513	Phtf1	3	103875426	103931914
ENSMUSG00000005893	564.335	0.328975	0.109749	2.99754	0.00272171	0.0685678	Nr2c2	6	92068371	92151275
ENSMUSG00000034006	226.049	-0.416807	0.139076	-2.99697	0.00272677	0.0685943	Slc66a2	18	80296507	80335940
ENSMUSG00000036282	536.58	0.318135	0.106185	2.99605	0.00273506	0.0686247	Naa30	14	49409683	49428488
ENSMUSG00000038530	140.278	-0.689068	0.23	-2.99594	0.002736	0.0686247	Rgs4	1	169569046	169575211
ENSMUSG00000003346	1842.11	-0.214301	0.071567	-2.99441	0.00274981	0.0687408	Abhd17a	10	80419488	80426175
ENSMUSG00000003992	93.467	-0.418024	0.139665	-2.99305	0.00276202	0.0687408	Ssbp2	13	91608402	91851548
ENSMUSG00000020074	527.618	0.370611	0.123794	2.99378	0.00275543	0.0687408	Ccar1	10	62579707	62628065
ENSMUSG00000025198	1599.59	0.21324	0.0712613	2.99236	0.00276825	0.0687408	Erlin1	19	44023383	44058224
ENSMUSG00000040714	146.18	-0.467552	0.156208	-2.99313	0.00276128	0.0687408	Klc3	7	19128362	19138029
ENSMUSG00000047554	1651.05	-0.311878	0.104227	-2.99231	0.00276876	0.0687408	Tmem41b	7	109571394	109586136
ENSMUSG00000097217	18.1076	0.703929	0.235135	2.99372	0.00275603	0.0687408	Gm26549	17	32503761	32517663
ENSMUSG00000026278	3237.98	-0.379617	0.126923	-2.99092	0.00278137	0.0688272	Bok	1	93613382	93623486
ENSMUSG00000028460	8.5368	1.14298	0.382102	2.99131	0.00277786	0.0688272	Sit1	4	43482081	43483734
ENSMUSG00000073471	375.706	-0.405465	0.135597	-2.99022	0.00278772	0.0688272	Rsph3a	17	8164446	8198656
ENSMUSG00000079633	74.0951	-0.649208	0.217115	-2.99016	0.00278833	0.0688272	Rhox4d	X	36696012	36700829
ENSMUSG00000036885	165.279	0.759398	0.25405	2.98916	0.00279743	0.0689522	Arhgef26	3	62245765	62369642
ENSMUSG00000008859	1652.03	-0.259951	0.0870035	-2.98782	0.00280977	0.0691568	Rala	13	18055156	18118824
ENSMUSG00000006344	23.5778	-0.669022	0.224163	-2.98454	0.00284009	0.0697711	Ggt5	10	75425174	75453034
ENSMUSG00000020108	1551.12	0.238549	0.0799365	2.98423	0.00284289	0.0697711	Ddit4	10	59785491	59787656
ENSMUSG00000062526	385.5	-0.309576	0.103767	-2.98337	0.0028509	0.0698675	Mppe1	18	67358114	67378901
ENSMUSG00000022299	323.078	0.237979	0.0798001	2.98218	0.00286199	0.0699997	Slc25a32	15	38954626	38976111
ENSMUSG00000116811	19.8589	-0.744711	0.249742	-2.98192	0.00286448	0.0699997	Gm16385	16	64738346	64739447
ENSMUSG00000009741	1554.59	0.226554	0.0760011	2.98093	0.0028737	0.0700249	Ubp1	9	113760002	113806270
ENSMUSG00000091639	107.382	-0.588733	0.197493	-2.98103	0.0028728	0.0700249	Gm3756	9	31846742	31848096
ENSMUSG00000108374	34.3079	-0.787904	0.264383	-2.98016	0.00288095	0.0701018	Gm33626	7	18052844	18061121
ENSMUSG00000049971	21.9165	0.759552	0.254923	2.97954	0.00288683	0.0701449	Glt1d1	5	127709326	127786438
ENSMUSG00000034171	50.95	0.619032	0.207843	2.97836	0.00289795	0.0703152	Faah	4	115824342	115875123
ENSMUSG00000035069	338.193	-0.20753	0.0697838	-2.9739	0.00294037	0.0712436	Oma1	4	103171009	103229065
ENSMUSG00000009207	178.051	0.271935	0.0915085	2.9717	0.0029616	0.0712516	Lnpk	2	74350635	74409779
ENSMUSG00000020424	1965.15	-0.26311	0.0885375	-2.97173	0.00296126	0.0712516	Castor1	11	4168225	4172409
ENSMUSG00000032040	242.686	-0.272394	0.0916891	-2.97084	0.00296986	0.0712516	Dcps	9	35035704	35087357
ENSMUSG00000033458	67.3102	0.485021	0.163165	2.97259	0.00295302	0.0712516	Fan1	7	63996506	64023843
ENSMUSG00000034663	391.514	0.313388	0.105483	2.97099	0.00296839	0.0712516	Bmp2k	5	97145548	97239726
ENSMUSG00000036168	11.7177	-0.889441	0.299381	-2.97094	0.00296893	0.0712516	Ccdc38	10	93376494	93420189
ENSMUSG00000114638	8.28207	0.979678	0.329603	2.9723	0.00295582	0.0712516	Gm31834	13	38711379	38716896
ENSMUSG00000016239	740.887	0.514162	0.173153	2.96942	0.00298364	0.0712771	Lonrf3	X	35592006	35625994
ENSMUSG00000025076	196.409	-0.321332	0.108229	-2.96901	0.00298759	0.0712771	Casp7	19	56385561	56430776
ENSMUSG00000029919	150.981	0.523396	0.176264	2.96939	0.00298396	0.0712771	Hpgds	6	65094277	65121892
ENSMUSG00000049878	879.192	0.209206	0.0704443	2.96981	0.00297981	0.0712771	Rlf	4	121002570	121072281
ENSMUSG00000029173	570.283	0.208955	0.0703914	2.96848	0.0029928	0.0713021	Sepsecs	5	52797429	52827050
ENSMUSG00000014791	244.039	0.2136	0.0719764	2.96765	0.0030009	0.0713955	Elmo3	8	106032233	106037392
ENSMUSG00000047945	3824.66	-0.403037	0.135922	-2.96521	0.00302478	0.0718636	Marcksl1	4	129407374	129409778
ENSMUSG00000039701	515.925	0.353124	0.119138	2.964	0.00303671	0.0720472	Usp53	3	122725142	122778159
ENSMUSG00000090024	65.8082	-0.603415	0.203866	-2.95986	0.00307783	0.0729216	Gm16350	8	15011066	15011586
ENSMUSG00000005802	2800.16	0.304877	0.103097	2.95719	0.00310453	0.0732497	Slc30a4	2	122523153	122544583
ENSMUSG00000024781	1103.11	-0.331818	0.112198	-2.95742	0.00310224	0.0732497	Lipa	19	34469718	34504874
ENSMUSG00000030031	130.055	0.491666	0.166222	2.95789	0.00309751	0.0732497	Kbtbd8	6	95094221	95106771
ENSMUSG00000018238	35.5459	-0.638278	0.215955	-2.9556	0.00312061	0.0733257	Gdf9	11	53321850	53328731
ENSMUSG00000024505	130.547	0.2406	0.0813987	2.95582	0.00311834	0.0733257	Dtwd2	18	49829212	49888668
ENSMUSG00000035086	1408.18	0.141685	0.0479305	2.95605	0.00311607	0.0733257	Becn1	11	101176778	101193112
ENSMUSG00000023328	194.51	-0.599695	0.202979	-2.95447	0.00313205	0.0734937	Ache	5	137285781	137292728
ENSMUSG00000027984	4505.05	-0.231555	0.0784357	-2.95217	0.00315551	0.0736399	Hadh	3	131027068	131065750
ENSMUSG00000034820	720.682	0.296623	0.100465	2.95251	0.00315205	0.0736399	Cpsf7	19	10502630	10525017
ENSMUSG00000079502	13.7369	-0.781835	0.264775	-2.95283	0.00314879	0.0736399	Cfap77	2	28816961	28945078
ENSMUSG00000103421	49.6328	0.630106	0.21335	2.95339	0.00314309	0.0736399	Golt1a	1	133237538	133250764
ENSMUSG00000032396	288.868	-0.25595	0.0867387	-2.95082	0.00316936	0.0738624	Dis3l	9	64214038	64248570
ENSMUSG00000018893	28.5141	-0.620923	0.210672	-2.94734	0.00320522	0.0745965	Mb	15	76899687	76934870
ENSMUSG00000001786	731.147	-0.223526	0.0758692	-2.9462	0.00321701	0.0747336	Fbxo7	10	85857836	85887737
ENSMUSG00000033453	925.259	-0.771399	0.261852	-2.94593	0.00321985	0.0747336	Adamts15	9	30810451	30833748
ENSMUSG00000001985	37.2796	0.980183	0.332804	2.94523	0.00322719	0.0748026	Grik3	4	125384493	125607966
ENSMUSG00000021573	158.857	-0.838009	0.28463	-2.94421	0.00323779	0.0748454	Tppp	13	74157526	74183872
ENSMUSG00000082099	54.4397	-0.912516	0.309905	-2.9445	0.00323475	0.0748454	Gm12013	11	17045490	17045644
ENSMUSG00000078238	122.808	-0.398355	0.135331	-2.94357	0.00324447	0.0748987	Gm12854	4	115924465	115924761
ENSMUSG00000063931	1822.51	-0.253661	0.086193	-2.94294	0.00325108	0.0749501	Pepd	7	34611804	34744133
ENSMUSG00000032766	542.942	-0.550171	0.187058	-2.94118	0.00326964	0.0750744	Gng11	6	4003904	4008445
ENSMUSG00000042210	45.031	-0.800028	0.271978	-2.94152	0.00326608	0.0750744	Abhd14a	9	106317253	106324877
ENSMUSG00000059479	109.293	-0.40671	0.138261	-2.9416	0.0032652	0.0750744	B3gnt8	7	25326079	25334525
ENSMUSG00000022602	30.3939	1.03055	0.350616	2.93926	0.00329	0.0754406	Arc	15	74540932	74544419
ENSMUSG00000047866	3549.36	-0.235568	0.0801579	-2.9388	0.00329483	0.0754502	Lonp2	8	87350672	87450501
ENSMUSG00000038463	92.2085	-0.663342	0.225766	-2.93819	0.00330134	0.0754983	Olfml2b	1	170472101	170510358
ENSMUSG00000082988	28.3617	0.639533	0.217713	2.9375	0.00330866	0.0755648	Gm5903	7	129953768	129956092
ENSMUSG00000030137	79.0578	-0.527293	0.179577	-2.93631	0.00332144	0.0757554	Tuba8	6	121187655	121203813
ENSMUSG00000055795	22.9927	-0.742964	0.253395	-2.93203	0.00336751	0.0766488	Gm5160	18	14557925	14558360
ENSMUSG00000087135	40.9532	0.418461	0.14273	2.93184	0.00336957	0.0766488	Gm16096	9	40691823	40706475
ENSMUSG00000032360	23.2158	-0.794776	0.271325	-2.92923	0.00339798	0.07709	Hcrtr2	9	76133162	76231138
ENSMUSG00000092165	20.6172	0.853761	0.291454	2.92931	0.00339712	0.07709	Gm5624	14	44794587	44865395
ENSMUSG00000029017	1126.93	-0.337285	0.115251	-2.92654	0.00342753	0.0776575	Pmpcb	5	21942139	21962150
ENSMUSG00000028842	209.176	0.547544	0.187242	2.92427	0.00345271	0.0781243	Ago3	4	126225497	126323349
ENSMUSG00000005881	3334.27	-0.275209	0.0941319	-2.92365	0.00345949	0.0781745	Ergic3	2	155849965	155860199
ENSMUSG00000001150	451.716	-0.593177	0.202962	-2.9226	0.00347118	0.0783351	Mcm3ap	10	76304761	76351691
ENSMUSG00000058914	23.7053	-0.870185	0.297785	-2.92219	0.00347581	0.0783363	C1qtnf3	15	10952418	10980236
ENSMUSG00000021510	215.29	0.694738	0.237816	2.92133	0.00348538	0.0784083	Zfp729a	13	67760882	67785910
ENSMUSG00000052384	275.17	-0.464592	0.159048	-2.92108	0.00348817	0.0784083	Nrros	16	31961603	31984412
ENSMUSG00000055609	33.7792	1.03127	0.353196	2.91984	0.00350212	0.078551	Hba-x	11	32226400	32228116
ENSMUSG00000080058	14.4283	-0.806909	0.276367	-2.9197	0.00350371	0.078551	Gm11175	8	71151811	71152729
ENSMUSG00000055296	486.127	0.619312	0.212192	2.91864	0.00351557	0.0787138	Tmem245	4	56866923	56947437
ENSMUSG00000025580	1845.53	-0.211555	0.0725304	-2.91678	0.00353666	0.0789794	Eif4a3	11	119179189	119190915
ENSMUSG00000040345	573.236	0.251056	0.0860667	2.91699	0.00353427	0.0789794	Arhgap9	10	127157833	127165812
ENSMUSG00000020534	138.104	-0.469383	0.161018	-2.9151	0.00355576	0.0790353	Shmt1	11	60678930	60702544
ENSMUSG00000021918	173.581	0.312687	0.107316	2.91372	0.00357151	0.0790353	Nek4	14	30673334	30710778
ENSMUSG00000039496	101.577	0.502975	0.172481	2.91612	0.00354413	0.0790353	Cdnf	2	3514067	3527413
ENSMUSG00000039988	1303.05	-0.293017	0.100511	-2.91528	0.00355372	0.0790353	Ankrd13c	3	157652876	157713671
ENSMUSG00000067276	109.912	-0.696867	0.239109	-2.91444	0.00356327	0.0790353	Capn6	X	142585227	142610410
ENSMUSG00000067750	262.275	-0.575495	0.197486	-2.91411	0.00356704	0.0790353	Khdc1a	1	21419865	21422424
ENSMUSG00000115783	621.45	1.08555	0.372514	2.91411	0.00356699	0.0790353	Bc1	7	144468199	144468374
ENSMUSG00000003847	1316.26	0.595555	0.204504	2.91219	0.00358909	0.0793022	Nfat5	8	108020102	108106149
ENSMUSG00000032640	413.322	0.307527	0.105612	2.91186	0.00359284	0.0793022	Chsy1	7	65759263	65823546
ENSMUSG00000006205	1784.06	-0.340233	0.116976	-2.90858	0.00363072	0.079932	Htra1	7	130537841	130587390
ENSMUSG00000011305	6.25124	1.28972	0.443407	2.90865	0.00362991	0.079932	Plin5	17	56418601	56424596
ENSMUSG00000042595	87.0153	0.685124	0.235586	2.90818	0.00363544	0.079933	Fam199x	X	135950343	135983252
ENSMUSG00000018846	743.011	0.3145	0.108181	2.90716	0.00364726	0.0800898	Pank3	11	35660311	35682112
ENSMUSG00000021481	328.052	0.324653	0.111738	2.90548	0.00366695	0.0804191	Zfp346	13	55253124	55282638
ENSMUSG00000022533	2236.23	0.276899	0.0953563	2.90383	0.00368629	0.0807396	Atp13a3	16	30131241	30224793
ENSMUSG00000028700	3031.47	-0.198398	0.0683343	-2.90335	0.00369196	0.0807604	Pomgnt1	4	115981037	116017046
ENSMUSG00000006941	940.875	-0.318247	0.109679	-2.90163	0.00371232	0.0807776	Eif1b	9	120321298	120324396
ENSMUSG00000020368	8780.98	-0.278612	0.0960117	-2.90186	0.00370955	0.0807776	Canx	11	50184788	50216500
ENSMUSG00000025933	22.7098	-0.51174	0.176384	-2.90128	0.00371636	0.0807776	Tmem14a	1	21288799	21300391
ENSMUSG00000054580	114.428	-0.656889	0.226326	-2.9024	0.00370314	0.0807776	Pla2r1	2	60247887	60383652
ENSMUSG00000062949	42.2435	0.659446	0.227273	2.90156	0.00371314	0.0807776	Atp11c	X	59268650	59636304
ENSMUSG00000085287	39.0631	0.466107	0.160807	2.89855	0.00374888	0.0813811	4833418N02Rik	17	87582308	87590501
ENSMUSG00000017064	1856.88	-0.761253	0.262747	-2.89729	0.00376402	0.0815029	Prl5a1	13	28326467	28335594
ENSMUSG00000032454	164.451	1.0163	0.350752	2.8975	0.00376149	0.0815029	Rbp2	9	98368168	98391834
ENSMUSG00000000690	47.8056	-0.654982	0.226145	-2.89629	0.00377605	0.0816237	Hoxb6	11	96183302	96192395
ENSMUSG00000057170	2606.06	-0.834413	0.288123	-2.89603	0.00377914	0.0816237	Prl3d1	13	27278173	27284241
ENSMUSG00000027568	55.0728	-0.920941	0.31845	-2.89195	0.0038286	0.082071	Ntsr1	2	180141769	180186773
ENSMUSG00000031353	12186.8	0.161019	0.0556731	2.89222	0.00382535	0.082071	Rbbp7	X	161543398	161562088
ENSMUSG00000036097	1374.14	0.351111	0.12138	2.89265	0.00382007	0.082071	Slf2	19	44919558	44972225
ENSMUSG00000041852	2677.79	0.363431	0.125617	2.89317	0.00381374	0.082071	Tcf20	15	82692637	82872073
ENSMUSG00000109130	17.2236	-0.743349	0.256883	-2.89373	0.00380695	0.082071	Gm45187	7	98553475	98557262
ENSMUSG00000121485	1128.19	0.224677	0.0776907	2.89195	0.00382864	0.082071	NA	13	12628945	12684621
ENSMUSG00000020834	654.868	-0.335655	0.116114	-2.89075	0.00384327	0.0820762	Dhrs13	11	77923106	77928692
ENSMUSG00000029110	5666.61	0.16169	0.0559283	2.89102	0.00383991	0.0820762	Rnf4	5	34493633	34512973
ENSMUSG00000034377	1621.37	0.34237	0.118431	2.89089	0.00384157	0.0820762	Tulp4	17	6156712	6301403
ENSMUSG00000020153	1028.42	-0.24829	0.0859053	-2.89027	0.00384905	0.0820971	Ndufs7	10	80084955	80092628
ENSMUSG00000039377	103.633	-0.635142	0.219911	-2.88817	0.00387487	0.0825436	Hlx	1	184459337	184464816
ENSMUSG00000051498	27.0471	-0.742614	0.257157	-2.88779	0.00387964	0.0825436	Tlr6	5	65109374	65117440
ENSMUSG00000011427	215.973	0.297042	0.102927	2.88594	0.00390251	0.0826193	Zfp790	7	29515539	29530430
ENSMUSG00000031831	20.3255	-0.644157	0.223189	-2.88615	0.00389991	0.0826193	Dnaaf1	8	120301974	120325193
ENSMUSG00000041429	123.519	-0.371669	0.128744	-2.88689	0.00389071	0.0826193	Nthl1	17	24851654	24857811
ENSMUSG00000079584	122.461	0.509298	0.176432	2.88664	0.00389374	0.0826193	Tm9sf5	X	56454514	56534127
ENSMUSG00000035109	16.1834	-0.612394	0.212231	-2.88551	0.00390782	0.0826293	Shc4	2	125469367	125566068
ENSMUSG00000041794	20.3604	0.78576	0.272378	2.88482	0.00391639	0.0827084	Myrip	9	120130579	120303907
ENSMUSG00000041688	5390.47	0.585178	0.202946	2.88341	0.00393391	0.0829055	Amot	X	144229421	144288177
ENSMUSG00000049588	219.171	0.51335	0.178043	2.88329	0.00393542	0.0829055	Ccdc69	11	54940557	54968957
ENSMUSG00000047562	19.995	-1.12025	0.388878	-2.88072	0.00396771	0.083483	Mmp10	9	7502353	7510241
ENSMUSG00000018566	17.204	0.817807	0.28401	2.8795	0.00398304	0.0835998	Slc2a4	11	69833365	69839014
ENSMUSG00000060657	1099.1	0.324611	0.112728	2.87961	0.0039817	0.0835998	Marf1	16	13927037	13981215
ENSMUSG00000041287	54.7964	0.572988	0.199025	2.87898	0.00398964	0.0836358	Sox15	11	69546140	69547553
ENSMUSG00000086688	28.7141	-0.570095	0.198221	-2.87606	0.00402676	0.0843107	Gm11560	11	99822988	99823935
ENSMUSG00000010830	1503.75	-0.345331	0.120104	-2.87527	0.00403681	0.0843145	Kdelr3	15	79400612	79411940
ENSMUSG00000032567	253.531	0.338042	0.117562	2.87544	0.00403468	0.0843145	Aste1	9	105272591	105289428
ENSMUSG00000046873	245.982	0.35088	0.122166	2.87216	0.00407677	0.0849471	Mbtps2	X	156318367	156381711
ENSMUSG00000100862	11771.3	0.791799	0.275683	2.87214	0.00407702	0.0849471	Atp6-ps	1	24653055	24653732
ENSMUSG00000102252	578.334	0.360898	0.125672	2.87175	0.00408206	0.0849486	Snrpn	7	59632243	59789967
ENSMUSG00000048799	1014.56	0.323353	0.112634	2.87084	0.00409384	0.0850902	Cep120	18	53814795	53877680
ENSMUSG00000005871	663.803	0.589869	0.205567	2.86948	0.00411147	0.0853529	Apc	18	34353977	34455605
ENSMUSG00000098306	89.5192	0.623228	0.217301	2.86804	0.00413027	0.0856394	Gm28040	1	133237565	133257639
ENSMUSG00000025268	8822.11	-0.248129	0.0865428	-2.86713	0.00414218	0.0857367	Maged2	X	149589366	149597341
ENSMUSG00000029718	178.897	-0.577956	0.201622	-2.86653	0.00415001	0.0857367	Pcolce	5	137603365	137612046
ENSMUSG00000091834	5.00129	-2.04888	0.714712	-2.86673	0.0041474	0.0857367	Gm17177	13	3171132	3172982
ENSMUSG00000025423	846.687	0.183683	0.0640993	2.8656	0.00416226	0.0857827	Pias2	18	77152904	77241496
ENSMUSG00000059456	116.665	0.639873	0.223272	2.86588	0.00415848	0.0857827	Ptk2b	14	66390706	66518501
ENSMUSG00000022044	14.862	-1.098	0.383274	-2.86479	0.0041729	0.085789	Stmn4	14	66581745	66599129
ENSMUSG00000026395	39.9856	-0.691467	0.241398	-2.86443	0.00417761	0.085789	Ptprc	1	137990599	138103446
ENSMUSG00000048429	955.408	0.182349	0.0636573	2.86454	0.00417613	0.085789	Timm29	9	21504018	21507266
ENSMUSG00000058794	185.074	-0.444993	0.155415	-2.86325	0.00419322	0.0859828	Nfe2	15	103156639	103166830
ENSMUSG00000060441	25.3666	-0.808314	0.282336	-2.86295	0.0041971	0.0859828	Trim5	7	103912593	103937301
ENSMUSG00000038914	735.352	0.267976	0.0936344	2.86194	0.00421058	0.0860527	Dido1	2	180299757	180351792
ENSMUSG00000039704	400.468	0.383654	0.134049	2.86204	0.0042093	0.0860527	Lmbrd2	15	9140637	9202569
ENSMUSG00000034327	1090.29	0.231764	0.0810531	2.85941	0.00424427	0.0863735	Kctd9	14	67953386	67979759
ENSMUSG00000050714	126.377	0.443666	0.155133	2.8599	0.00423777	0.0863735	Zbtb26	2	37322180	37333147
ENSMUSG00000052560	100.51	-0.335544	0.117354	-2.85925	0.00424647	0.0863735	Cpne8	15	90371685	90563635
ENSMUSG00000052812	235.167	0.458237	0.160217	2.8601	0.00423509	0.0863735	Atad2b	12	4967353	5097394
ENSMUSG00000033943	1123.81	0.398207	0.139294	2.85875	0.00425316	0.0864068	Mga	2	119727709	119800062
ENSMUSG00000020423	3768.65	0.237401	0.083124	2.85598	0.0042904	0.0868007	Btg2	1	134002908	134006858
ENSMUSG00000032105	121.662	-0.455012	0.159328	-2.85581	0.00429271	0.0868007	Nherf4	9	44158604	44162768
ENSMUSG00000037490	167.361	-0.40561	0.14203	-2.8558	0.00429285	0.0868007	Slc2a12	10	22520910	22580184
ENSMUSG00000067736	84.3972	5.37408	1.88142	2.85639	0.00428492	0.0868007	Gm10222	1	24651488	24651781
ENSMUSG00000007034	652.852	-0.423378	0.148291	-2.85505	0.00430306	0.0868021	Slc44a4	17	35133442	35149412
ENSMUSG00000074570	233.311	-0.60025	0.210221	-2.85533	0.0042992	0.0868021	Cass4	2	172235714	172275677
ENSMUSG00000038370	152.872	-0.703326	0.246549	-2.85269	0.00433512	0.0873457	Pcp4l1	1	171000831	171023837
ENSMUSG00000040761	1459.36	0.65918	0.231165	2.85156	0.00435056	0.0875538	Spen	4	141195201	141265908
ENSMUSG00000009145	41.1155	0.621165	0.217866	2.85113	0.00435638	0.0875678	Dqx1	6	83034825	83044299
ENSMUSG00000049086	171.095	-0.315395	0.110659	-2.85016	0.00436977	0.0877339	Bmyc	2	25596751	25597733
ENSMUSG00000113450	198.315	0.466475	0.163792	2.84797	0.00439987	0.0882346	Zfp935	13	62600830	62614646
ENSMUSG00000030411	52.8191	0.573142	0.201322	2.84689	0.00441488	0.088432	Nova2	7	18659813	18699244
ENSMUSG00000035696	1069.34	0.427963	0.150408	2.84535	0.00443631	0.0887574	Rnf38	4	44126210	44233789
ENSMUSG00000020335	30.1624	-0.622366	0.218826	-2.84412	0.00445341	0.0889954	Zfp354b	11	50812650	50822460
ENSMUSG00000034839	8.65104	-0.887449	0.312156	-2.84297	0.00446956	0.0892138	Larp6	9	60620272	60646084
ENSMUSG00000024558	16.9478	0.949874	0.334239	2.8419	0.00448453	0.0894083	Mapk4	18	74061557	74198430
ENSMUSG00000040907	8.08166	-1.32992	0.468224	-2.84036	0.00450633	0.0897383	Atp1a3	7	24677592	24705383
ENSMUSG00000019039	345.063	-0.452524	0.1594	-2.83893	0.00452657	0.08989	Dalrd3	9	108447085	108449973
ENSMUSG00000022307	1052.9	0.249374	0.0878366	2.83906	0.00452462	0.08989	Oxr1	15	41310878	41724444
ENSMUSG00000023132	7.74331	-1.09591	0.38611	-2.83833	0.00453496	0.08989	Gzma	13	113230359	113237515
ENSMUSG00000078087	262.088	4.84118	1.7055	2.83857	0.00453158	0.08989	Rps12l1	7	55663764	55664162
ENSMUSG00000022131	1019	-0.270999	0.0955129	-2.83731	0.00454956	0.0899708	Gpr180	14	118374570	118400673
ENSMUSG00000072568	43.6308	0.467	0.164577	2.83759	0.00454562	0.0899708	Lratd2	15	60690843	60725627
ENSMUSG00000118052	7.89713	-0.909805	0.320865	-2.83548	0.00457569	0.0903831	Gm50432	19	3255793	3256070
ENSMUSG00000033737	177.917	0.555459	0.195936	2.8349	0.00458397	0.0904422	Fndc3c1	X	105463647	105529007
ENSMUSG00000029192	1126.14	0.199843	0.0705182	2.83392	0.00459802	0.0906148	Tbc1d14	5	36647948	36750620
ENSMUSG00000041801	1054.57	-0.239535	0.0845447	-2.83323	0.00460797	0.0907066	Phlda3	1	135693857	135696874
ENSMUSG00000026596	452.251	0.519389	0.183515	2.83023	0.00465152	0.0914585	Abl2	1	156386356	156477138
ENSMUSG00000074553	46.5638	-0.801955	0.283744	-2.82633	0.00470844	0.0924714	Eif1-ps1	14	39728177	39728506
ENSMUSG00000019942	127.407	-0.523627	0.185325	-2.82545	0.00472147	0.0926209	Cdk1	10	69170976	69188768
ENSMUSG00000099471	19.785	-0.907095	0.321178	-2.82427	0.00473883	0.0928549	Gm8451	1	127210399	127210845
ENSMUSG00000042102	199.302	-0.52296	0.185191	-2.8239	0.0047443	0.0928558	Dmgdh	13	93810941	93889341
ENSMUSG00000033430	474.947	-0.1556	0.0551383	-2.822	0.00477251	0.0933011	Terf2ip	8	112738030	112747160
ENSMUSG00000002332	903.052	-0.227519	0.0806864	-2.8198	0.00480541	0.0937263	Dhrs1	14	55976477	55983147
ENSMUSG00000023944	17004.9	-0.220984	0.0783888	-2.81908	0.00481617	0.0937263	Hsp90ab1	17	45878701	45884197
ENSMUSG00000028874	9.7292	-0.914471	0.324261	-2.82017	0.00479976	0.0937263	Fgr	4	132701406	132729221
ENSMUSG00000030787	701.797	0.605831	0.214891	2.81925	0.00481356	0.0937263	Lyve1	7	110449814	110462446
ENSMUSG00000004837	643.281	-0.323922	0.115002	-2.81666	0.00485255	0.0940669	Grap	11	61544091	61563610
ENSMUSG00000020732	15.7998	-0.592201	0.210324	-2.81565	0.0048678	0.0940669	Rab37	11	114982257	115053062
ENSMUSG00000030688	2291.89	-0.231582	0.0822477	-2.81566	0.00486768	0.0940669	Stard10	7	100966293	100995833
ENSMUSG00000030786	19.8031	-0.8281	0.294158	-2.81516	0.00487533	0.0940669	Itgam	7	127661812	127717663
ENSMUSG00000032575	6640.66	-0.351053	0.124708	-2.815	0.00487766	0.0940669	Manf	9	106715511	106769178
ENSMUSG00000047466	383.287	0.234998	0.0834302	2.81671	0.0048519	0.0940669	Ark2n	18	77719193	77802186
ENSMUSG00000071234	18.3382	0.968948	0.343941	2.81719	0.00484452	0.0940669	Syndig1l	12	84724051	84745605
ENSMUSG00000072969	64.5774	0.39495	0.140268	2.81569	0.00486732	0.0940669	Armcx5	X	134643482	134648071
ENSMUSG00000018861	558.429	-0.191781	0.0681659	-2.81344	0.0049014	0.0942233	Fdxr	11	115158850	115167876
ENSMUSG00000045328	44.0831	-0.97202	0.345485	-2.81349	0.00490068	0.0942233	Cenpe	3	134918298	134979372
ENSMUSG00000054702	516.694	0.413175	0.14686	2.81338	0.0049023	0.0942233	Ap1s3	1	79584593	79649689
ENSMUSG00000072982	18.4299	-0.905841	0.322035	-2.81287	0.00491019	0.0942691	9230009I02Rik	11	50975532	50982671
ENSMUSG00000000326	1182.1	-0.200668	0.0713879	-2.81095	0.00493961	0.0946215	Comt	16	18225636	18245602
ENSMUSG00000030557	844.126	0.320724	0.114085	2.81127	0.00493456	0.0946215	Mef2a	7	66880911	67022606
ENSMUSG00000035678	50.7306	-0.439989	0.156582	-2.80996	0.00495484	0.0948071	Tnfsf9	17	57412325	57414757
ENSMUSG00000085917	120.889	0.613314	0.218343	2.80895	0.00497037	0.0948919	Gm15899	8	123410341	123410578
ENSMUSG00000094446	227.681	0.308696	0.109886	2.80923	0.00496594	0.0948919	Gm6344	13	55233590	55234072
ENSMUSG00000020232	948.407	-0.19715	0.0702415	-2.80674	0.00500449	0.0954369	Hmg20b	10	81181882	81186314
ENSMUSG00000021822	579.975	-0.458251	0.163362	-2.80513	0.00502959	0.0958086	Plau	14	20886728	20893453
ENSMUSG00000031645	2096.28	-0.473412	0.168817	-2.80429	0.00504269	0.0958677	F11	8	45694211	45715068
ENSMUSG00000106691	7.54472	1.35353	0.482676	2.80422	0.0050439	0.0958677	2700029L08Rik	5	134548179	134549643
ENSMUSG00000033411	616.055	0.295695	0.105498	2.80286	0.0050651	0.0961638	Ctdspl2	2	121786482	121844123
ENSMUSG00000032119	453.901	0.273693	0.0977525	2.79985	0.00511261	0.0969581	Hinfp	9	44203737	44216968
ENSMUSG00000102302	7.35584	1.2922	0.461624	2.79924	0.00512225	0.0970334	Gm38190	1	165057940	165062694
ENSMUSG00000066568	2368.27	0.145046	0.0518349	2.79824	0.00513821	0.0972281	Lsm14a	7	34044071	34092740
ENSMUSG00000036295	11.9373	-0.994035	0.355312	-2.79764	0.00514781	0.0973021	Lrrn3	12	41501667	41536430
ENSMUSG00000004655	221.507	-0.675604	0.241701	-2.79521	0.00518668	0.0979286	Aqp1	6	55313417	55325540
ENSMUSG00000022471	238.743	-0.289588	0.103624	-2.79459	0.00519658	0.0980075	Xrcc6	15	81872036	81924286
ENSMUSG00000038437	383.531	0.45782	0.163879	2.79365	0.0052117	0.0981842	Mllt6	11	97554240	97576289
ENSMUSG00000107470	74.587	-0.548951	0.196572	-2.79262	0.00522824	0.0983876	Gm3375	7	3230842	3231636
ENSMUSG00000000901	550.115	-0.471699	0.168977	-2.7915	0.0052465	0.0985145	Mmp11	10	75759056	75772330
ENSMUSG00000056758	23.2165	-0.886897	0.317701	-2.79161	0.00524471	0.0985145	Hmga2	10	120197180	120312374
ENSMUSG00000012296	444.445	0.377172	0.135167	2.79041	0.00526414	0.098629	Tjap1	17	46568777	46593952
ENSMUSG00000031149	365.508	-0.246126	0.0881962	-2.79067	0.00525998	0.098629	Praf2	X	7594678	7597303
ENSMUSG00000013663	554.887	0.30311	0.108683	2.78895	0.00528796	0.098967	Pten	19	32734897	32803560
ENSMUSG00000020300	570.002	0.555794	0.199466	2.78642	0.00532943	0.0992284	Cpeb4	11	31822211	31885634
ENSMUSG00000030279	247.721	0.323934	0.116279	2.78583	0.00533911	0.0992284	C2cd5	6	142956646	143045867
ENSMUSG00000030895	35.433	0.920371	0.330401	2.78562	0.00534253	0.0992284	Hpx	7	105240820	105249344
ENSMUSG00000038068	578.142	0.271767	0.0975174	2.78686	0.00532215	0.0992284	Rnf144b	13	47276132	47401467
ENSMUSG00000038224	25.7152	1.11117	0.398891	2.78564	0.00534226	0.0992284	Serpinf2	11	75322558	75330417
ENSMUSG00000048489	573.489	0.588298	0.211085	2.78702	0.00531947	0.0992284	Depp1	6	116627570	116629755
ENSMUSG00000049892	673.652	-0.239864	0.0860767	-2.78663	0.00532588	0.0992284	Rasd1	11	59854007	59855770
ENSMUSG00000073563	1085.41	0.274658	0.0986261	2.78484	0.00535545	0.0993604	Csnk1g3	18	53995194	54088620
ENSMUSG00000010601	28.2675	0.616947	0.221625	2.78375	0.00537348	0.099587	Apol7a	15	77272419	77283310
ENSMUSG00000059336	245.434	-0.552625	0.198591	-2.78273	0.00539034	0.0997913	Slc14a1	18	78143306	78185334
ENSMUSG00000014077	2326.6	0.339295	0.122002	2.78106	0.00541816	0.0997969	Chp1	2	119378178	119417508
ENSMUSG00000031264	15.3077	-0.763317	0.274472	-2.78104	0.00541851	0.0997969	Btk	X	133443085	133484319
ENSMUSG00000036412	37.8805	-0.554071	0.199208	-2.78137	0.00541304	0.0997969	Arsi	18	61044852	61051633
ENSMUSG00000051517	35.4895	-0.402961	0.144857	-2.78179	0.00540603	0.0997969	Arhgef39	4	43496142	43499695
ENSMUSG00000060639	218.928	-0.469018	0.168653	-2.78096	0.00541981	0.0997969	H4c9	13	22224806	22225532
ENSMUSG00000055254	17.4833	-1.26865	0.456263	-2.78053	0.00542696	0.099821	Ntrk2	13	58954383	59281784
ENSMUSG00000007097	293.009	-0.508826	0.183046	-2.77977	0.00543981	0.0998791	Atp1a2	1	172099276	172125631
ENSMUSG00000054598	47.877	0.471282	0.169569	2.7793	0.00544763	0.0998791	9130230L23Rik	5	66136701	66161628
ENSMUSG00000086389	16.3561	-0.787017	0.28314	-2.7796	0.00544256	0.0998791	Gm15998	3	89222413	89226230
ENSMUSG00000116262	28.9975	-0.668775	0.240828	-2.77698	0.0054866	0.100486	Gm49544	15	78910656	78912812
ENSMUSG00000097994	40.2812	0.510734	0.184022	2.77539	0.00551357	0.100872	Gm26982	6	113691932	113693082
ENSMUSG00000028646	2035.47	0.156128	0.0562702	2.77461	0.00552674	0.101005	Rragc	4	123811239	123830790
ENSMUSG00000059436	2578.86	0.235753	0.0850096	2.77325	0.00554994	0.101128	Max	12	76984043	77008975
ENSMUSG00000074199	14.3017	1.46473	0.528088	2.77364	0.00554334	0.101128	Krtdap	7	30487321	30490522
ENSMUSG00000087684	17.84	-0.856504	0.308853	-2.77317	0.00555124	0.101128	1200007C13Rik	2	167669605	167675566
ENSMUSG00000031391	16.7519	1.02816	0.371029	2.77109	0.00558683	0.101668	L1cam	X	72897384	72939711
ENSMUSG00000031365	232.571	0.289055	0.104377	2.76935	0.0056169	0.101999	Zfp275	X	72386227	72402686
ENSMUSG00000046591	172.642	0.686703	0.247962	2.76938	0.00561623	0.101999	Ticrr	7	79309944	79347896
ENSMUSG00000024666	214.954	0.255487	0.0922993	2.76802	0.00563974	0.102193	Tmem138	19	10547842	10554726
ENSMUSG00000038079	203.059	-0.359014	0.129716	-2.76769	0.00564555	0.102193	Tmem237	1	59139749	59159567
ENSMUSG00000073409	42.0654	-0.915393	0.330714	-2.76793	0.00564132	0.102193	H2-Q6	17	35643826	35649031
ENSMUSG00000038187	703.958	0.18569	0.067106	2.76712	0.00565543	0.102264	Btbd10	7	112914833	112968599
ENSMUSG00000110341	34.4996	0.650275	0.235037	2.76669	0.0056628	0.102289	Gm45424	8	86326461	86329760
ENSMUSG00000061244	802.717	0.24751	0.0894795	2.7661	0.00567303	0.102366	Exoc5	14	49241547	49304110
ENSMUSG00000020023	2190.12	0.463613	0.167744	2.76382	0.00571287	0.102976	Tmcc3	10	94147811	94426818
ENSMUSG00000053552	43.0793	-0.493161	0.178463	-2.76338	0.00572053	0.103006	Ebf4	2	130137089	130212401
ENSMUSG00000014846	106.565	-0.742421	0.268761	-2.76238	0.00573815	0.103214	Tppp3	8	106194125	106198158
ENSMUSG00000027296	926.07	-0.393929	0.142655	-2.76141	0.00575518	0.103412	Itpka	2	119572818	119581744
ENSMUSG00000035585	2064.83	-0.242106	0.087701	-2.76059	0.00576976	0.103565	Tsen34	7	3695862	3704023
ENSMUSG00000038174	322.654	0.367312	0.1331	2.75967	0.00578596	0.103747	Hycc2	1	58561965	58625482
ENSMUSG00000019817	1555.17	0.698313	0.253402	2.75575	0.00585575	0.103873	Plagl1	10	12936248	13007438
ENSMUSG00000024843	448.807	0.291031	0.105544	2.75743	0.00582572	0.103873	Chka	19	3901773	3944369
ENSMUSG00000026502	1051.92	0.286409	0.103829	2.75847	0.00580718	0.103873	Desi2	1	178014983	178084867
ENSMUSG00000031521	621.037	-0.299051	0.108555	-2.75485	0.00587191	0.103873	Aga	8	53964762	53976456
ENSMUSG00000032415	37.0922	0.622192	0.225798	2.75553	0.00585976	0.103873	Ube3d	9	86189359	86347003
ENSMUSG00000033792	348.556	0.428198	0.155312	2.75702	0.00583304	0.103873	Atp7a	X	105070882	105168532
ENSMUSG00000038205	285.926	0.254122	0.0922081	2.75596	0.00585208	0.103873	Prkab2	3	97565509	97581128
ENSMUSG00000038312	4952.42	-0.20412	0.0740923	-2.75494	0.00587026	0.103873	Edem2	2	155543597	155571395
ENSMUSG00000041444	312.709	0.661244	0.239899	2.75635	0.00584512	0.103873	Arhgap32	9	32027432	32179742
ENSMUSG00000044026	76.4451	0.446049	0.161727	2.75803	0.00581513	0.103873	Slc35g1	19	38384428	38394058
ENSMUSG00000071398	14.5462	-1.17284	0.425421	-2.75688	0.0058355	0.103873	2410004P03Rik	12	17053320	17061728
ENSMUSG00000081640	5.73226	-1.14286	0.414386	-2.75796	0.00581635	0.103873	Rplp0-ps1	3	93185448	93186380
ENSMUSG00000100750	101.902	-0.504903	0.18325	-2.75528	0.00586424	0.103873	Gm29084	1	62573650	62575101
ENSMUSG00000001741	18.0944	-0.581554	0.211162	-2.75406	0.00588614	0.103875	Il16	7	83292033	83394934
ENSMUSG00000047036	609.67	0.381017	0.138342	2.75416	0.00588429	0.103875	Zfp445	9	122673594	122695071
ENSMUSG00000066592	18.6979	-0.956198	0.347225	-2.75383	0.00589028	0.103875	Gm7589	9	59052960	59053493
ENSMUSG00000021306	2361.04	0.286154	0.103946	2.75292	0.0059067	0.103951	Gpr137b	13	13532205	13568599
ENSMUSG00000045104	141.608	-0.321208	0.116669	-2.75315	0.00590252	0.103951	Ldhb-ps	19	21914744	21915745
ENSMUSG00000018899	319.803	-0.347611	0.126287	-2.75255	0.00591333	0.10396	Irf1	11	53660841	53669200
ENSMUSG00000108506	26.0432	-0.620298	0.225566	-2.74996	0.00596031	0.104679	Gm44705	7	79440035	79440373
ENSMUSG00000026447	194.665	0.56121	0.20413	2.74928	0.00597258	0.104787	Pik3c2b	1	132973405	133036425
ENSMUSG00000036990	1510.85	0.479745	0.174689	2.74628	0.00602749	0.105607	Otud4	8	80366247	80404353
ENSMUSG00000043336	774.453	0.33206	0.120923	2.74605	0.0060317	0.105607	Filip1l	16	57173456	57393489
ENSMUSG00000026409	268.743	0.31678	0.115404	2.74496	0.00605188	0.105852	Pfkfb2	1	130616919	130656990
ENSMUSG00000030105	1805.19	0.210953	0.0768902	2.74356	0.00607776	0.106196	Arl8b	6	108760060	108802239
ENSMUSG00000037419	1380.51	-0.390251	0.142284	-2.74276	0.00609252	0.106346	Endod1	9	14265286	14292803
ENSMUSG00000030223	32.5405	-0.639714	0.233293	-2.74211	0.00610463	0.106448	Ptpro	6	137229317	137440231
ENSMUSG00000015755	2622.7	0.322291	0.117569	2.74129	0.00611978	0.106604	Tab2	10	7781417	7831994
ENSMUSG00000017291	808.494	0.413946	0.151115	2.73928	0.00615742	0.106873	Taok1	11	77419988	77498641
ENSMUSG00000040666	21.499	-0.69096	0.252286	-2.73879	0.00616648	0.106873	Sh3bgr	16	96001650	96030135
ENSMUSG00000045775	20.0514	-0.664091	0.242415	-2.73947	0.00615375	0.106873	Slc16a5	11	115353300	115365224
ENSMUSG00000045896	956.058	0.25273	0.0922602	2.73932	0.00615673	0.106873	Paip2b	6	83782383	83808723
ENSMUSG00000060803	293.894	-0.341155	0.124564	-2.7388	0.00616633	0.106873	Gstp1	19	4085407	4087985
ENSMUSG00000029019	293.293	-1.22866	0.448728	-2.73809	0.00617972	0.106916	Nppb	4	148070245	148071662
ENSMUSG00000073102	19.1197	0.621504	0.226992	2.738	0.00618147	0.106916	Drc1	5	30486386	30524039
ENSMUSG00000027203	329.611	-0.397102	0.145068	-2.73734	0.00619379	0.107021	Dut	2	125089110	125100528
ENSMUSG00000021222	1074.66	-0.197067	0.0720043	-2.73688	0.00620249	0.107063	Dcaf4	12	83567240	83588694
ENSMUSG00000033256	146.169	-0.323021	0.118125	-2.73456	0.00624631	0.107711	Shf	2	122179373	122199643
ENSMUSG00000029190	1466.47	0.331699	0.121427	2.73168	0.00630132	0.10855	D5Ertd579e	5	36757829	36853368
ENSMUSG00000005667	232.114	0.524762	0.192147	2.73104	0.00631355	0.108651	Mthfd2	6	83282673	83302890
ENSMUSG00000062382	2258.09	-0.295046	0.108103	-2.72931	0.00634674	0.109113	Ftl1-ps1	13	74547813	74555465
ENSMUSG00000042331	1403.81	0.321704	0.117894	2.72874	0.00635763	0.10919	Specc1	11	61847589	62113839
ENSMUSG00000029461	1026.03	0.370744	0.13596	2.72687	0.00639384	0.109702	Fam168a	7	100355842	100490863
ENSMUSG00000029120	938.663	0.423372	0.155471	2.72316	0.006466	0.110718	Ppp2r2c	5	37025857	37112422
ENSMUSG00000064360	2243.44	0.860973	0.316136	2.72342	0.00646093	0.110718	mt-Nd3	MT	9459	9806
ENSMUSG00000005803	42.0429	-0.471117	0.173089	-2.72182	0.00649238	0.110849	Sqor	2	122607157	122651489
ENSMUSG00000054675	319.979	-0.442039	0.162388	-2.72211	0.00648662	0.110849	Tmem119	5	113931790	113938577
ENSMUSG00000097021	11.7909	0.984742	0.361801	2.72178	0.00649311	0.110849	4933433G15Rik	9	75317377	75325011
ENSMUSG00000036091	34.1204	0.415936	0.152959	2.71927	0.00654265	0.111582	Hyal3	9	107458017	107464558
ENSMUSG00000039252	43.9385	-0.603145	0.221831	-2.71894	0.00654907	0.111582	Lgi2	5	52690859	52723804
ENSMUSG00000020323	6.61897	-1.1606	0.427242	-2.71648	0.00659792	0.112191	Prss57	10	79617308	79626795
ENSMUSG00000024472	564.383	0.371331	0.136692	2.71655	0.00659671	0.112191	Dcp2	18	44513569	44558036
ENSMUSG00000038664	704.14	0.443918	0.163547	2.71431	0.00664147	0.112819	Herc1	9	66257732	66416057
ENSMUSG00000031631	330.654	0.247797	0.0913064	2.71391	0.00664938	0.112842	Cfap97	8	46604808	46648627
ENSMUSG00000017861	139.155	-0.475036	0.175191	-2.71154	0.0066972	0.113386	Mybl2	2	162896607	162926608
ENSMUSG00000020553	248.064	-0.223782	0.0825459	-2.711	0.00670797	0.113386	Pctp	11	89873491	89893720
ENSMUSG00000045948	600.474	-0.253126	0.0933609	-2.71127	0.00670266	0.113386	Mrps12	7	28439066	28441245
ENSMUSG00000089756	123.196	0.794092	0.292849	2.71161	0.0066957	0.113386	Zfp966	2	175710674	175722893
ENSMUSG00000015889	736.699	-0.210146	0.0775684	-2.70917	0.00674523	0.1137	Lta4h	10	93289273	93320737
ENSMUSG00000028468	1087.59	0.41511	0.153249	2.70872	0.00675425	0.1137	Rgp1	4	43578715	43587487
ENSMUSG00000031807	476.46	-0.211155	0.0779614	-2.70845	0.00675977	0.1137	Pgls	8	72044820	72053736
ENSMUSG00000079635	67.1584	-0.527439	0.194715	-2.70878	0.00675311	0.1137	Rhox4c	X	36661990	36666777
ENSMUSG00000086040	252.964	0.50462	0.186298	2.70868	0.00675522	0.1137	Wipf3	6	54406588	54480753
ENSMUSG00000083121	8.36857	-1.01506	0.374876	-2.70772	0.00677467	0.113838	Gm6341	7	100803852	100804262
ENSMUSG00000028862	152.062	0.509233	0.188116	2.70701	0.00678926	0.113972	Map3k6	4	132968129	132980240
ENSMUSG00000024907	12.4477	-0.981433	0.362632	-2.70642	0.00680133	0.114062	Gal	19	3459915	3464544
ENSMUSG00000000276	263.019	0.35761	0.132202	2.70503	0.00682992	0.114088	Dgke	11	88926005	88957676
ENSMUSG00000020641	1429.19	0.288295	0.106641	2.7034	0.00686333	0.114088	Rsad2	12	26492745	26506451
ENSMUSG00000022886	7113.96	-0.527486	0.194968	-2.70549	0.00682028	0.114088	Prl2a1	13	27985637	27992712
ENSMUSG00000041245	139.202	0.739195	0.273301	2.70469	0.00683677	0.114088	Wnk3	X	149981074	150103148
ENSMUSG00000042306	775.168	-0.681004	0.251848	-2.70403	0.00685051	0.114088	S100a14	3	90434163	90436144
ENSMUSG00000061186	1788.53	0.495694	0.18338	2.7031	0.00686958	0.114088	Sfmbt2	2	10375321	10600064
ENSMUSG00000083863	16.5029	1.04806	0.387661	2.70354	0.00686054	0.114088	Gm13341	2	22477303	22477974
ENSMUSG00000086742	66.2413	-0.464918	0.171926	-2.70417	0.00684746	0.114088	Gm16201	7	139529912	139558890
ENSMUSG00000111926	73.3531	-0.35117	0.129858	-2.70426	0.00684566	0.114088	Gm46204	10	121341004	121393878
ENSMUSG00000114607	15.5501	0.583839	0.215899	2.70422	0.00684641	0.114088	Gm8990	13	108445736	108447284
ENSMUSG00000025576	33.7319	0.586339	0.216954	2.70259	0.00688011	0.114152	Rbfox3	11	118380588	118802423
ENSMUSG00000083325	114.653	0.282576	0.104607	2.70131	0.00690673	0.114483	Gm14121	2	150341386	150342765
ENSMUSG00000047242	192.101	0.365434	0.13535	2.69993	0.00693543	0.114848	Taf9b	X	105250489	105264764
ENSMUSG00000093989	1478.47	-0.26195	0.0970376	-2.69947	0.00694498	0.114894	Rnasek	11	70128950	70130668
ENSMUSG00000023904	1268.61	-0.197725	0.0732947	-2.69767	0.00698274	0.115408	Hcfc1r1	17	23892570	23894201
ENSMUSG00000034574	1701.85	0.31063	0.115216	2.69606	0.00701652	0.115854	Daam1	12	71877852	72039107
ENSMUSG00000030471	1578.6	0.17782	0.0660305	2.69299	0.00708134	0.116811	Zdhhc13	7	48438751	48477188
ENSMUSG00000036752	4987.58	-0.244697	0.0908844	-2.6924	0.00709393	0.116906	Tubb4b	2	25112172	25114714
ENSMUSG00000118057	18.1981	-1.03787	0.385563	-2.69183	0.00710616	0.116995	B020010K11Rik	18	82354375	82379725
ENSMUSG00000057359	21.0852	-0.950977	0.353429	-2.69072	0.00712985	0.117272	Gm17494	3	122049607	122087369
ENSMUSG00000019880	27.3251	-0.541946	0.201739	-2.68637	0.0072233	0.117895	Rspo3	10	29328412	29411863
ENSMUSG00000020364	202.312	-0.450567	0.167801	-2.68512	0.00725042	0.117895	Zfp354a	11	50950084	50963626
ENSMUSG00000022639	373.244	0.329762	0.122681	2.68796	0.00718895	0.117895	Dubr	16	50530719	50555103
ENSMUSG00000024664	1828.71	0.385036	0.143383	2.68538	0.00724482	0.117895	Fads3	19	10018933	10037474
ENSMUSG00000028132	16.6751	0.58209	0.216653	2.68674	0.00721533	0.117895	Tlcd4	3	120995410	121076747
ENSMUSG00000037636	76.9149	-0.386367	0.143781	-2.68719	0.00720566	0.117895	Slc25a43	X	36007312	36040855
ENSMUSG00000046733	2030.84	-0.466942	0.173777	-2.68702	0.00720927	0.117895	Gprc5a	6	135042649	135061707
ENSMUSG00000047657	50.2227	-0.501319	0.186699	-2.68517	0.00724929	0.117895	Crry-ps	8	74476103	74477411
ENSMUSG00000061723	67.1163	-0.411729	0.153291	-2.68593	0.00723272	0.117895	Tnnt3	7	142052573	142069746
ENSMUSG00000078240	61.602	-0.675349	0.25151	-2.68518	0.00724908	0.117895	Rpl27rt	18	34869412	34871067
ENSMUSG00000093908	79.1923	-0.311792	0.116096	-2.68564	0.00723901	0.117895	Gm5784	12	19437810	19483082
ENSMUSG00000101848	22.5246	-0.804915	0.299537	-2.6872	0.00720543	0.117895	4933417E11Rik	1	71998012	72186084
ENSMUSG00000026889	1001.77	0.224712	0.0837147	2.68425	0.00726917	0.118085	Rbm18	2	36006091	36026785
ENSMUSG00000071636	17.0639	0.732901	0.273068	2.68395	0.00727588	0.118085	Rimbp3	16	17026467	17031846
ENSMUSG00000028211	713.83	0.285824	0.106509	2.68356	0.00728434	0.11811	Trp53inp1	4	11156431	11174379
ENSMUSG00000037307	6.39341	-1.14146	0.425547	-2.68234	0.00731101	0.11843	Banf2	2	143874979	143915899
ENSMUSG00000043140	389.54	0.188973	0.0705171	2.67982	0.00736614	0.11921	Tmem186	16	8451093	8455576
ENSMUSG00000029817	1899.44	0.300024	0.111977	2.67933	0.00737699	0.119273	Tra2a	6	49220858	49240967
ENSMUSG00000028737	511.978	-0.218564	0.0815922	-2.67874	0.00739006	0.119371	Aldh4a1	4	139350177	139377001
ENSMUSG00000000732	111.412	-0.378035	0.141208	-2.67715	0.00742506	0.119824	Icosl	10	77905136	77919747
ENSMUSG00000086331	6.18894	1.24065	0.463583	2.67622	0.00744567	0.120043	Gm16310	16	91891456	91893378
ENSMUSG00000074971	41.1532	-0.825828	0.308649	-2.67562	0.00745911	0.120146	Fibin	2	110191262	110193528
ENSMUSG00000094811	7.64374	-1.29097	0.482641	-2.6748	0.00747734	0.120327	Gm21103	14	16164930	16173408
ENSMUSG00000033967	21.2869	0.662795	0.247841	2.67428	0.00748907	0.120402	Rnf225	7	12661343	12664999
ENSMUSG00000030484	25.367	0.687947	0.257391	2.67277	0.00752279	0.120831	Lypd5	7	24048621	24054534
ENSMUSG00000063383	60.6184	0.715068	0.267577	2.67238	0.00753148	0.120857	Zfp947	17	22363340	22385171
ENSMUSG00000020674	484.485	-0.514924	0.192773	-2.67114	0.00755934	0.120907	Pxdn	12	29987607	30067657
ENSMUSG00000056413	298.722	0.346475	0.129702	2.67132	0.00755526	0.120907	Adap1	5	139257631	139311377
ENSMUSG00000059811	941.087	0.183023	0.0685038	2.67173	0.00754622	0.120907	Atl2	17	80155819	80203552
ENSMUSG00000078700	67.1033	0.398082	0.14904	2.67099	0.0075629	0.120907	D030028A08Rik	11	96807096	96855886
ENSMUSG00000114025	33.0261	0.700035	0.262139	2.67047	0.00757454	0.120981	Gm49331	12	17952390	17954676
ENSMUSG00000003541	663.921	-0.39093	0.146453	-2.66932	0.00760048	0.121281	Ier3	17	36132576	36133815
ENSMUSG00000030830	11.1651	-1.07983	0.404641	-2.66862	0.00761625	0.12142	Itgal	7	126895432	126934310
ENSMUSG00000037808	378.357	0.257934	0.0966748	2.66805	0.00762918	0.121513	Fam76b	9	13739012	13766283
ENSMUSG00000032239	579.731	-0.20436	0.0766111	-2.66749	0.00764194	0.121542	Rp9	9	22322343	22381039
ENSMUSG00000044783	744.018	0.284963	0.106834	2.66735	0.00764523	0.121542	Hjurp	1	88190193	88205355
ENSMUSG00000022868	73.5692	0.713539	0.267593	2.66651	0.00766435	0.121733	Ahsg	16	22710027	22718199
ENSMUSG00000044231	10.0106	-0.808876	0.303395	-2.66609	0.00767402	0.121773	Nhlrc1	13	47166033	47168326
ENSMUSG00000032411	580.272	0.25096	0.0941536	2.66544	0.00768884	0.121783	Tfdp2	9	96078328	96205699
ENSMUSG00000038876	621.998	0.142507	0.0534598	2.66568	0.00768321	0.121783	Rnf146	10	29220172	29238438
ENSMUSG00000031360	477.642	-0.291224	0.109281	-2.66491	0.00770079	0.121859	Ctps2	X	161684234	161815504
ENSMUSG00000020811	41.67	-0.580621	0.217968	-2.66379	0.00772654	0.122154	Wscd1	11	71640746	71680473
ENSMUSG00000057722	38667.4	-0.409328	0.153711	-2.66297	0.00774541	0.122339	Lepr	4	101574601	101672549
ENSMUSG00000009394	53.5053	0.401796	0.150961	2.66159	0.00777718	0.122518	Syn2	6	115111863	115258967
ENSMUSG00000032374	405.467	-0.32608	0.122515	-2.66155	0.00777821	0.122518	Plod2	9	92424276	92490481
ENSMUSG00000038580	20463.8	-0.410162	0.154086	-2.66191	0.00776985	0.122518	Sct	7	140858243	140859046
ENSMUSG00000036769	83.2585	0.345749	0.130009	2.65941	0.00782769	0.123183	Wdr44	X	23559290	23672264
ENSMUSG00000028309	688.856	0.32587	0.122554	2.65898	0.00783771	0.123228	Rnf20	4	49632006	49656887
ENSMUSG00000029154	24.4791	-0.785305	0.295595	-2.6567	0.00789105	0.123936	Cwh43	5	73563418	73610778
ENSMUSG00000082896	130.882	-0.297423	0.111963	-2.65643	0.00789722	0.123936	Gm5844	3	18062970	18065160
ENSMUSG00000029647	670.04	0.41737	0.157167	2.65558	0.00791726	0.124136	Pan3	5	147366971	147485312
ENSMUSG00000029781	4876.74	-0.266268	0.100307	-2.65453	0.00794186	0.124408	Fkbp9	6	56809044	56856343
ENSMUSG00000022562	163.403	-0.387616	0.1461	-2.65309	0.00797589	0.124725	Oplah	15	76180801	76212215
ENSMUSG00000029012	561.081	0.217711	0.0820698	2.65275	0.00798394	0.124725	Orc5	5	22691483	22755427
ENSMUSG00000047603	116.306	0.320516	0.120824	2.65275	0.00798384	0.124725	Zfp235	7	23833594	23842666
ENSMUSG00000040105	289.349	0.322574	0.121628	2.65213	0.00799859	0.124726	Plpp6	19	28941353	28944211
ENSMUSG00000049470	2721.71	0.440551	0.166099	2.65234	0.00799367	0.124726	Aff4	11	53241660	53312657
ENSMUSG00000024791	12.9357	-0.61349	0.231352	-2.65176	0.00800746	0.12475	Cdca5	19	6135013	6141807
ENSMUSG00000039473	1645.2	0.262881	0.099186	2.65039	0.00804001	0.124916	Ubn1	16	4867921	4904153
ENSMUSG00000045411	440.777	-0.239529	0.09037	-2.65053	0.00803648	0.124916	2410002F23Rik	7	43896146	43901743
ENSMUSG00000091618	118.563	-0.497608	0.187741	-2.6505	0.0080373	0.124916	H60c	10	3206208	3217771
ENSMUSG00000032030	585.413	0.201413	0.0760716	2.64768	0.00810474	0.125807	Cul5	9	53525882	53581314
ENSMUSG00000006423	582.232	0.195977	0.0740366	2.64702	0.00812041	0.125822	Steep1	X	36087390	36137764
ENSMUSG00000033227	47.2243	0.517008	0.195298	2.64728	0.00811415	0.125822	Wnt6	1	74811051	74824481
ENSMUSG00000025156	1271.56	-0.158315	0.0598348	-2.64586	0.00814835	0.126027	Gps1	11	120675098	120679928
ENSMUSG00000027333	465.65	-0.272372	0.102932	-2.64613	0.00814179	0.126027	Smox	2	131333416	131367842
ENSMUSG00000085666	48.3815	0.47154	0.17825	2.64539	0.00815963	0.126087	Tdg-ps2	10	41930109	41931302
ENSMUSG00000000708	450.318	0.39759	0.150349	2.64444	0.00818265	0.126272	Kat2b	17	53873889	53979748
ENSMUSG00000121785	744.881	-0.415167	0.157005	-2.64429	0.00818632	0.126272	NA	14	46321483	46322457
ENSMUSG00000033735	422.509	-0.280702	0.106209	-2.64293	0.00821924	0.126665	Spr	6	85107158	85114748
ENSMUSG00000030049	1911.45	-0.741902	0.280855	-2.64159	0.00825186	0.127053	Gkn2	6	87350339	87356479
ENSMUSG00000090744	58.2513	0.609412	0.230751	2.641	0.00826624	0.12716	Gm6871	7	41195098	41223086
ENSMUSG00000060981	43.7595	-0.571822	0.216719	-2.63854	0.00832643	0.127971	H4c8	13	23715220	23715689
ENSMUSG00000028136	1119.47	0.311903	0.118236	2.63796	0.00834054	0.128073	Snx27	3	94404851	94490023
ENSMUSG00000096967	28.6272	0.93813	0.355684	2.63754	0.00835094	0.128118	Gm26621	15	68206564	68209280
ENSMUSG00000021506	208.097	-0.609864	0.231369	-2.63589	0.00839158	0.128511	Pitx1	13	55972864	55984005
ENSMUSG00000047330	96.4412	-0.51607	0.195765	-2.63617	0.00838465	0.128511	Kcne4	1	78794475	78797745
ENSMUSG00000024548	149.28	0.575075	0.218307	2.63425	0.00843245	0.129021	Setbp1	18	78793595	79152606
ENSMUSG00000031952	42.9601	-0.877423	0.333252	-2.63291	0.00846572	0.129183	Chst5	8	112615768	112637079
ENSMUSG00000048787	351.624	0.394434	0.149798	2.6331	0.00846084	0.129183	Dcun1d3	7	119452019	119495521
ENSMUSG00000060568	1093.41	0.229867	0.0872949	2.63323	0.0084577	0.129183	Fam78b	1	166828986	166918871
ENSMUSG00000004642	904.654	0.180839	0.0686994	2.63232	0.00848029	0.12929	Slbp	5	33792296	33809918
ENSMUSG00000043518	11.7648	-0.758687	0.288276	-2.63181	0.00849314	0.129371	Rai2	X	160500065	160562492
ENSMUSG00000116579	105.068	-0.503671	0.191494	-2.63022	0.00853289	0.129861	Gm49701	16	58471853	58475607
ENSMUSG00000049482	312.508	-0.323292	0.12297	-2.62904	0.00856275	0.130199	Ctu2	8	123202882	123210877
ENSMUSG00000020387	34.1205	0.647696	0.246424	2.62838	0.00857929	0.130292	Jade2	11	51704282	51748480
ENSMUSG00000080885	15.8088	-1.0089	0.383876	-2.62819	0.00858406	0.130292	Rpl10-ps6	19	37272554	37273195
ENSMUSG00000026399	730.527	-0.333487	0.126904	-2.62787	0.00859207	0.130298	Cd55	1	130366764	130390481
ENSMUSG00000034487	332.854	-0.241134	0.0917877	-2.62709	0.00861195	0.130484	Poglut3	9	53295325	53313167
ENSMUSG00000008730	755.41	0.462587	0.176139	2.62626	0.00863294	0.130686	Hipk1	3	103647131	103698879
ENSMUSG00000022765	1305.38	0.149834	0.0571067	2.62375	0.00869679	0.131254	Snap29	16	17223850	17248691
ENSMUSG00000025860	1389.57	0.272162	0.103737	2.62358	0.00870114	0.131254	Xiap	X	41148556	41198533
ENSMUSG00000028542	14.0722	1.09169	0.41598	2.62438	0.00868079	0.131254	Slc6a9	4	117691703	117732395
ENSMUSG00000068284	316.174	0.53779	0.204972	2.62372	0.00869744	0.131254	Usf3	16	43993609	44047828
ENSMUSG00000003438	890.161	-0.23823	0.090845	-2.62238	0.00873193	0.131602	Timm50	7	28004941	28011497
ENSMUSG00000004069	1028.07	0.149106	0.0568836	2.62125	0.00876072	0.131756	Dnaja3	16	4457853	4525559
ENSMUSG00000009092	1020.37	-0.435897	0.166324	-2.62078	0.00877296	0.131756	Derl3	10	75729247	75731775
ENSMUSG00000084350	63.6625	0.872266	0.332731	2.62153	0.00875357	0.131756	Znf41-ps	4	145551807	145556512
ENSMUSG00000121583	606.009	-0.224324	0.0855903	-2.62091	0.00876966	0.131756	Gm57852	15	76527595	76544261
ENSMUSG00000001739	10.506	-0.788092	0.300758	-2.62036	0.00878381	0.131803	Cldn15	5	136995470	137004712
ENSMUSG00000080775	11.4686	-0.788756	0.301046	-2.62005	0.00879159	0.131804	Gm6368	X	140763171	140765317
ENSMUSG00000001128	38.4231	-0.747692	0.285605	-2.61792	0.00884675	0.132315	Cfp	X	20791693	20797794
ENSMUSG00000037347	41.7255	-0.641818	0.245144	-2.61812	0.00884145	0.132315	Chst7	X	19925799	19963760
ENSMUSG00000051359	92.3373	-0.518848	0.198215	-2.61761	0.00885487	0.132315	Ncald	15	37366419	37792814
ENSMUSG00000109238	57.4042	0.397146	0.151725	2.61754	0.00885655	0.132315	Tex51	18	32591136	32605642
ENSMUSG00000031844	8524	-0.25366	0.0969276	-2.617	0.00887056	0.132379	Hsd17b2	8	118428643	118485766
ENSMUSG00000065952	93.7175	-0.674364	0.257707	-2.61678	0.00887631	0.132379	Rps23rg1	8	3617990	3634939
ENSMUSG00000096965	57.6011	0.918128	0.350924	2.61631	0.00888854	0.132445	3300005D01Rik	17	5848816	5853526
ENSMUSG00000020185	213.704	0.517779	0.197975	2.61537	0.00891305	0.132586	E2f7	10	110581300	110623245
ENSMUSG00000028960	773.023	0.451206	0.172536	2.61513	0.00891924	0.132586	Ube4b	4	149412873	149511206
ENSMUSG00000073802	70.8467	-0.368707	0.140994	-2.61506	0.00892126	0.132586	Cdkn2b	4	89224536	89229276
ENSMUSG00000045691	253.431	0.210897	0.080712	2.61296	0.0089763	0.133289	Thtpa	14	55332241	55336443
ENSMUSG00000026799	194.555	-0.238385	0.0912484	-2.61249	0.00898864	0.133356	Med27	2	29236831	29414805
ENSMUSG00000052707	1324.77	0.422624	0.161867	2.61093	0.00902972	0.13385	Tnrc6a	7	122723108	122794519
ENSMUSG00000032332	236.896	-0.556211	0.21319	-2.60899	0.00908108	0.134443	Col12a1	9	79506273	79626113
ENSMUSG00000114540	21.7502	0.764354	0.292988	2.60882	0.00908549	0.134443	Gm6421	13	117494748	117495156
ENSMUSG00000085957	271.836	0.665984	0.255312	2.60851	0.00909379	0.13445	Syna	5	134587000	134589025
ENSMUSG00000021943	5.73258	-1.22074	0.468038	-2.6082	0.00910199	0.134455	Gdf10	14	33645544	33659940
ENSMUSG00000021666	381.383	-0.195434	0.0749564	-2.6073	0.00912592	0.134576	Gfm2	13	97274445	97317703
ENSMUSG00000062309	21.8274	-0.51973	0.199315	-2.60758	0.0091186	0.134576	Rpp25	9	57411309	57412731
ENSMUSG00000020432	4501.81	-0.325303	0.12479	-2.6068	0.00913936	0.134658	Tcn2	11	3867192	3882159
ENSMUSG00000062991	6.33328	-1.2691	0.487138	-2.60522	0.00918146	0.135162	Nrg1	8	32304579	33374825
ENSMUSG00000025036	103.296	-0.33487	0.128574	-2.60449	0.00920109	0.135218	Sfxn2	19	46561804	46586505
ENSMUSG00000026825	50.9276	0.765007	0.293724	2.60451	0.00920061	0.135218	Dnm1	2	32198483	32243350
ENSMUSG00000020132	961.247	-0.152615	0.0586412	-2.60253	0.00925387	0.135811	Rab21	10	115122989	115151499
ENSMUSG00000027272	385.864	0.385016	0.147946	2.6024	0.00925733	0.135811	Ubr1	2	120690750	120801196
ENSMUSG00000004633	186.723	0.294874	0.113352	2.60139	0.00928459	0.135874	Chn2	6	54016539	54278795
ENSMUSG00000056214	1028.31	0.291447	0.112016	2.60184	0.00927264	0.135874	Pard6g	18	80090105	80162854
ENSMUSG00000064105	624.426	-0.501743	0.192877	-2.60136	0.00928542	0.135874	Cnnm2	19	46750035	46868631
ENSMUSG00000025586	82.26	0.53077	0.204087	2.6007	0.00930324	0.136018	Cpeb1	7	80996774	81105213
ENSMUSG00000117526	11.1181	-0.634881	0.244163	-2.60024	0.00931596	0.136088	Gm41780	18	30741590	30741943
ENSMUSG00000004070	1379.27	0.209904	0.080795	2.59798	0.00937727	0.136211	Hmox2	16	4544225	4584606
ENSMUSG00000023004	6133.97	-0.207612	0.0798944	-2.59857	0.00936121	0.136211	Tuba1b	15	98829306	98832446
ENSMUSG00000035493	194.604	-0.560243	0.215515	-2.59955	0.00933453	0.136211	Tgfbi	13	56757336	56787375
ENSMUSG00000040350	304.72	0.242795	0.0934218	2.59891	0.00935196	0.136211	Trim7	11	48716967	48743036
ENSMUSG00000042747	1992.84	-0.255347	0.0982905	-2.59788	0.00938011	0.136211	Krtcap2	3	89153273	89157213
ENSMUSG00000044716	19.973	-0.808281	0.310984	-2.59911	0.00934667	0.136211	Dok7	5	35214110	35245183
ENSMUSG00000113471	19.8506	-1.14875	0.442099	-2.59839	0.00936622	0.136211	Gm48116	13	61857326	61859081
ENSMUSG00000019718	87.1862	-0.446	0.171763	-2.5966	0.00941504	0.136602	L3hypdh	12	72120202	72132213
ENSMUSG00000097890	13.2067	0.83993	0.323567	2.59585	0.00943578	0.136787	4930547M16Rik	10	39775052	39799885
ENSMUSG00000024338	222.853	-0.503842	0.194189	-2.5946	0.00947019	0.137169	Psmb8	17	34416695	34420428
ENSMUSG00000025066	870.795	-0.169553	0.0653637	-2.59399	0.00948694	0.137206	Sfr1	19	47720121	47724027
ENSMUSG00000032649	9.01357	-0.772998	0.298037	-2.59363	0.0094968	0.137206	Colgalt2	1	152275581	152386446
ENSMUSG00000116816	5.81091	1.17418	0.452667	2.59391	0.00948925	0.137206	Cstdc3	16	36125704	36133092
ENSMUSG00000017652	71.7243	-0.664528	0.256253	-2.59325	0.00950725	0.137241	Cd40	2	164897547	164914868
ENSMUSG00000041915	888.138	0.265946	0.10257	2.59284	0.00951882	0.137293	Ammecr1l	18	31892879	31915796
ENSMUSG00000046317	29.9341	0.41444	0.159866	2.59242	0.00953043	0.137344	BC107364	3	96341104	96359845
ENSMUSG00000024512	6.07693	-1.03596	0.399761	-2.59145	0.00955729	0.137615	Dynap	18	70373500	70377653
ENSMUSG00000021441	117928	-0.315595	0.121872	-2.58956	0.00960978	0.137791	Cts6	13	61342946	61351224
ENSMUSG00000029406	762.578	0.49493	0.191117	2.58967	0.00960681	0.137791	Pitpnm2	5	124256753	124387823
ENSMUSG00000036501	798.45	0.273602	0.105628	2.59023	0.00959105	0.137791	Fam13b	18	34575404	34639884
ENSMUSG00000073889	1261.39	-0.291808	0.112636	-2.59071	0.00957794	0.137791	Il11ra1	4	41699989	41769474
ENSMUSG00000095609	8.33749	-1.58226	0.610904	-2.59003	0.00959666	0.137791	Anxa2r1	13	120496141	120513730
ENSMUSG00000002343	446.896	-0.661738	0.255785	-2.58709	0.00967905	0.138668	Armc6	8	70672822	70687116
ENSMUSG00000029217	943.92	0.220891	0.0854236	2.58583	0.00971451	0.138893	Tec	5	72913059	73025826
ENSMUSG00000034112	80.4421	0.531776	0.205657	2.58574	0.00971696	0.138893	Atp2c2	8	120426748	120484456
ENSMUSG00000034947	1092.23	0.29895	0.115618	2.58567	0.00971908	0.138893	Tmem106a	11	101473068	101482614
ENSMUSG00000121504	174.37	0.372855	0.144278	2.58429	0.009758	0.139333	NA	2	173421113	173501683
ENSMUSG00000024298	351.723	0.467644	0.181152	2.58151	0.00983699	0.140343	Zfp871	17	32984470	33007261
ENSMUSG00000038524	194.129	0.35633	0.138061	2.58096	0.00985271	0.140433	Fchsd1	18	38090484	38102827
ENSMUSG00000056738	58.8552	-0.760404	0.294682	-2.58042	0.00986788	0.140433	A730036I17Rik	2	129060607	129077528
ENSMUSG00000109274	18.8172	-0.515679	0.199829	-2.5806	0.00986281	0.140433	Gm45133	7	5062276	5065098
ENSMUSG00000022340	13.4176	0.619251	0.240026	2.57993	0.00988204	0.140517	Sybu	15	44535252	44651459
ENSMUSG00000022419	62.6668	0.623393	0.241699	2.57921	0.00990254	0.140544	Deptor	15	54975713	55122667
ENSMUSG00000023952	880.88	0.278795	0.108081	2.5795	0.00989444	0.140544	Gtpbp2	17	46471958	46480296
ENSMUSG00000032081	11.3007	1.1583	0.449126	2.579	0.00990856	0.140544	Apoc3	9	46144231	46146934
ENSMUSG00000027102	140.463	-0.302524	0.117326	-2.57849	0.00992325	0.140636	Hoxd8	2	74534959	74538277
ENSMUSG00000036242	141.925	-0.316412	0.122729	-2.57814	0.00993333	0.140662	Armh4	14	49913409	50020840
ENSMUSG00000028572	269.526	0.387219	0.150319	2.57598	0.00999572	0.141401	Hook1	4	95855477	95913650
ENSMUSG00000094935	51.0634	-0.450406	0.174863	-2.57576	0.0100021	0.141401	Gm9726	12	93894767	93895444
ENSMUSG00000027188	58.2199	-0.669779	0.260094	-2.57514	0.01002	0.141538	Pamr1	2	102380357	102473386
ENSMUSG00000048756	799.972	0.515659	0.200503	2.57183	0.0101163	0.14278	Foxo3	10	42057837	42152751
ENSMUSG00000037706	1120.81	-0.373942	0.145454	-2.57087	0.0101444	0.143027	Cd81	7	142606476	142621671
ENSMUSG00000049091	1357.57	-0.19216	0.0747512	-2.57066	0.0101505	0.143027	Sephs2	7	126871051	126873227
ENSMUSG00000060240	9.80759	-0.920645	0.358235	-2.56995	0.0101714	0.143203	Cend1	7	141006359	141009404
ENSMUSG00000009907	1486.69	0.24798	0.096526	2.56905	0.0101978	0.143339	Vps4b	1	106691801	106724458
ENSMUSG00000027513	8.55361	0.707338	0.275314	2.5692	0.0101933	0.143339	Pck1	2	172994841	173001066
ENSMUSG00000037977	256.682	0.243646	0.0948708	2.56819	0.0102231	0.143576	6430571L13Rik	9	107217801	107229621
ENSMUSG00000026683	20.8654	-0.657988	0.256266	-2.56759	0.0102407	0.143705	Nuf2	1	169325503	169359033
ENSMUSG00000031441	4330.05	0.303685	0.11831	2.56686	0.0102624	0.143892	Atp11a	8	12807014	12918728
ENSMUSG00000121877	229.198	0.415596	0.161962	2.56602	0.0102873	0.144124	NA	12	74330756	74343168
ENSMUSG00000024066	295.934	-0.425593	0.165887	-2.56556	0.0103008	0.144195	Xdh	17	74190890	74257191
ENSMUSG00000028370	17.5239	0.982647	0.383089	2.56506	0.0103158	0.144286	Pappa	4	65042411	65275746
ENSMUSG00000032353	4087.29	-0.315757	0.12317	-2.56359	0.0103597	0.144782	Tmed3	9	89581259	89587121
ENSMUSG00000020893	1293.17	0.488981	0.190803	2.56276	0.0103845	0.145009	Per1	11	68986043	69000786
ENSMUSG00000032827	449.153	0.49177	0.191938	2.56212	0.0104035	0.145038	Ppp1r9a	6	4902917	5165661
ENSMUSG00000074870	130299	-0.385364	0.150402	-2.56223	0.0104003	0.145038	Cts3	13	61712444	61717941
ENSMUSG00000010048	186.321	-0.270394	0.105574	-2.56117	0.010432	0.145266	Ifrd2	9	107464841	107470584
ENSMUSG00000053617	1634.45	0.453273	0.17699	2.56101	0.0104368	0.145266	Sh3pxd2a	19	47248613	47452840
ENSMUSG00000038502	1670.28	-0.220217	0.086009	-2.5604	0.0104553	0.145405	Ptov1	7	44512491	44519212
ENSMUSG00000008136	1923.22	0.200267	0.0782435	2.55954	0.0104812	0.145614	Fhl2	1	43162234	43236144
ENSMUSG00000041550	16.9977	0.606552	0.236996	2.55933	0.0104873	0.145614	Serpina5	12	104067372	104072396
ENSMUSG00000086844	6.21694	-1.1131	0.435278	-2.55723	0.010551	0.146378	B230206H07Rik	7	140939054	140945142
ENSMUSG00000027641	475.188	0.219198	0.0857367	2.55664	0.0105689	0.146509	Rbl1	2	156987813	157046454
ENSMUSG00000032410	359.019	0.358121	0.140207	2.55422	0.0106425	0.147052	Xrn1	9	95836813	95939856
ENSMUSG00000033460	82.8865	-0.382725	0.149833	-2.55435	0.0106386	0.147052	Armcx1	X	133618712	133622666
ENSMUSG00000034227	41.3111	0.559711	0.219131	2.55422	0.0106425	0.147052	Foxj1	11	116221530	116226225
ENSMUSG00000110924	9.36857	-0.928286	0.363389	-2.55453	0.0106332	0.147052	Gm40518	9	48043802	48070263
ENSMUSG00000018377	542.544	0.285951	0.111991	2.55334	0.0106697	0.147147	Vezf1	11	87959105	87975555
ENSMUSG00000028965	24952.9	-0.564174	0.220995	-2.55288	0.0106838	0.147147	Tnfrsf9	4	150999019	151030559
ENSMUSG00000063894	152.261	0.418599	0.163933	2.55348	0.0106651	0.147147	Zkscan8	13	21697392	21715290
ENSMUSG00000117202	10.3181	-0.798528	0.312776	-2.55303	0.010679	0.147147	Gm9349	17	74636528	74636883
ENSMUSG00000027775	787.395	0.285277	0.111768	2.55241	0.0106982	0.147227	Mfsd1	3	67490074	67511570
ENSMUSG00000036890	252.834	0.397722	0.155896	2.55119	0.0107356	0.147623	Gtdc1	2	44454424	44817669
ENSMUSG00000037315	3673.09	0.221316	0.086764	2.55078	0.0107483	0.147679	Jade3	X	20291927	20386178
ENSMUSG00000047061	44.0111	-0.518917	0.203494	-2.55004	0.0107711	0.147853	NA	13	45232168	45234698
ENSMUSG00000079101	7.09855	-1.41335	0.554298	-2.54981	0.0107782	0.147853	Esd-ps	14	19417274	19418120
ENSMUSG00000025532	742.136	0.221703	0.086977	2.54898	0.0108039	0.147968	Crcp	5	130058131	130089630
ENSMUSG00000026627	154.586	-0.236317	0.0927073	-2.54906	0.0108012	0.147968	Pacc1	1	191058109	191083111
ENSMUSG00000041570	783.565	0.480517	0.188653	2.54709	0.0108625	0.148396	Camsap2	1	136195861	136273842
ENSMUSG00000042684	581.229	0.582495	0.228687	2.54713	0.0108614	0.148396	Npl	1	153378761	153425791
ENSMUSG00000049536	56.8532	-0.397945	0.15625	-2.54685	0.0108699	0.148396	Tceal1	X	135608731	135612227
ENSMUSG00000095762	17.3272	-0.770053	0.302264	-2.54762	0.0108462	0.148396	Gm16378	8	123568470	123568811
ENSMUSG00000097592	21.9427	0.529203	0.207876	2.54577	0.0109038	0.14871	4930500F10Rik	9	106124752	106153518
ENSMUSG00000108610	16.5159	-0.940859	0.369608	-2.54556	0.0109103	0.14871	Gm29725	7	16381308	16381714
ENSMUSG00000066150	2102.95	0.162416	0.0638525	2.54361	0.0109712	0.149422	Slc31a1	4	62278964	62310006
ENSMUSG00000035686	131.965	-0.555687	0.218548	-2.54263	0.011002	0.149603	Thrsp	7	97062145	97066937
ENSMUSG00000071723	62.7522	0.357118	0.140447	2.54273	0.0109991	0.149603	Gspt2	X	93679675	93686850
ENSMUSG00000036461	2033.89	0.253067	0.0995938	2.541	0.0110537	0.149711	Elf1	14	79718634	79819934
ENSMUSG00000048965	83.0787	-0.475861	0.187228	-2.54161	0.0110342	0.149711	Mrgpre	7	143332100	143338237
ENSMUSG00000060380	75.0913	-0.341145	0.134243	-2.54126	0.0110455	0.149711	C030014I23Rik	9	44365842	44393484
ENSMUSG00000085123	57.8939	-0.596225	0.234616	-2.54129	0.0110445	0.149711	Rubie	14	46805720	46835882
ENSMUSG00000111613	69.9261	-0.649155	0.25547	-2.54103	0.0110527	0.149711	Gm4977	9	17643966	17645227
ENSMUSG00000070730	2051.17	0.164399	0.064716	2.54032	0.0110751	0.149763	Rmdn3	2	118967482	118987515
ENSMUSG00000080928	9.71026	-0.769127	0.302738	-2.54057	0.0110672	0.149763	Hmgb1-ps6	16	31810071	31810686
ENSMUSG00000050423	254.394	0.342243	0.134839	2.53816	0.0111438	0.150573	Ppp1r3g	13	36142822	36154371
ENSMUSG00000015966	389.822	-0.392987	0.154868	-2.53756	0.0111627	0.15071	Il17rb	14	29718092	29730853
ENSMUSG00000037428	121.167	0.866531	0.341545	2.53709	0.0111778	0.150794	Vgf	5	137055246	137062205
ENSMUSG00000016477	228.341	0.364249	0.143606	2.53645	0.0111983	0.150952	E2f3	13	30090558	30170046
ENSMUSG00000092558	546.168	0.15108	0.0595957	2.53508	0.0112421	0.151423	Med20	17	47922507	47935343
ENSMUSG00000029416	327.902	-0.260194	0.102691	-2.53377	0.0112844	0.151874	Slc15a4	5	127672728	127709961
ENSMUSG00000025236	635.44	-0.163427	0.0645088	-2.53341	0.0112958	0.151901	Adpgk	9	59198841	59231335
ENSMUSG00000045639	73.8897	0.542899	0.214341	2.53288	0.0113131	0.151901	Zfp629	7	127206203	127214969
ENSMUSG00000071547	636.086	-0.220262	0.0869561	-2.53302	0.0113084	0.151901	Nt5dc2	14	30853010	30861081
ENSMUSG00000001020	43.7745	-0.87178	0.344343	-2.53172	0.0113504	0.152028	S100a4	3	90511078	90513352
ENSMUSG00000003119	380.373	0.448438	0.177148	2.53143	0.0113599	0.152028	Cdk12	11	98093885	98169330
ENSMUSG00000018209	1183.59	0.334483	0.132158	2.53094	0.0113759	0.152028	Stk4	2	163912242	163997444
ENSMUSG00000031808	239.268	0.314995	0.124448	2.53114	0.0113694	0.152028	Slc27a1	8	72021526	72039946
ENSMUSG00000046341	194.448	-0.400517	0.158211	-2.53154	0.0113563	0.152028	Gm11223	4	69843867	69844316
ENSMUSG00000099364	11.9775	-0.698463	0.275844	-2.5321	0.0113383	0.152028	5730419F03Rik	1	78536516	78607061
ENSMUSG00000027171	602.115	0.452833	0.17895	2.53049	0.0113902	0.1521	Prrg4	2	104661086	104680221
ENSMUSG00000032492	1386.87	-0.375378	0.148407	-2.52938	0.0114265	0.152439	Pth1r	9	110551153	110576213
ENSMUSG00000114732	9.84743	-0.689998	0.272816	-2.52917	0.0114334	0.152439	Gm40918	13	37865250	37953910
ENSMUSG00000068263	7.50576	-1.11475	0.440837	-2.5287	0.0114484	0.152521	Efcc1	6	87707851	87732890
ENSMUSG00000083892	34.1929	-0.401514	0.158826	-2.52801	0.0114711	0.152704	Gm1848	X	21013083	21013879
ENSMUSG00000032348	28.9987	-0.523649	0.207264	-2.52648	0.0115212	0.153133	Gsta4	9	78090056	78116631
ENSMUSG00000043549	2110.67	0.198335	0.0784976	2.52664	0.0115158	0.153133	Fam90a1b	X	93398659	93410383
ENSMUSG00000025887	39.4316	-0.649298	0.257177	-2.52471	0.0115793	0.153733	Casp12	9	5345430	5373032
ENSMUSG00000042474	4.74704	-1.25246	0.496112	-2.52456	0.0115844	0.153733	Fcmr	1	130793406	130808528
ENSMUSG00000033166	277.318	0.297699	0.11796	2.52373	0.0116119	0.15374	Dis3	14	99312642	99337206
ENSMUSG00000037957	565.137	0.260526	0.103225	2.52387	0.011607	0.15374	Wdr20	12	110704378	110770672
ENSMUSG00000061607	387.892	0.424482	0.168172	2.5241	0.0115994	0.15374	Mdc1	17	36152407	36170562
ENSMUSG00000061086	2081.26	-0.38846	0.153946	-2.52335	0.0116241	0.153784	Myl4	11	104441489	104486579
ENSMUSG00000018405	254.147	0.429217	0.170146	2.52264	0.0116479	0.153863	Mrm1	11	84703887	84710341
ENSMUSG00000026785	27.6663	-0.75946	0.301059	-2.52263	0.0116481	0.153863	Pkn3	2	29967696	29981034
ENSMUSG00000020115	833.326	0.14382	0.057063	2.52038	0.0117229	0.154011	Tbk1	10	121382360	121422692
ENSMUSG00000020708	1647.51	-0.164571	0.0653101	-2.51983	0.011741	0.154011	Psmc5	11	106146980	106153946
ENSMUSG00000024070	926.5	0.34277	0.135936	2.52155	0.011684	0.154011	Prkd3	17	79256834	79328245
ENSMUSG00000026393	1053.54	0.173414	0.0687973	2.52065	0.0117139	0.154011	Nek7	1	138410613	138547879
ENSMUSG00000027398	17.2766	-0.911123	0.36164	-2.51942	0.0117549	0.154011	Il1b	2	129206490	129213059
ENSMUSG00000027500	194.847	-0.427445	0.16962	-2.52002	0.0117349	0.154011	Stmn2	3	8574420	8626666
ENSMUSG00000032796	934.026	-0.764628	0.303506	-2.51932	0.0117583	0.154011	Lama1	17	68004254	68129642
ENSMUSG00000033075	353.509	0.265753	0.105398	2.52143	0.0116879	0.154011	Senp1	15	97936625	97991625
ENSMUSG00000042744	800.97	0.560158	0.222284	2.52001	0.0117351	0.154011	Hectd4	5	121358282	121506640
ENSMUSG00000069495	637.424	0.265859	0.105501	2.51997	0.0117364	0.154011	Epc2	2	49341498	49441960
ENSMUSG00000117771	31.4452	-0.587789	0.233245	-2.52005	0.0117338	0.154011	Gm25432	19	5486026	5486753
ENSMUSG00000006215	306.06	-0.23361	0.0927487	-2.51874	0.0117777	0.154029	Zbtb17	4	141171965	141195241
ENSMUSG00000060733	912.565	0.2652	0.105285	2.51888	0.0117728	0.154029	Ipmk	10	71183593	71269157
ENSMUSG00000037395	268.623	0.262545	0.104267	2.518	0.0118025	0.154209	Rcor3	1	191782846	191822359
ENSMUSG00000050248	33.5647	-0.509668	0.202427	-2.51778	0.0118096	0.154209	Evc2	5	37495843	37582399
ENSMUSG00000040616	228.45	-0.251486	0.0999002	-2.51737	0.0118233	0.154271	Tmem51	4	141758303	141811615
ENSMUSG00000001131	52.1109	-0.423891	0.168551	-2.51492	0.011906	0.15476	Timp1	X	20736405	20740974
ENSMUSG00000017400	12.9658	-1.14312	0.454532	-2.51494	0.0119054	0.15476	Stac2	11	97927449	97944288
ENSMUSG00000028480	417.859	-0.386263	0.153574	-2.51517	0.0118977	0.15476	Glipr2	4	43957401	43979118
ENSMUSG00000044062	12.7147	0.706342	0.280775	2.51569	0.0118801	0.15476	Plekhd1os	12	80725959	80739508
ENSMUSG00000045867	123.865	-0.278838	0.110838	-2.51572	0.0118789	0.15476	Cradd	10	95010608	95159995
ENSMUSG00000024193	353.874	-0.237309	0.0943862	-2.51424	0.011929	0.154942	Phf1	17	27152026	27156882
ENSMUSG00000044712	88.4916	0.48115	0.191393	2.51394	0.0119391	0.154955	Slc38a6	12	73333553	73400823
ENSMUSG00000003380	3526.58	-0.280822	0.111775	-2.51239	0.0119918	0.155361	Rabac1	7	24669177	24672179
ENSMUSG00000028551	31.327	-0.526468	0.209563	-2.51221	0.0119977	0.155361	Cdkn2c	4	109518073	109524386
ENSMUSG00000052605	260.07	-0.448846	0.178649	-2.51245	0.0119896	0.155361	Isoc2b	7	4847958	4873257
ENSMUSG00000025902	349.576	-0.365564	0.145554	-2.51154	0.0120207	0.155506	Sox17	1	4561154	4567577
ENSMUSG00000035834	794.917	0.3882	0.154578	2.51135	0.0120271	0.155506	Polr3g	13	81821962	81859132
ENSMUSG00000028423	2416.28	0.180795	0.0720018	2.51098	0.0120397	0.155552	Nfx1	4	40970906	41025993
ENSMUSG00000098985	9.95087	-0.799437	0.31847	-2.51024	0.0120647	0.155758	Gm27219	9	36724429	36725170
ENSMUSG00000004872	11.9101	-0.745154	0.296942	-2.50943	0.0120927	0.155785	Pax3	1	78077904	78173771
ENSMUSG00000028522	1653.12	0.272904	0.108765	2.50912	0.0121033	0.155785	Mier1	4	102971587	103022951
ENSMUSG00000030054	18.8173	-0.560726	0.223471	-2.50917	0.0121015	0.155785	Gp9	6	87755054	87756750
ENSMUSG00000098348	147.785	0.280247	0.111682	2.50933	0.0120961	0.155785	Btg1c	X	37127224	37127733
ENSMUSG00000019851	4194.86	-0.288884	0.1152	-2.50767	0.0121529	0.156189	Perp	10	18720768	18732821
ENSMUSG00000042745	437.737	-0.288614	0.115088	-2.50777	0.0121497	0.156189	Id1	2	152578171	152579330
ENSMUSG00000020255	967.746	0.197843	0.0789316	2.50651	0.012193	0.156478	Nopchap1	10	83196085	83324369
ENSMUSG00000022754	16.9587	-0.87592	0.349483	-2.50633	0.0121991	0.156478	Tmem45a	16	56625524	56706529
ENSMUSG00000027478	140.937	0.374119	0.149276	2.50622	0.0122029	0.156478	Dnmt3b	2	153491370	153529650
ENSMUSG00000034595	1236.02	0.214076	0.0854453	2.50542	0.0122307	0.15661	Ppp1r18	17	36176485	36186488
ENSMUSG00000064080	144.767	-0.565891	0.225879	-2.50528	0.0122353	0.15661	Fbln2	6	91189437	91249522
ENSMUSG00000102602	22.3159	0.968462	0.386591	2.50513	0.0122406	0.15661	A930004J17Rik	4	131605939	131610548
ENSMUSG00000051149	469.712	0.454847	0.181616	2.50444	0.0122646	0.156799	Adnp	2	168022906	168049032
ENSMUSG00000022797	16605.6	-1.12306	0.448489	-2.50411	0.0122761	0.156829	Tfrc	16	32427738	32451612
ENSMUSG00000029634	509.99	0.224074	0.0895164	2.50316	0.0123089	0.157131	Rnf6	5	146146002	146158365
ENSMUSG00000030867	19.0942	-0.610011	0.243755	-2.50256	0.01233	0.157283	Plk1	7	121758662	121769096
ENSMUSG00000089824	314.629	0.324817	0.129854	2.5014	0.0123702	0.157679	Rbm12	2	155933878	155953898
ENSMUSG00000121492	997.983	0.271566	0.108607	2.50045	0.0124034	0.157984	6820431F20Rik	8	20143545	20182492
ENSMUSG00000018199	176.14	0.256719	0.102745	2.4986	0.0124686	0.158461	Ro60	1	143626528	143652806
ENSMUSG00000021189	298.21	0.251387	0.1006	2.49887	0.012459	0.158461	Atxn3	12	101885160	101924505
ENSMUSG00000073012	14441.6	0.262812	0.105178	2.49874	0.0124636	0.158461	Fnd3c2	X	105278852	105298982
ENSMUSG00000000301	51.0774	-0.456152	0.182684	-2.49695	0.0125268	0.159081	Pemt	11	59861440	59937315
ENSMUSG00000024301	36.5528	-0.406233	0.16271	-2.49666	0.0125369	0.159092	Kifc5b	17	27136065	27151557
ENSMUSG00000024561	1182.38	0.259291	0.103885	2.49594	0.0125624	0.159297	Mbd1	18	74400676	74415803
ENSMUSG00000020599	12.4051	-0.751712	0.301321	-2.49472	0.0126056	0.159727	Rgs9	11	109116181	109188955
ENSMUSG00000022721	900.283	-0.248358	0.0996049	-2.49343	0.0126515	0.16019	Trmt2a	16	18066543	18072636
ENSMUSG00000036941	530.025	0.139798	0.0560826	2.49271	0.0126771	0.160277	Elac1	18	73868109	73887550
ENSMUSG00000042249	23.2404	0.595089	0.238711	2.49293	0.0126695	0.160277	Grk3	5	113058348	113163657
ENSMUSG00000032050	4890.38	0.205212	0.0823388	2.49228	0.0126925	0.160353	Rdx	9	51958473	52011763
ENSMUSG00000021215	2542.82	0.229304	0.0920357	2.49147	0.0127217	0.160604	Net1	13	3932018	3968220
ENSMUSG00000038807	42.1147	0.767905	0.308269	2.49102	0.0127377	0.160686	Rap1gap2	11	74274182	74501741
ENSMUSG00000000682	64.3644	-0.751737	0.301958	-2.48954	0.0127908	0.161076	Cd52	4	133809759	133822393
ENSMUSG00000039238	20.4015	0.875021	0.351465	2.48964	0.0127873	0.161076	Zfp750	11	121401804	121410159
ENSMUSG00000045613	16.5853	0.976588	0.392303	2.48937	0.0127968	0.161076	Chrm2	6	36365019	36505349
ENSMUSG00000042694	399.83	-0.218636	0.0878474	-2.48881	0.0128171	0.161155	Stn1	19	47489472	47525946
ENSMUSG00000115457	45.44	-0.531685	0.213642	-2.48868	0.0128219	0.161155	Gm2387	15	51952704	51953349
ENSMUSG00000014074	381.584	0.213395	0.0857878	2.48747	0.0128654	0.161583	Rnf168	16	32096277	32120252
ENSMUSG00000028341	10.5063	0.762826	0.306849	2.486	0.0129188	0.162134	Nr4a3	4	48045153	48086447
ENSMUSG00000026740	1055.84	-0.259544	0.104423	-2.4855	0.012937	0.162244	Dnajc1	2	18200465	18397641
ENSMUSG00000094796	7.43631	-1.23763	0.498041	-2.48499	0.0129554	0.162356	Tcstv4	13	120761928	120770315
ENSMUSG00000030935	47.357	0.711149	0.286307	2.48387	0.0129963	0.162392	Acsm3	7	119360146	119386736
ENSMUSG00000034333	1515.23	0.245245	0.0987294	2.48401	0.0129911	0.162392	Zbed4	15	88635863	88668719
ENSMUSG00000071350	144.061	0.329189	0.132497	2.4845	0.0129735	0.162392	Setdb2	14	59639458	59678333
ENSMUSG00000082394	8.23926	1.31184	0.528096	2.48409	0.0129885	0.162392	Gm4596	3	116321786	116322227
ENSMUSG00000016028	54.2241	1.08217	0.435819	2.48308	0.0130252	0.162593	Celsr1	15	85783130	85918404
ENSMUSG00000068762	6.71841	0.80742	0.325191	2.48291	0.0130314	0.162593	Gstm6	3	107846163	107851065
ENSMUSG00000017843	1425.85	0.134518	0.0542184	2.48105	0.0130997	0.162955	Ppp2r5c	12	110413554	110549496
ENSMUSG00000020130	1854.07	0.165141	0.0665644	2.48092	0.0131043	0.162955	Tbc1d15	10	115033777	115087372
ENSMUSG00000023973	340.547	-0.30624	0.123453	-2.48061	0.0131156	0.162955	Cnpy3	17	47046631	47063140
ENSMUSG00000026135	184.902	0.499741	0.201463	2.48055	0.0131179	0.162955	Zfp142	1	74604286	74627405
ENSMUSG00000029029	230.306	-0.253662	0.102275	-2.48018	0.0131314	0.162955	Wrap73	4	154226829	154251877
ENSMUSG00000032725	87.1087	-0.402822	0.162314	-2.48175	0.0130741	0.162955	Folr2	7	101489195	101506401
ENSMUSG00000070424	14.6459	0.908252	0.366224	2.48004	0.0131366	0.162955	Art5	7	101746086	101758696
ENSMUSG00000086677	7.88024	0.807176	0.325411	2.48048	0.0131206	0.162955	Tvp23bos	11	62809896	62812666
ENSMUSG00000052331	234.913	0.528291	0.213082	2.47928	0.0131647	0.163185	Ankrd44	1	54684499	54965546
ENSMUSG00000036737	1930.13	0.147598	0.0595464	2.4787	0.0131862	0.163299	Oxsr1	9	119067498	119151493
ENSMUSG00000068079	29.4946	-0.606917	0.244871	-2.47852	0.013193	0.163299	Tcf15	2	151985481	151991017
ENSMUSG00000021669	554.726	0.281919	0.113788	2.47759	0.0132274	0.163607	Cert1	13	96679243	96776675
ENSMUSG00000025538	400.46	-0.310654	0.125501	-2.47532	0.0133118	0.164255	Sumf2	5	129875827	129892891
ENSMUSG00000041355	7445.99	-0.208037	0.0840505	-2.47514	0.0133182	0.164255	Ssr2	3	88483183	88495726
ENSMUSG00000043223	10.6018	0.726259	0.293385	2.47545	0.0133069	0.164255	Gm4835	18	16121425	16122396
ENSMUSG00000078554	7.53246	0.786473	0.317719	2.47537	0.0133099	0.164255	Fam229a	4	129384983	129385749
ENSMUSG00000107853	37.9359	-0.460073	0.185906	-2.47477	0.0133322	0.164309	Gm18584	6	47409060	47410023
ENSMUSG00000040648	362.24	0.451366	0.182458	2.47381	0.0133681	0.164624	Ppip5k2	1	97633773	97698136
ENSMUSG00000052180	228.704	-0.540213	0.218394	-2.47357	0.013377	0.164624	Serpinb6c	13	34063799	34089691
ENSMUSG00000018217	2513.77	-0.296022	0.119712	-2.47277	0.0134069	0.164636	Pmp22	11	63019808	63050373
ENSMUSG00000019359	37.3396	0.685789	0.277327	2.47286	0.0134038	0.164636	Gdpd2	X	99773479	99782501
ENSMUSG00000043463	8.37131	0.79809	0.322704	2.47313	0.0133935	0.164636	Rab9b	X	135758896	135769504
ENSMUSG00000021385	1758.09	0.178529	0.0722324	2.47159	0.0134515	0.164947	Ippk	13	49574725	49618049
ENSMUSG00000080002	15.0209	-0.924832	0.374156	-2.47178	0.0134442	0.164947	Nme-ps1	5	149584230	149584688
ENSMUSG00000020589	128.123	0.389866	0.157794	2.47074	0.0134836	0.165222	Cyria	12	12312140	12430966
ENSMUSG00000030598	108.871	-0.421616	0.170716	-2.46969	0.0135231	0.165587	Fbxo17	7	28416229	28437569
ENSMUSG00000038446	1355.54	0.164605	0.0666926	2.46811	0.0135827	0.166199	Cdc40	10	40707617	40759307
ENSMUSG00000026482	1164.53	0.388599	0.157497	2.46734	0.0136122	0.16644	Rgl1	1	152392511	152642102
ENSMUSG00000041817	115.714	0.258121	0.104642	2.46671	0.0136359	0.166497	Fam169a	13	97203794	97267521
ENSMUSG00000048058	198.779	-0.385463	0.156266	-2.46671	0.0136363	0.166497	Ldlrad3	2	101780548	102016730
ENSMUSG00000027788	15.4558	-0.69456	0.281712	-2.4655	0.0136821	0.166938	Otol1	3	69914946	69936041
ENSMUSG00000042772	843.1	0.380972	0.154562	2.46485	0.013707	0.167121	Smg7	1	152712746	152778397
ENSMUSG00000025157	1176.36	-0.190101	0.0771515	-2.464	0.0137396	0.1674	Zdhhc16	19	41921919	41932543
ENSMUSG00000070972	697.426	-0.228135	0.0926321	-2.46281	0.0137854	0.167839	Dnajc25	4	58995062	59025573
ENSMUSG00000021707	160.233	-0.299616	0.121695	-2.46202	0.0138159	0.167909	Dhfr	13	92491234	92525561
ENSMUSG00000036473	366.235	0.314967	0.127911	2.4624	0.0138011	0.167909	Tbc1d24	17	24394405	24424536
ENSMUSG00000047821	87.1402	0.39652	0.161063	2.46189	0.0138206	0.167909	Trim16	11	62711057	62741634
ENSMUSG00000017868	1032.71	0.359182	0.146056	2.4592	0.0139246	0.168042	Sgk2	2	162829250	162856047
ENSMUSG00000020284	165.899	-0.228357	0.0927976	-2.46081	0.0138625	0.168042	Cfap410	10	77814358	77822739
ENSMUSG00000027520	731.303	0.453959	0.184563	2.45965	0.0139073	0.168042	Zdbf2	1	63312424	63353735
ENSMUSG00000036875	797.11	-0.433354	0.176155	-2.46007	0.0138908	0.168042	Dna2	10	62782805	62809964
ENSMUSG00000040658	20.9654	-0.608031	0.247337	-2.45831	0.0139593	0.168042	Dnph1	17	46807637	46810550
ENSMUSG00000045767	938.85	0.253944	0.10329	2.45855	0.0139499	0.168042	B230219D22Rik	13	55840937	55851313
ENSMUSG00000050866	31.6509	0.732656	0.297686	2.46117	0.0138485	0.168042	Clrn3	7	135113195	135130383
ENSMUSG00000055413	14.0025	-1.69196	0.688138	-2.45875	0.0139423	0.168042	H2-Q5	17	35613102	35616776
ENSMUSG00000058174	130.875	-0.925498	0.376377	-2.45896	0.0139339	0.168042	Gm5148	3	37768339	37778639
ENSMUSG00000066438	213.775	0.550915	0.223917	2.46036	0.0138799	0.168042	Plekhd1	12	80739365	80770988
ENSMUSG00000069307	32.0261	-0.822845	0.334708	-2.4584	0.0139558	0.168042	H2bc23	13	21990782	21994367
ENSMUSG00000079407	27.5326	-0.691456	0.281184	-2.45909	0.0139289	0.168042	1700110I01Rik	14	19146176	19207440
ENSMUSG00000105928	79.7948	0.308678	0.125545	2.4587	0.0139439	0.168042	Gm9256	12	115856504	115857923
ENSMUSG00000116861	11.7217	-0.832011	0.338507	-2.45788	0.0139759	0.168124	Gm8253	16	28769675	28770107
ENSMUSG00000074923	140.282	0.47793	0.194474	2.45755	0.0139889	0.168161	Pak6	2	118493784	118528501
ENSMUSG00000022761	1276.58	-0.202355	0.0824049	-2.45562	0.0140641	0.168947	Lztr1	16	17326552	17344197
ENSMUSG00000003662	1054.86	-0.217866	0.0887353	-2.45523	0.0140793	0.169011	Ciao1	2	127082858	127089736
ENSMUSG00000027522	175.999	-0.450004	0.183462	-2.45284	0.0141733	0.170012	Stx16	2	173918101	173941564
ENSMUSG00000031256	338.83	0.273288	0.111428	2.45261	0.0141826	0.170012	Cstf2	X	132959936	132987568
ENSMUSG00000020840	982.951	-0.173678	0.0708249	-2.45222	0.0141976	0.170073	Blmh	11	76815635	76878205
ENSMUSG00000019838	1099.16	-0.318621	0.130031	-2.45035	0.0142718	0.170385	Slc16a10	10	39909528	40018254
ENSMUSG00000021947	509.883	0.358167	0.146136	2.45091	0.0142496	0.170385	Cryl1	14	57512450	57635986
ENSMUSG00000024242	1344.51	0.218239	0.089066	2.45031	0.0142735	0.170385	Map4k3	17	80887941	81035914
ENSMUSG00000028108	625.523	-0.381359	0.155622	-2.45055	0.0142637	0.170385	Ecm1	3	95641459	95646881
ENSMUSG00000033491	109.538	-1.12606	0.459379	-2.45126	0.0142358	0.170385	Prss35	9	86625702	86640496
ENSMUSG00000071281	126.516	0.274865	0.112201	2.44975	0.0142957	0.170412	Zfp65	13	67853428	67877292
ENSMUSG00000089876	146.003	0.341955	0.139581	2.44986	0.014291	0.170412	Tmem102	11	69694429	69696450
ENSMUSG00000003581	1162.24	-0.156837	0.0640502	-2.44865	0.0143392	0.170575	Rnf215	11	4085202	4091172
ENSMUSG00000029249	1070.28	0.321697	0.131358	2.44901	0.014325	0.170575	Rest	5	77413338	77434279
ENSMUSG00000041703	15.21	0.848242	0.346399	2.44874	0.0143356	0.170575	Zic5	14	122694207	122703089
ENSMUSG00000029204	7.8443	-0.949903	0.388037	-2.44797	0.0143663	0.170779	Rhoh	5	66018556	66054043
ENSMUSG00000020659	165.027	0.327387	0.133764	2.4475	0.0143852	0.170884	Cbll1	12	31534828	31549615
ENSMUSG00000025503	2728.81	-0.265749	0.108599	-2.44707	0.0144023	0.170968	Taldo1	7	140972112	140982881
ENSMUSG00000033287	1139.19	0.322379	0.13179	2.44616	0.0144388	0.171123	Kctd17	15	78312764	78323503
ENSMUSG00000034387	26.7739	-0.776373	0.317406	-2.44599	0.0144453	0.171123	Ssu2	6	112336285	112364984
ENSMUSG00000036863	494.793	0.326377	0.13342	2.44623	0.0144357	0.171123	Syde2	3	145693625	145727475
ENSMUSG00000005374	1170.07	-0.266626	0.10904	-2.44522	0.0144763	0.171253	Tbl2	5	135178511	135194614
ENSMUSG00000026457	6080.77	-0.189989	0.0776978	-2.44524	0.0144757	0.171253	Adipor1	1	134343116	134361089
ENSMUSG00000015189	617.866	0.263057	0.10762	2.44432	0.0145127	0.171557	Casd1	6	4600839	4643355
ENSMUSG00000040220	206.373	-0.284176	0.116271	-2.44408	0.0145221	0.171557	Gas8	8	124245573	124263389
ENSMUSG00000098238	7.9561	-0.826117	0.338161	-2.44297	0.014567	0.171968	Gm8756	13	97594657	97595585
ENSMUSG00000024845	1269.27	-0.25888	0.106001	-2.44224	0.0145963	0.172197	Tmem134	19	4175934	4182306
ENSMUSG00000026174	1096.05	0.119975	0.0491396	2.44151	0.014626	0.172428	Cnot9	1	74545217	74570001
ENSMUSG00000029616	5652.94	-0.297223	0.121759	-2.44107	0.0146437	0.172517	Erp29	5	121566653	121590569
ENSMUSG00000118153	10.9554	-0.875844	0.358858	-2.44064	0.0146612	0.172604	Gm50288	18	56753584	56754344
ENSMUSG00000022565	2384.42	0.569738	0.233518	2.43981	0.0146951	0.172843	Plec	15	76055174	76116774
ENSMUSG00000030806	153.553	0.420211	0.172242	2.43965	0.0147017	0.172843	Stx1b	7	127403072	127423721
ENSMUSG00000033382	1079.55	0.213297	0.0874656	2.43864	0.0147426	0.173206	Trappc8	18	20950280	21029150
ENSMUSG00000006442	275.444	-0.286506	0.11753	-2.43772	0.0147803	0.173245	Srm	4	148675960	148679450
ENSMUSG00000027848	70.5366	-0.739338	0.303369	-2.4371	0.0148058	0.173245	Olfml3	3	103629538	103645317
ENSMUSG00000031393	311.719	0.195929	0.0803954	2.43707	0.0148068	0.173245	Mecp2	X	73070198	73129296
ENSMUSG00000034164	44.9415	-0.658663	0.270206	-2.43763	0.0147838	0.173245	Emid1	11	5056265	5102257
ENSMUSG00000050966	26.6201	0.720321	0.295533	2.43736	0.0147949	0.173245	Lin28a	4	133730641	133746152
ENSMUSG00000074506	589.877	0.282878	0.116049	2.43757	0.0147864	0.173245	Gm10705	3	87114852	87115312
ENSMUSG00000015656	29068.4	-0.150167	0.0616607	-2.43538	0.0148763	0.173768	Hspa8	9	40712280	40721383
ENSMUSG00000032311	48.222	-0.419915	0.172426	-2.43534	0.014878	0.173768	Nrg4	9	55127506	55234128
ENSMUSG00000079049	42.2843	-0.437881	0.17981	-2.43524	0.014882	0.173768	Serpinb1c	13	33065417	33082194
ENSMUSG00000046491	30.2887	-0.629798	0.258798	-2.43355	0.0149517	0.174107	C1qtnf2	11	43365103	43382352
ENSMUSG00000048807	210.311	-0.348865	0.143327	-2.43405	0.0149308	0.174107	Slc35e4	11	3857021	3864664
ENSMUSG00000052125	15.4044	-0.875562	0.359753	-2.43379	0.0149418	0.174107	F730043M19Rik	12	33161708	33197623
ENSMUSG00000054387	866.352	0.335325	0.137778	2.4338	0.0149411	0.174107	Mdm4	1	132887222	132958299
ENSMUSG00000030654	4735.24	0.147566	0.0606735	2.43213	0.0150105	0.174673	Arl6ip1	7	117718114	117728885
ENSMUSG00000010064	92.8164	0.559179	0.230051	2.43067	0.0150709	0.175138	Slc38a3	9	107527833	107546729
ENSMUSG00000047648	639.5	0.235802	0.0970042	2.43084	0.0150637	0.175138	Fbxo30	10	11157074	11173796
ENSMUSG00000010154	109.18	-0.613163	0.25277	-2.42578	0.0152757	0.175537	Spire2	8	124059452	124096254
ENSMUSG00000011148	511.844	-0.340727	0.140328	-2.42807	0.0151793	0.175537	Adss1	12	112586479	112607794
ENSMUSG00000012114	813.109	0.338945	0.139686	2.42648	0.015246	0.175537	Med15	16	17469072	17550755
ENSMUSG00000019122	87.6615	-0.95591	0.39346	-2.4295	0.0151198	0.175537	Ccl9	11	83463745	83469462
ENSMUSG00000020063	336.005	0.26097	0.107512	2.42736	0.0152093	0.175537	Sirt1	10	63154784	63217483
ENSMUSG00000020614	37.1081	-0.60862	0.250802	-2.42669	0.0152371	0.175537	Fam20a	11	109560575	109613105
ENSMUSG00000028053	599.871	0.428121	0.17625	2.42906	0.015138	0.175537	Ash1l	3	88857929	88986682
ENSMUSG00000029538	712.398	-0.16482	0.067867	-2.42857	0.0151584	0.175537	Srsf9	5	115465236	115471139
ENSMUSG00000030041	15.3801	-0.636776	0.262475	-2.42605	0.0152643	0.175537	M1ap	6	82923883	83007290
ENSMUSG00000037795	1736.6	0.359028	0.14795	2.42669	0.0152375	0.175537	N4bp2	5	65920864	65987451
ENSMUSG00000038086	205.321	-0.451518	0.185955	-2.4281	0.0151782	0.175537	Hspb2	9	50662378	50663654
ENSMUSG00000039187	301.236	-0.597919	0.246381	-2.4268	0.0152325	0.175537	Fanci	7	79041677	79100012
ENSMUSG00000040740	20.5484	0.54882	0.226254	2.42568	0.0152797	0.175537	Slc25a34	4	141346135	141351132
ENSMUSG00000044006	26.8605	0.527644	0.217445	2.42656	0.0152429	0.175537	Cilp2	8	70333019	70340337
ENSMUSG00000048040	63.7649	0.356341	0.146728	2.42858	0.0151581	0.175537	Arxes2	X	134894573	134896104
ENSMUSG00000096727	89.8142	-0.510677	0.210335	-2.42792	0.0151858	0.175537	Psmb9	17	34400961	34406738
ENSMUSG00000105867	12.5292	-0.677496	0.279263	-2.42601	0.0152658	0.175537	Tmem217rt	5	108513939	108515788
ENSMUSG00000030704	1242.96	0.191383	0.078913	2.42524	0.0152983	0.175633	Rab6a	7	100256617	100290475
ENSMUSG00000094690	69.7982	-0.709382	0.292651	-2.42399	0.015351	0.176119	1600014C23Rik	17	46043790	46044770
ENSMUSG00000032024	153.899	-0.658872	0.271887	-2.42333	0.0153789	0.176321	Clmp	9	40597258	40696615
ENSMUSG00000049556	14.2803	0.816422	0.337046	2.42229	0.0154232	0.176711	Lingo1	9	56525759	56703752
ENSMUSG00000031145	112.749	-0.274732	0.113436	-2.42191	0.015439	0.176773	Prickle3	X	7523499	7534425
ENSMUSG00000031613	181.276	-0.499225	0.206234	-2.42067	0.0154918	0.17726	Hpgd	8	56747620	56774078
ENSMUSG00000087627	9.98755	-0.795435	0.328744	-2.41962	0.0155368	0.177656	A230059L01Rik	1	146678703	146683078
ENSMUSG00000074892	378.609	0.464878	0.19216	2.41923	0.0155535	0.177727	B3galt5	16	96037001	96121059
ENSMUSG00000042064	10.7321	-0.876864	0.362537	-2.41869	0.0155764	0.177752	Myo3b	2	69869470	70259542
ENSMUSG00000070473	185.207	0.445354	0.184123	2.41879	0.0155724	0.177752	Cldn3	5	135015068	135016326
ENSMUSG00000072553	10.2192	0.93437	0.386403	2.41812	0.0156008	0.177911	Gm525	11	88964667	88983866
ENSMUSG00000020515	1676.98	-0.121023	0.0500598	-2.41756	0.0156248	0.178047	Cnot8	11	57994979	58009420
ENSMUSG00000038365	556.21	-0.229174	0.0948034	-2.41736	0.0156335	0.178047	Fbxo25	8	13957803	13990522
ENSMUSG00000056579	1453.7	0.31591	0.130788	2.41544	0.0157164	0.178872	Tug1	11	3589785	3599673
ENSMUSG00000005354	1665.39	-0.205703	0.0852288	-2.41355	0.0157982	0.179683	Txn2	15	77799247	77813206
ENSMUSG00000022552	414.954	-0.295824	0.122595	-2.41303	0.0158207	0.1797	Sharpin	15	76231240	76235311
ENSMUSG00000032059	531.635	-0.230809	0.0956487	-2.41309	0.0158179	0.1797	Alg9	9	50686319	50754842
ENSMUSG00000033207	10.3838	-0.910339	0.377445	-2.41184	0.0158721	0.180164	Mamdc2	19	23279973	23425806
ENSMUSG00000045333	72.3562	0.668581	0.277252	2.41145	0.0158892	0.180239	Zfp423	8	88388438	88686223
ENSMUSG00000006378	199.465	-0.391771	0.162486	-2.41111	0.0159038	0.180286	Gcat	15	78915074	78922553
ENSMUSG00000031402	2375.14	-0.225534	0.0935585	-2.41062	0.0159253	0.18029	Mpp1	X	74153339	74174622
ENSMUSG00000037325	37.108	-0.411315	0.17061	-2.41085	0.0159154	0.18029	Bbs7	3	36627291	36667626
ENSMUSG00000038213	233.154	-0.259039	0.107494	-2.4098	0.0159614	0.180579	Tapbpl	6	125200896	125208823
ENSMUSG00000022752	2388.88	0.165476	0.0686753	2.40955	0.0159723	0.180583	Tomm70a	16	56942066	56977068
ENSMUSG00000031754	524.041	0.261697	0.108645	2.40873	0.0160082	0.180835	Nudt21	8	94742124	94763659
ENSMUSG00000116815	27.4375	0.565464	0.234773	2.40856	0.0160157	0.180835	Gm49760	12	18698215	18699999
ENSMUSG00000039967	328.785	0.395268	0.164179	2.40754	0.0160604	0.18122	Zfp292	4	34803113	34882960
ENSMUSG00000028973	576.612	-0.271029	0.112638	-2.40619	0.0161198	0.18177	Abcb8	5	24598661	24615052
ENSMUSG00000023224	344.967	-0.478867	0.199044	-2.40584	0.0161354	0.181791	Serping1	2	84595731	84605788
ENSMUSG00000041757	1617.88	0.469099	0.194997	2.40567	0.0161429	0.181791	Plekha6	1	133091948	133231173
ENSMUSG00000035367	463.464	0.247472	0.102915	2.40462	0.0161895	0.181836	Rmi1	13	58550062	58558962
ENSMUSG00000039217	13.8408	-0.771206	0.320628	-2.4053	0.0161593	0.181836	Il18	9	50466127	50493140
ENSMUSG00000067212	1153.59	-0.308583	0.128319	-2.40481	0.016181	0.181836	H2-T23	17	36340665	36343747
ENSMUSG00000100552	13.9638	0.639641	0.265982	2.40483	0.0161801	0.181836	Gm29019	15	82866761	82872031
ENSMUSG00000015488	1100.53	0.19283	0.0802037	2.40425	0.0162056	0.181898	Cacfd1	2	26899938	26911101
ENSMUSG00000036550	1940.91	0.387448	0.161225	2.40315	0.0162547	0.182266	Cnot1	8	96446079	96534092
ENSMUSG00000043342	74.7471	-0.455983	0.189769	-2.40283	0.0162689	0.182266	Hoxd9	2	74528071	74530552
ENSMUSG00000102881	10.332	0.693695	0.288703	2.40279	0.0162703	0.182266	Gm3807	11	120472496	120473663
ENSMUSG00000013155	16.6597	-0.524122	0.218239	-2.4016	0.0163237	0.182611	Enkd1	8	106430283	106434842
ENSMUSG00000069895	595.353	0.541726	0.22555	2.4018	0.0163147	0.182611	Atxn1l	8	110453083	110464371
ENSMUSG00000096726	16.2243	-0.774626	0.322575	-2.40138	0.0163332	0.182611	Gm5558	5	91954438	91954932
ENSMUSG00000024240	423.696	0.263527	0.10978	2.40049	0.016373	0.182818	Epc1	18	6435951	6516108
ENSMUSG00000101438	112.199	0.35811	0.149176	2.40059	0.0163688	0.182818	Gm19412	17	34138249	34139481
ENSMUSG00000100131	22.8692	1.6101	0.67081	2.40023	0.0163846	0.182827	Gm28439	1	24650616	24651491
ENSMUSG00000022477	3005.78	-0.253457	0.105626	-2.39957	0.0164144	0.18304	Aco2	15	81756510	81799334
ENSMUSG00000002992	381.931	0.977252	0.40732	2.39923	0.0164297	0.183093	Apoc2	7	19405504	19411866
ENSMUSG00000117284	160.45	0.491923	0.205063	2.39889	0.0164449	0.183143	Gm7072	17	22504852	22533818
ENSMUSG00000021192	1272.41	0.12876	0.0536892	2.39824	0.0164739	0.183346	Golga5	12	102435394	102464166
ENSMUSG00000023243	2421.71	-0.349474	0.145816	-2.39667	0.0165447	0.184014	Kcnk5	14	20190125	20231877
ENSMUSG00000066613	81.8697	0.718312	0.299769	2.39622	0.0165653	0.184124	Zfp932	5	110144387	110158277
ENSMUSG00000110333	19.7355	0.869941	0.363347	2.39424	0.0166547	0.184997	Gm45861	8	27937128	28110945
ENSMUSG00000030060	671.445	-0.203456	0.0849995	-2.39361	0.0166833	0.185074	Hmces	6	87890917	87913611
ENSMUSG00000083713	6.80617	-0.976039	0.407767	-2.39362	0.016683	0.185074	Gm5883	6	123195912	123196406
ENSMUSG00000043029	12.1609	-0.872317	0.364497	-2.39321	0.0167016	0.185158	Trpv3	11	73158214	73191189
ENSMUSG00000038429	1733.46	-0.175406	0.0733078	-2.39273	0.0167233	0.185278	Usp5	6	124791982	124806447
ENSMUSG00000029475	749.804	0.346182	0.144721	2.39206	0.0167541	0.185499	Kdm2b	5	123008728	123127886
ENSMUSG00000026094	578.671	0.257222	0.10755	2.39166	0.0167726	0.185544	Stk17b	1	53794665	53824383
ENSMUSG00000026095	738.905	0.174465	0.0729669	2.39102	0.0168015	0.185544	Asnsd1	1	53383776	53391911
ENSMUSG00000044857	1037.02	-0.21981	0.0919228	-2.39125	0.0167913	0.185544	Lemd2	17	27408574	27423443
ENSMUSG00000113672	8.6079	-1.08171	0.452332	-2.39141	0.0167836	0.185544	Gm34165	13	28113589	28114762
ENSMUSG00000032253	224.536	0.375931	0.157286	2.39012	0.016843	0.185641	Phip	9	82748212	82857569
ENSMUSG00000037075	1603.62	0.203183	0.0850021	2.39033	0.0168335	0.185641	Rnf139	15	58761078	58778906
ENSMUSG00000038302	224.648	-0.206135	0.0862393	-2.39027	0.0168359	0.185641	Afg1l	10	42188581	42354561
ENSMUSG00000027359	78.2835	0.780439	0.326629	2.38937	0.0168772	0.185863	Slc27a2	2	126394327	126430163
ENSMUSG00000061082	695.428	-0.258623	0.108246	-2.38921	0.0168848	0.185863	Plac1	X	52158872	52328988
ENSMUSG00000018481	1978.41	0.160462	0.0672082	2.38754	0.0169615	0.185961	Appbp2	11	85078088	85125956
ENSMUSG00000020844	113.842	-0.360453	0.150924	-2.3883	0.0169265	0.185961	Nxn	11	76148024	76289966
ENSMUSG00000021514	87.6778	0.464377	0.194457	2.38807	0.0169371	0.185961	Zfp369	13	65426628	65452035
ENSMUSG00000038954	141.313	-0.262408	0.109903	-2.38764	0.016957	0.185961	Supt3	17	45088039	45430177
ENSMUSG00000057605	36.6766	0.581208	0.243319	2.38867	0.0169095	0.185961	Gm6807	19	45438747	45439634
ENSMUSG00000096054	244.517	0.581045	0.243384	2.38736	0.0169698	0.185961	Syne1	10	4970917	5501482
ENSMUSG00000108443	35.7196	-1.18122	0.494654	-2.38797	0.0169415	0.185961	Gm44510	7	55662696	55667227
ENSMUSG00000002733	918.315	0.196587	0.082402	2.38571	0.0170462	0.186209	Plekha3	2	76505625	76527172
ENSMUSG00000022528	252.243	-0.256199	0.10739	-2.3857	0.0170468	0.186209	Hes1	16	29883202	29886614
ENSMUSG00000038352	10.3137	-0.729662	0.305813	-2.38597	0.0170341	0.186209	Arl5c	11	97880404	97887007
ENSMUSG00000059031	6.29544	1.20588	0.50546	2.3857	0.0170465	0.186209	Or5p58	7	107692206	107696793
ENSMUSG00000071714	9.7479	-1.07916	0.452298	-2.38596	0.0170347	0.186209	Csf2rb2	15	78166707	78189921
ENSMUSG00000000204	24.9132	-1.06029	0.444623	-2.38469	0.0170933	0.186232	Slfn4	11	83066012	83081042
ENSMUSG00000025019	609.911	0.363034	0.152233	2.38472	0.017092	0.186232	Lcor	19	41471076	41574975
ENSMUSG00000026469	405.975	0.453638	0.190199	2.38508	0.0170756	0.186232	Xpr1	1	155151447	155293161
ENSMUSG00000035478	1047.89	-0.202773	0.0850116	-2.38524	0.017068	0.186232	Mbd3	10	80228373	80235384
ENSMUSG00000065947	1621.43	0.714968	0.299842	2.38448	0.0171034	0.186232	mt-Nd4l	MT	9877	10173
ENSMUSG00000031027	7.70253	0.76786	0.322063	2.38419	0.0171167	0.186259	Stk33	7	108878430	109038288
ENSMUSG00000021071	6.41821	1.24051	0.520456	2.38352	0.0171482	0.186435	Trim9	12	70291307	70394388
ENSMUSG00000089999	60.5471	-0.360985	0.151459	-2.38338	0.0171547	0.186435	Gm6485	3	104660043	104660481
ENSMUSG00000100627	21.3764	-0.697293	0.292607	-2.38304	0.0171704	0.186487	A830008E24Rik	1	153853975	153995575
ENSMUSG00000038180	7.77639	-1.05653	0.443478	-2.38237	0.0172016	0.186693	Spag4	2	155907095	155912537
ENSMUSG00000080888	14.8292	0.825261	0.346433	2.38216	0.0172112	0.186693	Gm14387	2	174928294	174931711
ENSMUSG00000025172	30.8458	0.458606	0.192599	2.38115	0.0172589	0.186771	Ankrd2	19	42024439	42033549
ENSMUSG00000025425	391.416	0.372838	0.156584	2.38108	0.0172621	0.186771	St8sia5	18	77273535	77346467
ENSMUSG00000026343	67.2563	-0.439178	0.184432	-2.38125	0.017254	0.186771	Gpr39	1	125604732	125801599
ENSMUSG00000101330	43.9329	0.562373	0.236116	2.38176	0.01723	0.186771	Gm10193	1	105692169	105692399
ENSMUSG00000040841	113.171	-0.363562	0.152778	-2.37967	0.0173281	0.187366	Six5	7	18828519	18832474
ENSMUSG00000035472	34.7278	-0.488387	0.205323	-2.37862	0.0173774	0.187781	Slc25a21	12	56759419	57244257
ENSMUSG00000045545	1238.6	-0.336271	0.141389	-2.37834	0.0173906	0.187805	Krt14	11	100093988	100098374
ENSMUSG00000021643	451.078	-0.51037	0.214612	-2.3781	0.0174021	0.187811	Serf1	13	100244520	100251079
ENSMUSG00000023216	29.3021	-0.625743	0.263209	-2.37736	0.017437	0.187832	Epb42	2	120848372	120867553
ENSMUSG00000036391	487.861	0.403911	0.169871	2.37776	0.0174182	0.187832	Sec24a	11	51583091	51654461
ENSMUSG00000089945	89.7707	2.32688	0.978749	2.37741	0.0174349	0.187832	Pakap	4	57568179	57896982
ENSMUSG00000039031	1321.41	0.180557	0.0759634	2.37689	0.0174592	0.187952	Arhgap18	10	26629417	26794644
ENSMUSG00000002565	7.426	-0.868291	0.365675	-2.37448	0.0175735	0.188826	Scin	12	40109768	40184227
ENSMUSG00000058542	25.1811	-0.741361	0.312209	-2.37456	0.0175697	0.188826	Gm15590	17	6182129	6182680
ENSMUSG00000069893	110.017	-1.06507	0.448504	-2.37471	0.0175629	0.188826	9930111J21Rik1	11	48836977	48870225
ENSMUSG00000002668	15.3843	0.689702	0.290566	2.37365	0.0176131	0.189134	Dennd1c	17	57372905	57385514
ENSMUSG00000041870	3248.33	0.380615	0.160389	2.37308	0.0176404	0.189308	Ankrd13a	5	114912738	114944261
ENSMUSG00000019802	1842.56	-0.23681	0.0998002	-2.37284	0.017652	0.189314	Sec63	10	42637492	42708510
ENSMUSG00000032511	14.9549	0.849653	0.358409	2.37062	0.0177581	0.190332	Scn5a	9	119312474	119408082
ENSMUSG00000020261	250.378	0.457313	0.192946	2.37016	0.0177802	0.190347	Slc36a1	11	55095176	55127156
ENSMUSG00000062031	40.9811	-0.450191	0.189943	-2.37013	0.0177817	0.190347	Pgghg	7	140521304	140527577
ENSMUSG00000032527	703.103	-0.228726	0.0965152	-2.36985	0.0177953	0.190373	Pccb	9	100864085	100916951
ENSMUSG00000022698	1372.2	0.126962	0.0535876	2.36924	0.0178248	0.19057	Naa50	16	43960193	43983729
ENSMUSG00000023980	405.756	0.14544	0.0613943	2.36894	0.0178391	0.190603	Taf8	17	47794289	47813217
ENSMUSG00000000402	17.0271	-0.560949	0.236956	-2.36731	0.0179179	0.19069	Egfl6	X	165306003	165368716
ENSMUSG00000022216	1357.23	-0.249146	0.105219	-2.36788	0.0178905	0.19069	Psme1	14	55815580	55818986
ENSMUSG00000025578	641.38	-0.317846	0.134257	-2.36745	0.0179113	0.19069	Cbx8	11	118927131	118931795
ENSMUSG00000028538	155.965	-0.287332	0.121371	-2.36739	0.0179141	0.19069	St3gal3	4	117789351	117992111
ENSMUSG00000042817	658.718	-0.358091	0.151261	-2.36736	0.0179154	0.19069	Flt3	5	147267551	147337299
ENSMUSG00000054196	231.904	-0.492166	0.207914	-2.36716	0.0179253	0.19069	Cthrc1	15	38940327	38950516
ENSMUSG00000064351	72662.5	0.53585	0.22635	2.36735	0.017916	0.19069	mt-Co1	MT	5328	6872
ENSMUSG00000028919	93.6999	-0.407006	0.171972	-2.3667	0.0179474	0.190807	Arhgef19	4	140966810	140984875
ENSMUSG00000038991	3078.41	-0.29512	0.124726	-2.36615	0.0179739	0.19091	Txndc5	13	38684055	38712800
ENSMUSG00000097125	56.9776	-0.586478	0.247873	-2.36604	0.0179794	0.19091	Gm26885	17	29665887	29710899
ENSMUSG00000022911	895.809	0.200207	0.0846647	2.36471	0.0180444	0.191405	Arl13b	16	62614048	62667403
ENSMUSG00000037613	887.195	-0.536609	0.226932	-2.36462	0.0180484	0.191405	Tnfrsf23	7	143219546	143239609
ENSMUSG00000002319	840.173	-0.335976	0.142179	-2.36305	0.018125	0.192008	Ipo4	14	55862857	55873414
ENSMUSG00000022358	1971.24	-0.404238	0.17107	-2.363	0.0181278	0.192008	Fbxo32	15	58039275	58078328
ENSMUSG00000024892	1153.34	-0.295428	0.125061	-2.36227	0.0181634	0.192267	Pcx	19	4560500	4671780
ENSMUSG00000029076	8430.49	-0.24866	0.105285	-2.36179	0.0181871	0.19228	Sdf4	4	156077329	156098067
ENSMUSG00000061904	4016.75	-0.103873	0.0439764	-2.36201	0.018176	0.19228	Slc25a3	10	90952436	90959921
ENSMUSG00000027438	24.3705	0.478354	0.202585	2.36124	0.0182137	0.192442	Napb	2	148535905	148574387
ENSMUSG00000028552	1979.79	0.145745	0.061737	2.36075	0.0182381	0.19246	Eps15	4	109137465	109245014
ENSMUSG00000049323	665.684	0.293654	0.12438	2.36094	0.0182285	0.19246	Smcr8	11	60668350	60679113
ENSMUSG00000110353	7.79247	-0.979505	0.414952	-2.36052	0.0182492	0.19246	Gm33543	10	95659830	95678792
ENSMUSG00000024253	225.878	-0.25705	0.10892	-2.36	0.018275	0.192614	Dync2li1	17	84933924	84963016
ENSMUSG00000037119	1992.73	0.274944	0.116532	2.35938	0.0183055	0.192816	Fam91a1	15	58287317	58329589
ENSMUSG00000110528	28.8816	-0.74059	0.313923	-2.35914	0.0183173	0.192822	Gm1943	8	110067323	110067496
ENSMUSG00000031283	51.6273	-0.566157	0.240043	-2.35856	0.0183459	0.192891	Chrdl1	X	142068670	142177258
ENSMUSG00000074354	8.29498	-0.933882	0.395956	-2.35855	0.0183465	0.192891	Arhgap20os	9	51744114	51787186
ENSMUSG00000000826	1804.58	0.327023	0.138698	2.35781	0.0183833	0.193049	Dnajc5	2	181162278	181196926
ENSMUSG00000024556	339.063	0.21722	0.0921285	2.35779	0.018384	0.193049	Me2	18	73902974	73948520
ENSMUSG00000001166	247.833	0.288206	0.122253	2.35746	0.0184003	0.193054	Oas1c	5	120938259	120950579
ENSMUSG00000032370	453.606	-0.203493	0.0863284	-2.3572	0.0184134	0.193054	Lactb	9	66862670	66882766
ENSMUSG00000046667	116.971	0.340161	0.144313	2.3571	0.0184183	0.193054	Rbm12b1	4	12140264	12146731
ENSMUSG00000031023	696.271	-0.188664	0.0800513	-2.35678	0.0184341	0.193101	Akip1	7	109302897	109311396
ENSMUSG00000042363	1901.56	0.222468	0.094405	2.35652	0.018447	0.193117	Lgalsl	11	20773576	20781056
ENSMUSG00000026496	615.956	-0.212433	0.0901609	-2.35616	0.018465	0.193188	Parp1	1	180396489	180428819
ENSMUSG00000038095	1829.53	0.263953	0.112059	2.35549	0.0184985	0.19342	Sbno1	5	124506765	124564064
ENSMUSG00000049672	629.984	0.186382	0.0791543	2.35467	0.018539	0.193607	Zbtb14	17	69690045	69698194
ENSMUSG00000056888	185.306	-0.443988	0.188555	-2.35468	0.0185385	0.193607	Glipr1	10	111821353	111838536
ENSMUSG00000025499	958.618	-0.229837	0.0976422	-2.35387	0.0185793	0.193909	Hras	7	140769018	140773918
ENSMUSG00000015340	30.5723	-0.631028	0.268184	-2.35296	0.0186244	0.194262	Cybb	X	9301491	9354010
ENSMUSG00000005846	1803.52	-0.163928	0.0696939	-2.35211	0.0186672	0.194471	Rsl1d1	16	11010834	11021195
ENSMUSG00000026062	277.882	0.288972	0.122855	2.35214	0.0186656	0.194471	Slc9a2	1	40719734	40808433
ENSMUSG00000021713	159.872	0.193883	0.0824747	2.35082	0.018732	0.194532	Ppwd1	13	104341632	104365351
ENSMUSG00000028334	1011.32	-0.284043	0.120836	-2.35064	0.0187413	0.194532	Nans	4	46489248	46503632
ENSMUSG00000029544	25.9739	-0.669376	0.28464	-2.35166	0.0186898	0.194532	Cabp1	5	115306748	115332440
ENSMUSG00000039738	305.54	0.370393	0.157516	2.35147	0.0186996	0.194532	Slx4	16	3796969	3821634
ENSMUSG00000047368	279.044	0.257446	0.109509	2.35091	0.0187276	0.194532	Abhd17b	19	21630549	21663001
ENSMUSG00000080268	1497.1	-0.224587	0.0955165	-2.35129	0.0187085	0.194532	Brms1	19	5091382	5099945
ENSMUSG00000024260	567.001	0.485995	0.206863	2.34936	0.0188058	0.19478	Sap130	18	31767424	31856114
ENSMUSG00000029470	1354.72	0.206083	0.0877226	2.34926	0.0188107	0.19478	P2rx4	5	122845607	122867801
ENSMUSG00000030282	1463.91	-0.175447	0.074676	-2.34945	0.0188012	0.19478	Cmas	6	142702412	142721440
ENSMUSG00000107388	48.1372	-0.555717	0.236533	-2.34942	0.0188026	0.19478	Gm42788	5	149081073	149090350
ENSMUSG00000005958	130.839	-0.439906	0.187283	-2.34888	0.0188301	0.194862	Ephb3	16	21023505	21042055
ENSMUSG00000033597	2044.44	0.349931	0.148993	2.34864	0.018842	0.194868	Caskin1	17	24707575	24727645
ENSMUSG00000041420	114.108	-0.346452	0.147542	-2.34815	0.0188667	0.195005	Meis3	7	15909015	15920429
ENSMUSG00000004707	8.15953	-0.923482	0.39344	-2.3472	0.018915	0.195144	Ly9	1	171416192	171434978
ENSMUSG00000020308	612.808	-0.219311	0.0934168	-2.34766	0.0188918	0.195144	Tpgs1	10	79505203	79511961
ENSMUSG00000033327	12.3228	-0.704413	0.300093	-2.34732	0.0189092	0.195144	Tnxb	17	34879431	34938789
ENSMUSG00000034438	9.66338	-0.840561	0.358179	-2.34677	0.0189371	0.195144	Gbp8	5	105162016	105287406
ENSMUSG00000041225	628.622	0.192176	0.0818842	2.34692	0.0189291	0.195144	Arhgap12	18	6024427	6136098
ENSMUSG00000033799	623.727	0.332039	0.141551	2.34572	0.0189905	0.195224	Tasor2	13	3616035	3661108
ENSMUSG00000050440	50.2775	0.55059	0.234702	2.34591	0.0189805	0.195224	Hamp	7	30641793	30643457
ENSMUSG00000057230	576.429	0.485699	0.207031	2.34602	0.0189752	0.195224	Aak1	6	86826499	86980205
ENSMUSG00000095159	22.8346	-0.52148	0.222304	-2.3458	0.0189862	0.195224	Tubb4b-ps1	5	7229365	7230700
ENSMUSG00000007610	267.014	-0.289164	0.123338	-2.34449	0.0190532	0.195247	Gtpbp3	8	71940747	71952227
ENSMUSG00000020463	1182.43	0.264476	0.112776	2.34515	0.0190196	0.195247	Ppp4r3b	11	29122890	29170797
ENSMUSG00000030246	10044.9	-0.226001	0.0963845	-2.34479	0.0190379	0.195247	Ldhb	6	142435975	142453683
ENSMUSG00000030541	2839.79	-0.192691	0.0821972	-2.34425	0.0190653	0.195247	Idh2	7	79744594	79765140
ENSMUSG00000033306	641.152	0.557505	0.23782	2.34423	0.0190664	0.195247	Lpp	16	24212257	24811328
ENSMUSG00000044950	383.293	0.239429	0.102098	2.34509	0.0190227	0.195247	Pwwp2a	11	43572825	43612318
ENSMUSG00000050240	2062.98	0.380138	0.162233	2.34316	0.019121	0.195247	Hic2	16	17051436	17081294
ENSMUSG00000056880	6.7553	-1.07247	0.45773	-2.34302	0.0191282	0.195247	Gadl1	9	115713947	115905243
ENSMUSG00000071722	102.294	0.281219	0.120019	2.34312	0.019123	0.195247	Spin4	X	94066116	94070288
ENSMUSG00000085716	9.79302	-0.883071	0.376899	-2.34299	0.0191298	0.195247	Gm13388	2	6436597	6440844
ENSMUSG00000085860	107.917	0.322273	0.137498	2.34384	0.0190862	0.195247	2410003L11Rik	11	97475162	97514733
ENSMUSG00000092586	402.003	-0.611257	0.260768	-2.34407	0.0190748	0.195247	Ly6g6c	17	35284364	35289026
ENSMUSG00000037426	353.732	0.357801	0.15276	2.34224	0.0191684	0.195408	Depdc5	5	33021045	33151580
ENSMUSG00000049300	348.937	0.151967	0.0648776	2.34237	0.0191617	0.195408	Prmt6	3	110153425	110158314
ENSMUSG00000022964	286.93	-0.215167	0.0918806	-2.34182	0.0191902	0.195456	Tmem50b	16	91371391	91394688
ENSMUSG00000109539	6.62333	1.35739	0.579657	2.3417	0.0191959	0.195456	Gm44667	7	66918654	66921990
ENSMUSG00000024079	366.785	0.285336	0.121909	2.34056	0.0192547	0.195778	Eif2ak2	17	79159993	79190002
ENSMUSG00000034297	1072.88	0.47558	0.20317	2.34079	0.0192428	0.195778	Med13	11	86157859	86248428
ENSMUSG00000095588	285.729	-0.412349	0.176186	-2.34042	0.0192619	0.195778	Gm12350	4	34485832	34486293
ENSMUSG00000029730	488.088	-0.203457	0.0869588	-2.33969	0.0192995	0.196044	Mcm7	5	138162845	138170684
ENSMUSG00000040565	542.94	0.339079	0.145014	2.33825	0.0193745	0.196688	Btaf1	19	36903479	36990152
ENSMUSG00000093402	110.707	0.333754	0.142784	2.33748	0.0194144	0.196977	Gm18588	3	68809600	68810091
ENSMUSG00000027656	19.795	-0.645505	0.276193	-2.33715	0.0194314	0.197032	Ccn5	2	163662781	163675066
ENSMUSG00000079555	116.027	0.355899	0.152336	2.33628	0.0194766	0.197373	Haus3	5	34311224	34326871
ENSMUSG00000051076	1164.99	-0.379835	0.162625	-2.33565	0.0195095	0.197473	Vtcn1	3	100732775	100804238
ENSMUSG00000081169	9.9461	0.782404	0.334969	2.33575	0.0195043	0.197473	Gm12551	4	86545312	86549488
ENSMUSG00000030380	19.1919	0.453419	0.194216	2.33461	0.0195636	0.19767	Mzf1	7	12776230	12788691
ENSMUSG00000046139	588.017	0.387329	0.165884	2.33494	0.0195465	0.19767	Patl1	19	11889763	11922455
ENSMUSG00000069273	6.89666	-0.947038	0.405616	-2.33481	0.0195531	0.19767	H3c6	13	23745708	23746543
ENSMUSG00000018919	21.1619	0.829478	0.355434	2.3337	0.0196112	0.197748	Tm4sf5	11	70396070	70402004
ENSMUSG00000042367	2711.54	0.20647	0.0884859	2.33336	0.0196292	0.197748	Gjb3	4	127219028	127224637
ENSMUSG00000075268	64.5762	-0.383651	0.164418	-2.33339	0.0196275	0.197748	Gm10819	19	16244425	16244985
ENSMUSG00000081620	14.7934	-0.736635	0.315625	-2.33389	0.0196014	0.197748	Gm14633	X	55493248	55493717
ENSMUSG00000105632	6.9285	1.11415	0.477336	2.3341	0.0195904	0.197748	Gm43272	5	101958358	101959941
ENSMUSG00000022912	2405.89	-0.38581	0.165393	-2.33269	0.0196644	0.197986	Pros1	16	62674670	62749709
ENSMUSG00000022194	1744.99	-0.238305	0.102196	-2.33185	0.0197088	0.1982	Pabpn1	14	55129957	55135626
ENSMUSG00000041890	2671.59	0.256818	0.110129	2.33196	0.0197025	0.1982	Git2	5	114865468	114913578
ENSMUSG00000051373	89.2995	0.438513	0.188086	2.33145	0.0197296	0.198284	Plpp7	2	31985540	32000832
ENSMUSG00000086583	1069.44	6.35725	2.72723	2.33103	0.0197519	0.198284	Gm15500	7	114304505	114305398
ENSMUSG00000113959	82.6631	-0.390145	0.167361	-2.33116	0.0197452	0.198284	Gm46339	12	19351654	19355192
ENSMUSG00000002325	1559.1	0.129773	0.0557199	2.32903	0.0198576	0.198762	Irf9	14	55841028	55847487
ENSMUSG00000029179	191.557	0.233133	0.100076	2.32957	0.0198291	0.198762	Zcchc4	5	52932751	52982007
ENSMUSG00000038884	335.087	0.273149	0.117262	2.32939	0.0198383	0.198762	Shfl	9	20779938	20785603
ENSMUSG00000051890	121.297	0.419447	0.180085	2.32917	0.0198502	0.198762	Klhdc1	12	69287950	69331406
ENSMUSG00000082420	19.8787	-0.668344	0.286913	-2.32943	0.0198364	0.198762	Gm6517	5	67047709	67048219
ENSMUSG00000008845	19.9819	0.670953	0.28823	2.32784	0.0199208	0.199251	Cd163	6	124281615	124307486
ENSMUSG00000060550	254.85	-0.569037	0.244467	-2.32767	0.0199298	0.199251	H2-Q7	17	35658131	35662749
ENSMUSG00000046062	3180.76	0.191912	0.0824567	2.32743	0.0199425	0.199262	Ppp1r15b	1	133058881	133067521
ENSMUSG00000000838	925.617	0.263338	0.113228	2.32574	0.0200326	0.199546	Fmr1	X	67722147	67761569
ENSMUSG00000030074	13.0854	-0.91867	0.395028	-2.32558	0.0200409	0.199546	Gxylt2	6	100681695	100787874
ENSMUSG00000037108	26.6444	-0.484454	0.20823	-2.32653	0.0199903	0.199546	Zcwpw1	5	137786060	137820883
ENSMUSG00000037896	1489.88	0.428623	0.184295	2.32575	0.0200319	0.199546	Rcor1	12	111005785	111082335
ENSMUSG00000038058	164.938	-0.33986	0.146112	-2.32602	0.0200175	0.199546	Nod1	6	54900934	54949597
ENSMUSG00000117183	21.8577	0.604679	0.259933	2.32629	0.0200032	0.199546	Gm20008	17	22932763	22935918
ENSMUSG00000094258	21.286	-0.794974	0.341948	-2.32484	0.0200807	0.199825	Gm8159	14	17828971	17837421
ENSMUSG00000116656	15.973	-0.57906	0.249104	-2.32458	0.0200947	0.199848	Gm49708	16	90137122	90146590
ENSMUSG00000020015	385.94	0.223107	0.0959974	2.32409	0.0201204	0.199988	Cdk17	10	92996737	93102933
ENSMUSG00000048222	1764.63	-0.118052	0.0508004	-2.32384	0.020134	0.200007	Mfap1b	2	121290716	121304548
ENSMUSG00000032423	1066.24	0.273919	0.117968	2.32197	0.0202348	0.200433	Syncrip	9	88329062	88364627
ENSMUSG00000038013	322.729	0.528186	0.227445	2.32226	0.020219	0.200433	Wipf2	11	98754464	98795866
ENSMUSG00000092225	31.5775	0.605412	0.26064	2.32279	0.0201906	0.200433	Gm2381	7	42466253	42516658
ENSMUSG00000092622	10.5124	0.710835	0.306105	2.3222	0.0202223	0.200433	Khdc3	9	73009118	73011720
ENSMUSG00000096188	4746.45	0.315917	0.136056	2.32195	0.0202355	0.200433	Cmtm4	8	105074823	105122439
ENSMUSG00000022197	255.47	0.601726	0.2592	2.32147	0.0202615	0.200575	Pdzd2	15	12359797	12740010
ENSMUSG00000023057	8.32538	1.17057	0.504463	2.32043	0.0203175	0.200665	Fabp2	3	122688721	122693155
ENSMUSG00000029379	11.4406	-0.839276	0.361609	-2.32095	0.0202897	0.200665	Cxcl3	5	90933962	90937459
ENSMUSG00000059878	237.305	0.192509	0.0829624	2.32043	0.0203176	0.200665	Zfp422	6	116600977	116605960
ENSMUSG00000074527	238.017	0.749454	0.322939	2.32073	0.0203016	0.200665	Gm14296	2	176584302	176619602
ENSMUSG00000059288	380.397	0.2694	0.116147	2.31948	0.0203691	0.201059	Cdyl	13	35843816	36058046
ENSMUSG00000039457	321.845	0.528579	0.227909	2.31926	0.0203812	0.201062	Ppl	16	4904155	4950285
ENSMUSG00000036707	2774.13	0.165792	0.0715269	2.3179	0.0204549	0.201672	Cab39	1	85721162	85779297
ENSMUSG00000018796	312.075	0.389088	0.167906	2.31729	0.0204878	0.201881	Acsl1	8	46924074	46989088
ENSMUSG00000030739	121.172	0.879224	0.379499	2.3168	0.0205147	0.202029	Myh14	7	44255227	44320267
ENSMUSG00000027708	428.293	0.306243	0.132211	2.31632	0.020541	0.202172	Dcun1d1	3	35946254	35991594
ENSMUSG00000021280	3665.32	-0.229685	0.0991977	-2.31543	0.0205894	0.202358	Exoc3l4	12	111383451	111398112
ENSMUSG00000063077	517.143	0.407759	0.176107	2.31541	0.0205907	0.202358	Kif1b	4	149260776	149392150
ENSMUSG00000117113	9.72808	0.993201	0.428969	2.31532	0.0205954	0.202358	Gm49883	17	74493763	74497494
ENSMUSG00000091478	216.499	-0.307167	0.132736	-2.31412	0.0206612	0.202888	Gm10039	11	100252542	100252952
ENSMUSG00000023829	25.6594	-0.928979	0.401536	-2.31356	0.0206918	0.203055	Slc22a1	17	12867756	12894716
ENSMUSG00000031530	304.55	-0.418431	0.180875	-2.31338	0.020702	0.203055	Dusp4	8	35274451	35287048
ENSMUSG00000037085	254.135	-0.207602	0.0898087	-2.31161	0.0207994	0.203729	Trmt12	15	58744523	58748976
ENSMUSG00000037860	13.0594	-0.87238	0.377412	-2.31148	0.0208064	0.203729	Aim2	1	173178445	173293606
ENSMUSG00000038831	726.641	0.420775	0.182022	2.31167	0.0207957	0.203729	Ralgps1	2	33023429	33261498
ENSMUSG00000026594	811.666	-0.255202	0.110419	-2.31121	0.0208213	0.203758	Ralgps2	1	156631736	156767196
ENSMUSG00000027490	50.3919	-0.340215	0.147224	-2.31086	0.0208404	0.203829	E2f1	2	154401327	154411812
ENSMUSG00000017679	684.325	0.286494	0.123996	2.31051	0.0208599	0.203902	Ttpal	2	163444234	163460933
ENSMUSG00000096140	124.986	-0.563044	0.243725	-2.31016	0.0208794	0.203977	Ankrd66	17	43845079	43854530
ENSMUSG00000023284	170.562	0.240262	0.104072	2.3086	0.0209656	0.204702	Zfp605	5	110257958	110277660
ENSMUSG00000027187	740.93	0.227595	0.0986298	2.30757	0.0210231	0.204914	Cat	2	103284194	103315505
ENSMUSG00000041702	774.576	0.302419	0.131055	2.30757	0.0210233	0.204914	Btbd7	12	102747056	102844730
ENSMUSG00000068196	30.3244	-0.573132	0.248336	-2.30788	0.0210056	0.204914	Col8a1	16	57444621	57575100
ENSMUSG00000020440	3805.64	-0.249174	0.108034	-2.30644	0.0210863	0.204954	Arf5	6	28423559	28426601
ENSMUSG00000028173	1115.12	-0.35379	0.153368	-2.30681	0.0210653	0.204954	Wls	3	159545309	159644300
ENSMUSG00000029176	1443.62	-0.260457	0.112913	-2.30671	0.0210711	0.204954	Anapc4	5	52991354	53025139
ENSMUSG00000058147	99.4663	-0.775806	0.336368	-2.30642	0.0210873	0.204954	Xlr3c	X	72298146	72308996
ENSMUSG00000112963	8.94263	0.837797	0.363153	2.30701	0.0210545	0.204954	Gm6093	13	33746469	33753300
ENSMUSG00000033192	62.018	-0.33458	0.145082	-2.30614	0.0211026	0.204986	Lpcat2	8	93581967	93645907
ENSMUSG00000030579	149.065	-0.58965	0.255769	-2.3054	0.0211441	0.205273	Tyrobp	7	30113185	30117010
ENSMUSG00000015882	59.3895	0.539253	0.23394	2.30509	0.0211615	0.205326	Lcorl	5	45854523	46014957
ENSMUSG00000094638	126.294	-0.725878	0.315125	-2.30346	0.0212529	0.206096	Gm21972	1	86061359	86090510
ENSMUSG00000009628	86.3584	0.484816	0.210567	2.30244	0.0213106	0.206214	Tex15	8	34006766	34075610
ENSMUSG00000018570	19.9161	-0.60741	0.263818	-2.30239	0.0213134	0.206214	2810408A11Rik	11	69788178	69791813
ENSMUSG00000031168	555.766	-0.293809	0.127582	-2.30291	0.0212839	0.206214	Ebp	X	8051568	8059751
ENSMUSG00000042589	20.4015	-0.852599	0.370285	-2.30255	0.0213044	0.206214	Cux2	5	121994429	122188165
ENSMUSG00000001627	3430.79	0.264778	0.11516	2.29921	0.021493	0.206264	Ifrd1	12	40251566	40298503
ENSMUSG00000006200	27390.9	-0.363346	0.157972	-2.30007	0.0214445	0.206264	Rhox6	X	36915787	36918734
ENSMUSG00000026723	72.7227	0.420517	0.182827	2.30008	0.0214437	0.206264	Trdmt1	2	13513825	13549479
ENSMUSG00000027966	10.1731	-0.993162	0.431773	-2.3002	0.0214372	0.206264	Col11a1	3	113824189	114014367
ENSMUSG00000030752	146.048	0.273965	0.119129	2.29973	0.0214636	0.206264	Kdm8	7	125043848	125061441
ENSMUSG00000036078	402.113	-0.257204	0.11176	-2.30139	0.0213696	0.206264	Sigmar1	4	41738493	41756157
ENSMUSG00000036872	153.677	-0.39946	0.173702	-2.29968	0.0214664	0.206264	Abcc12	8	87208889	87307315
ENSMUSG00000041040	433.87	0.389147	0.169116	2.30107	0.0213878	0.206264	Fam117b	1	59952165	60024505
ENSMUSG00000041734	621.585	0.504921	0.219552	2.29978	0.0214605	0.206264	Kirrel1	3	86985900	87082054
ENSMUSG00000057110	283.569	0.31866	0.138446	2.30168	0.021353	0.206264	Cntrl	2	34999504	35068834
ENSMUSG00000062342	4212.71	0.281297	0.122335	2.29939	0.0214829	0.206264	Serpinb9e	13	33433595	33444833
ENSMUSG00000066270	183.192	-0.374764	0.163005	-2.2991	0.0214994	0.206264	Gm10157	9	118666681	118667023
ENSMUSG00000066705	10678	-0.328856	0.1429	-2.30131	0.0213744	0.206264	Fxyd6	9	45281483	45307457
ENSMUSG00000087093	8.76935	0.911191	0.39613	2.30023	0.021435	0.206264	Gm15486	1	157325237	157339657
ENSMUSG00000106634	7.39728	-0.709595	0.308287	-2.30173	0.0213502	0.206264	Gm43042	5	59727045	59731585
ENSMUSG00000027744	11.2225	0.882507	0.383949	2.2985	0.0215332	0.206472	Stoml3	3	53396074	53415923
ENSMUSG00000041889	93.9289	-0.345789	0.150499	-2.29763	0.0215831	0.206719	Shisa4	1	135298795	135302975
ENSMUSG00000113689	125.214	-0.508715	0.221398	-2.29774	0.0215768	0.206719	Gm29676	13	44254445	44471196
ENSMUSG00000032470	818.11	-0.238631	0.103896	-2.29684	0.0216282	0.207035	Mras	9	99267473	99319434
ENSMUSG00000031519	20.3065	-0.748397	0.326018	-2.29557	0.0217004	0.207494	Asb5	8	54982615	55040910
ENSMUSG00000071181	27.2664	0.616807	0.268675	2.29574	0.0216909	0.207494	3830408C21Rik	13	107157983	107285081
ENSMUSG00000020069	341.306	-0.177966	0.0775412	-2.29511	0.0217266	0.207629	Hnrnph3	10	62850443	62859996
ENSMUSG00000023094	82.1884	-0.379511	0.165473	-2.2935	0.0218194	0.207997	Msrb2	2	19376251	19399787
ENSMUSG00000026466	2372.8	0.22851	0.0996076	2.2941	0.0217846	0.207997	Tor1aip1	1	155880345	155912226
ENSMUSG00000058672	766.932	-0.250845	0.109367	-2.2936	0.0218133	0.207997	Tubb2a	13	34258257	34261990
ENSMUSG00000115958	5.52819	1.36638	0.595792	2.29338	0.021826	0.207997	Gm28040	1	133237565	133257460
ENSMUSG00000117256	10.1283	-0.804432	0.350715	-2.29369	0.0218082	0.207997	Gm5497	17	63877898	63878243
ENSMUSG00000039789	422.274	0.247223	0.107826	2.2928	0.0218597	0.208003	Zfp597	16	3676185	3702425
ENSMUSG00000108015	24.5654	0.617682	0.269404	2.29277	0.0218613	0.208003	Gm32591	6	82800195	82818352
ENSMUSG00000118252	26.5026	-0.528285	0.230416	-2.29274	0.021863	0.208003	Gm5521	19	61155687	61156487
ENSMUSG00000031889	617.86	0.24107	0.105162	2.29238	0.0218838	0.208084	Phaf1	8	105951777	105979685
ENSMUSG00000015542	1267.61	-0.309109	0.134875	-2.29183	0.0219155	0.208271	Nat9	11	115073658	115078685
ENSMUSG00000116358	1056.49	-0.362467	0.158174	-2.29158	0.0219298	0.208291	Gm49450	15	98830018	98851432
ENSMUSG00000052040	1871.14	0.484222	0.211367	2.2909	0.0219691	0.208548	Klf13	7	63536099	63588663
ENSMUSG00000024381	221.974	-0.243689	0.106467	-2.28887	0.0220871	0.209517	Bin1	18	32510283	32568790
ENSMUSG00000025161	3863.68	-0.380624	0.166335	-2.2883	0.0221202	0.209517	Slc16a3	11	120839306	120851694
ENSMUSG00000039787	68.6391	0.423458	0.185052	2.28832	0.0221188	0.209517	Cercam	2	29759176	29772852
ENSMUSG00000040054	2308.59	0.476441	0.208185	2.28855	0.0221054	0.209517	Baz2a	10	127927446	127965172
ENSMUSG00000057729	6.64917	1.02189	0.446882	2.28671	0.0222128	0.210278	Prtn3	10	79710310	79719008
ENSMUSG00000055485	361.4	0.600044	0.262568	2.28529	0.0222958	0.2109	Mtcl2	2	156857719	156921174
ENSMUSG00000064367	6754.62	0.568035	0.248575	2.28517	0.0223031	0.2109	mt-Nd5	MT	11742	13565
ENSMUSG00000038902	252.052	0.373953	0.163659	2.28495	0.0223156	0.2109	Pogz	3	94744878	94789637
ENSMUSG00000004591	3037.54	0.152476	0.0667445	2.28447	0.0223441	0.21102	Pkn2	3	142496663	142587765
ENSMUSG00000083443	37.7162	0.363175	0.158986	2.28432	0.0223529	0.21102	Gm15519	6	112540603	112542168
ENSMUSG00000027739	618.361	0.200807	0.0879308	2.28369	0.0223895	0.21125	Rab33b	3	51391341	51403653
ENSMUSG00000024378	452.77	0.23222	0.101775	2.2817	0.0225073	0.211608	Stard4	18	33332408	33346915
ENSMUSG00000031337	144.983	0.299937	0.13144	2.28193	0.0224934	0.211608	Mtm1	X	70254373	70359297
ENSMUSG00000040380	31.9516	0.4726	0.207146	2.28148	0.0225202	0.211608	Cbln3	14	56116370	56121849
ENSMUSG00000040703	1389.54	-0.392457	0.171998	-2.28175	0.0225039	0.211608	Cyp2s1	7	25501900	25516338
ENSMUSG00000048865	68.4694	0.310025	0.135862	2.28191	0.0224948	0.211608	Arhgap30	1	171216522	171237866
ENSMUSG00000050310	479.204	0.29875	0.130952	2.28137	0.0225265	0.211608	Rictor	15	6737860	6829882
ENSMUSG00000073294	6.17386	-1.1209	0.491111	-2.28238	0.022467	0.211608	Ezhip	X	5993273	5995473
ENSMUSG00000112909	43.1204	-0.569444	0.249463	-2.28268	0.0224493	0.211608	Gm10120	10	127847645	127848001
ENSMUSG00000036098	39.6824	-0.633235	0.277606	-2.28105	0.0225454	0.211669	Myrf	19	10185636	10218112
ENSMUSG00000030865	7.9713	-0.95244	0.417761	-2.27987	0.0226155	0.211782	Chp2	7	121818719	121822047
ENSMUSG00000031425	9.60932	0.776464	0.340562	2.27995	0.0226105	0.211782	Plp1	X	135723420	135740482
ENSMUSG00000037174	1840.86	0.144363	0.0633249	2.27972	0.0226245	0.211782	Elf2	3	51160141	51248084
ENSMUSG00000041479	7.45964	-0.914626	0.40111	-2.28023	0.0225938	0.211782	Syt15	14	33941552	33952377
ENSMUSG00000058706	690.955	0.232008	0.101776	2.2796	0.0226317	0.211782	0610030E20Rik	6	72324300	72330131
ENSMUSG00000090722	25.4122	0.51647	0.226515	2.28007	0.0226036	0.211782	Gm8378	12	91641586	91652887
ENSMUSG00000034226	68.4545	-0.419331	0.184005	-2.27891	0.0226727	0.211934	Rhov	2	119099682	119101753
ENSMUSG00000068290	7828.43	-0.213587	0.0937155	-2.2791	0.0226613	0.211934	Ddrgk1	2	130495880	130506579
ENSMUSG00000029202	1122.22	0.287729	0.126342	2.27739	0.0227629	0.212661	Pds5a	5	65763064	65855616
ENSMUSG00000087141	324.58	0.338205	0.14852	2.27717	0.0227761	0.212668	Plcxd2	16	45779626	45830581
ENSMUSG00000027162	829.4	0.187867	0.0825173	2.2767	0.0228044	0.212738	Lin7c	2	109721198	109731348
ENSMUSG00000053877	604.659	0.328063	0.144114	2.27642	0.0228209	0.212738	Srcap	7	127111155	127160391
ENSMUSG00000110148	19.7568	0.581593	0.255483	2.27645	0.0228192	0.212738	5830408C22Rik	8	25591059	25600504
ENSMUSG00000031644	202.958	0.298563	0.131194	2.27574	0.0228618	0.213003	Nek1	8	61446229	61584380
ENSMUSG00000041231	1239.45	-0.268836	0.118169	-2.27502	0.0229049	0.21313	Ublcp1	11	44345398	44361325
ENSMUSG00000056666	1184.12	-0.245237	0.107802	-2.27489	0.0229128	0.21313	Retsat	6	72575458	72585408
ENSMUSG00000071072	1995.3	0.145894	0.0641224	2.27524	0.0228918	0.21313	Ptges3	10	127894823	127913141
ENSMUSG00000001017	1885.6	0.128595	0.0565646	2.27341	0.0230012	0.213141	Chtop	3	90406263	90416805
ENSMUSG00000021555	696.203	-0.227991	0.100236	-2.27455	0.0229332	0.213141	Naa35	13	59733073	59783736
ENSMUSG00000025558	1613.51	0.321087	0.141185	2.27424	0.0229518	0.213141	Dock9	14	121779458	122035249
ENSMUSG00000058153	18.978	1.28354	0.564555	2.27353	0.0229941	0.213141	Sez6l	5	112567017	112725051
ENSMUSG00000070271	5.63279	-0.955549	0.420146	-2.27433	0.0229463	0.213141	Gm13268	2	14631700	14632132
ENSMUSG00000074793	458.382	-0.274663	0.120801	-2.27369	0.0229848	0.213141	Hspa12b	2	130969200	130988241
ENSMUSG00000080877	18.1711	-0.806145	0.354511	-2.27396	0.0229683	0.213141	Rpl22-ps1	X	7904850	7905235
ENSMUSG00000024349	24.0461	-0.6437	0.283225	-2.27275	0.023041	0.213395	Sting1	18	35866732	35873607
ENSMUSG00000038766	739.069	0.249165	0.10965	2.27237	0.0230643	0.213495	Gabpb2	3	95089077	95125227
ENSMUSG00000006818	491.888	-0.241067	0.10612	-2.27164	0.0231081	0.213575	Sod2	17	13225733	13258950
ENSMUSG00000015665	11.7976	0.793907	0.349714	2.27016	0.0231979	0.213575	Awat1	X	99615857	99621811
ENSMUSG00000018501	1327.08	0.443249	0.195139	2.27145	0.0231199	0.213575	Ncor1	11	62207252	62349367
ENSMUSG00000019768	14.8693	-0.823377	0.362529	-2.2712	0.0231348	0.213575	Esr1	10	4561593	4955614
ENSMUSG00000026786	165.044	-0.489691	0.215691	-2.27033	0.0231875	0.213575	Apbb1ip	2	22664106	22765665
ENSMUSG00000031708	1427.96	-0.284991	0.125451	-2.27174	0.0231025	0.213575	Tecr	8	84298327	84334600
ENSMUSG00000034235	270.669	0.358237	0.157732	2.27117	0.0231364	0.213575	Usp54	14	20598980	20691131
ENSMUSG00000040712	387.644	0.364961	0.160722	2.27076	0.0231614	0.213575	Camta2	11	70560289	70578931
ENSMUSG00000042225	354.386	0.346481	0.152593	2.27062	0.0231699	0.213575	Ammecr1	X	141634142	141749724
ENSMUSG00000097203	73.1911	-0.64505	0.284121	-2.27034	0.0231872	0.213575	4732419C18Rik	8	124471370	124483848
ENSMUSG00000006134	631.727	0.374562	0.165045	2.26945	0.0232408	0.213751	Crkl	16	17269851	17305298
ENSMUSG00000048796	243.606	0.210542	0.0927727	2.26943	0.023242	0.213751	Cyb561d1	3	108103003	108108528
ENSMUSG00000024493	1692.49	-0.20375	0.0897939	-2.26909	0.0232631	0.213831	Lars1	18	42335363	42395259
ENSMUSG00000056832	38.8854	-0.326269	0.143875	-2.26773	0.0233457	0.21436	Ift56	6	38358404	38404582
ENSMUSG00000117796	10.0151	-0.768075	0.33869	-2.26779	0.0233423	0.21436	Gm35406	19	44441456	44448322
ENSMUSG00000037876	1085.81	0.355457	0.15676	2.26752	0.0233587	0.214364	Jmjd1c	10	66931904	67092105
ENSMUSG00000051396	142.289	0.235355	0.103815	2.26706	0.0233868	0.214506	Msantd7	2	3505564	3513827
ENSMUSG00000001248	1268.63	-0.210994	0.0930903	-2.26655	0.0234179	0.214677	Gramd1a	7	30829552	30855321
ENSMUSG00000023104	511.043	-0.162575	0.0717427	-2.26608	0.0234465	0.214709	Rfc2	5	134610220	134630659
ENSMUSG00000031903	829.025	-0.35821	0.158062	-2.26627	0.0234349	0.214709	Pla2g15	8	106877031	106891347
ENSMUSG00000028152	108.983	0.26918	0.118804	2.26576	0.0234663	0.214775	Tspan5	3	138447956	138613666
ENSMUSG00000010751	22.4445	-0.77636	0.342691	-2.26548	0.0234831	0.214813	Tnfrsf22	7	143188543	143203398
ENSMUSG00000029203	1298.66	0.146468	0.0646578	2.26528	0.0234956	0.214814	Ube2k	5	65694576	65756331
ENSMUSG00000104376	45.7829	0.622794	0.274977	2.2649	0.0235189	0.214912	Gm37516	1	182507504	182509457
ENSMUSG00000031792	1253.89	0.201428	0.0890043	2.26312	0.0236281	0.215794	Usb1	8	96058912	96074135
ENSMUSG00000023484	28.3136	0.834511	0.368811	2.26271	0.0236538	0.215914	Prph	15	98953055	98956859
ENSMUSG00000038526	8.47927	0.793802	0.350872	2.26237	0.0236746	0.215988	Car14	3	95805080	95812003
ENSMUSG00000052727	1219.92	0.54238	0.239765	2.26213	0.0236893	0.216007	Map1b	13	99557954	99653048
ENSMUSG00000094942	62.3217	0.597815	0.264311	2.26178	0.0237108	0.216088	Gm3604	13	62516142	62530991
ENSMUSG00000000318	10.0228	-0.796866	0.35239	-2.26132	0.0237393	0.216233	Clec10a	11	70047023	70061660
ENSMUSG00000028126	3814.68	0.11383	0.0503484	2.26084	0.0237693	0.216276	Pip5k1a	3	94965841	95014241
ENSMUSG00000091476	29.7879	0.450569	0.199285	2.26093	0.0237638	0.216276	Catspere2	1	177810989	178000271
ENSMUSG00000024293	895.802	0.263658	0.116653	2.26019	0.0238092	0.216408	Esco1	18	10566507	10610352
ENSMUSG00000050270	111.619	0.252276	0.111607	2.2604	0.0237966	0.216408	Tmem220	11	66915980	66926138
ENSMUSG00000028348	28.0661	0.603681	0.267132	2.25986	0.0238298	0.216481	Cavin4	4	48663514	48673502
ENSMUSG00000041649	750.913	0.259854	0.115075	2.25814	0.0239372	0.21734	Klf8	X	152020462	152179128
ENSMUSG00000054967	18.4355	-0.463261	0.20523	-2.25728	0.0239905	0.217593	Zfp647	15	76794571	76809648
ENSMUSG00000078915	1042.54	-0.267316	0.118414	-2.25746	0.0239791	0.217593	Hsp25-ps1	13	45231974	45232603
ENSMUSG00000040596	165.212	0.446641	0.197903	2.25686	0.0240166	0.217715	Pogk	1	166212191	166237432
ENSMUSG00000000711	3762.28	0.137918	0.061118	2.25658	0.024034	0.217757	Rab5b	10	128513044	128532133
ENSMUSG00000102070	21784	0.506357	0.224464	2.25585	0.0240802	0.21806	Gm28661	1	24653966	24654646
ENSMUSG00000096218	193.789	-0.505033	0.223904	-2.25558	0.0240967	0.218094	Gm2916	14	18544859	18585681
ENSMUSG00000009876	205.654	-0.442393	0.196156	-2.25531	0.0241137	0.218132	Cox4i2	2	152596093	152606957
ENSMUSG00000021990	80.5866	0.489608	0.217214	2.25403	0.0241941	0.218287	Spata13	14	60871450	61002005
ENSMUSG00000029394	465.631	-0.191036	0.0847414	-2.25434	0.0241746	0.218287	Cdk2ap1	5	124483480	124501145
ENSMUSG00000035495	807.964	0.140182	0.0621696	2.25483	0.024144	0.218287	Tstd2	4	46114746	46138694
ENSMUSG00000046410	261.579	-0.39299	0.17435	-2.25403	0.0241945	0.218287	Kcnk6	7	28921351	28931940
ENSMUSG00000108772	22.7647	-0.683998	0.303435	-2.25418	0.0241846	0.218287	Gm6063	6	71618596	71619080
ENSMUSG00000046404	121.611	0.299506	0.132893	2.25375	0.0242121	0.21833	Yod1	1	130645064	130652095
ENSMUSG00000036167	594.301	0.170043	0.0754679	2.25319	0.0242474	0.218533	Pphln1	15	93296231	93389391
ENSMUSG00000022160	274.813	-0.200352	0.088956	-2.25226	0.024306	0.218946	Mettl3	14	52532298	52542585
ENSMUSG00000009569	698.287	0.346397	0.153874	2.25117	0.0243746	0.219021	Mrtfb	16	13074345	13235393
ENSMUSG00000014158	9.05052	0.727093	0.323806	2.24546	0.0247386	0.219021	Trpv4	5	114760213	114796482
ENSMUSG00000019779	246.906	0.238889	0.106218	2.24904	0.0245098	0.219021	Frk	10	34359395	34487274
ENSMUSG00000020362	1138.1	0.16189	0.0720245	2.24771	0.0245949	0.219021	Cnot6	11	49562330	49603550
ENSMUSG00000020483	2334.31	0.194738	0.086577	2.24931	0.0244929	0.219021	Dynll2	11	87870351	87878359
ENSMUSG00000021275	339.967	0.34536	0.153434	2.25088	0.0243934	0.219021	Tecpr2	12	110855698	110938828
ENSMUSG00000022479	52.9119	0.773704	0.344638	2.24498	0.0247695	0.219021	Vdr	15	97752306	97808511
ENSMUSG00000022769	2063.99	-0.354126	0.157688	-2.24574	0.0247204	0.219021	Sdf2l1	16	16948002	16950247
ENSMUSG00000023908	127.556	-0.260372	0.115716	-2.25009	0.0244435	0.219021	Pkmyt1	17	23945310	23955709
ENSMUSG00000024661	15538	-0.234629	0.104491	-2.24546	0.0247387	0.219021	Fth1	19	9957962	9962462
ENSMUSG00000025875	61.4541	-0.35438	0.157492	-2.25015	0.0244397	0.219021	Tspan17	13	54937190	54944589
ENSMUSG00000026520	490.576	-0.26579	0.118278	-2.24716	0.0246299	0.219021	Pycr2	1	180731858	180735653
ENSMUSG00000028597	125.3	-0.375703	0.167077	-2.24868	0.0245327	0.219021	Gpx7	4	108257587	108264158
ENSMUSG00000029415	562.233	0.253606	0.112853	2.24723	0.024625	0.219021	Sdad1	5	92431869	92458338
ENSMUSG00000030123	327.736	-0.577364	0.256905	-2.24739	0.0246154	0.219021	Plxnd1	6	115931772	115971966
ENSMUSG00000033033	50.9258	-0.4588	0.204071	-2.24824	0.0245611	0.219021	Calhm2	19	47093792	47126733
ENSMUSG00000033416	1897.14	0.196515	0.0874471	2.24724	0.0246247	0.219021	Gucd1	10	75186945	75353806
ENSMUSG00000034771	33.1298	-0.675561	0.30083	-2.24565	0.0247262	0.219021	Tle2	10	81410395	81426679
ENSMUSG00000035506	49.085	-0.445486	0.19805	-2.24936	0.0244897	0.219021	Slc12a8	16	33337698	33484505
ENSMUSG00000038304	64.9089	-0.492862	0.219199	-2.24847	0.0245466	0.219021	Cd160	3	96706079	96736667
ENSMUSG00000038481	778.026	0.261929	0.116487	2.24856	0.0245404	0.219021	Cdk19	10	40215560	40359814
ENSMUSG00000041720	428.568	-0.328427	0.146038	-2.24892	0.0245178	0.219021	Pi4ka	16	17098215	17224178
ENSMUSG00000042834	395.125	-0.271052	0.120635	-2.24688	0.0246475	0.219021	Nrep	18	33570072	33597082
ENSMUSG00000042851	59.9911	0.395801	0.176284	2.24524	0.0247524	0.219021	Zc3h6	2	128809322	128860483
ENSMUSG00000046841	1708.81	-0.45456	0.202414	-2.2457	0.0247235	0.219021	Ckap4	10	84362169	84369926
ENSMUSG00000047250	654.157	-0.304899	0.13578	-2.24554	0.0247338	0.219021	Ptgs1	2	36120438	36142284
ENSMUSG00000067835	11.1826	-0.689029	0.30654	-2.24776	0.0245915	0.219021	Gm14661	X	59601334	59851599
ENSMUSG00000068663	290.844	0.300188	0.133415	2.25004	0.0244467	0.219021	Clec16a	16	10363203	10562742
ENSMUSG00000069744	2178.18	-0.298803	0.133062	-2.24559	0.0247302	0.219021	Psmb3	11	97594225	97604326
ENSMUSG00000070565	148.422	0.339299	0.150982	2.24728	0.0246218	0.219021	Rasal2	1	156962752	157240165
ENSMUSG00000085566	46.4816	0.424242	0.188953	2.24522	0.0247541	0.219021	A730017L22Rik	2	130714979	130748316
ENSMUSG00000101693	11.4487	-0.592235	0.263502	-2.24755	0.0246047	0.219021	Gm19461	1	133178132	133197546
ENSMUSG00000106981	8.50381	-0.666697	0.296957	-2.24509	0.0247621	0.219021	Gm45495	5	53439152	53440851
ENSMUSG00000110058	26.7049	-0.639457	0.28485	-2.24489	0.0247752	0.219021	Gm5907	8	14036079	14053561
ENSMUSG00000110317	21.8745	0.761728	0.338669	2.24918	0.024501	0.219021	Gm45250	8	26641916	26645507
ENSMUSG00000114547	607.576	-0.30644	0.136175	-2.25035	0.024427	0.219021	Gm3226	13	112730277	112731618
ENSMUSG00000015745	810.01	-0.285874	0.127379	-2.24428	0.0248145	0.219029	Plekho1	3	95895741	95903313
ENSMUSG00000026585	494.879	-0.175731	0.078297	-2.24442	0.0248056	0.219029	Kifap3	1	163607152	163744678
ENSMUSG00000079104	460.531	0.20236	0.0901634	2.24437	0.0248087	0.219029	Prps1l3	12	57277198	57286668
ENSMUSG00000002763	585.376	-0.283241	0.126222	-2.244	0.0248326	0.219075	Pex6	17	47022389	47036467
ENSMUSG00000028771	1378.11	0.201737	0.0899284	2.24331	0.0248767	0.219351	Ptpn12	5	21191643	21260909
ENSMUSG00000008200	511.931	0.392245	0.174921	2.24241	0.0249351	0.219387	Fnbp4	2	90575714	90611365
ENSMUSG00000024925	137.557	-0.454535	0.202654	-2.24291	0.0249026	0.219387	Rnaseh2c	19	5651901	5657047
ENSMUSG00000026640	600.647	0.437733	0.195171	2.24282	0.0249084	0.219387	Plxna2	1	194300526	194499177
ENSMUSG00000054206	217.633	-0.376507	0.167914	-2.24225	0.0249449	0.219387	Gzmm	10	79524854	79531095
ENSMUSG00000089838	21.8648	-0.787047	0.350987	-2.24238	0.0249366	0.219387	Gm2962	1	170752878	170753213
ENSMUSG00000024118	884.906	-0.229534	0.102437	-2.24074	0.0250432	0.220085	Tedc2	17	24434028	24439825
ENSMUSG00000029368	464.436	0.972675	0.434146	2.24043	0.0250628	0.220085	Alb	5	90608756	90624461
ENSMUSG00000034212	16.8955	-0.514349	0.229559	-2.2406	0.0250521	0.220085	Ankmy1	1	92787525	92830628
ENSMUSG00000023921	293.388	-0.186907	0.0834455	-2.23987	0.0250993	0.220111	Mmut	17	41245576	41272879
ENSMUSG00000031095	3601.89	0.209925	0.0937254	2.23979	0.0251044	0.220111	Cul4b	X	37622151	37665073
ENSMUSG00000106392	5.94238	-0.934846	0.417357	-2.23992	0.025096	0.220111	Gm5870	5	105136916	105137197
ENSMUSG00000071192	17.2897	0.585257	0.261363	2.23925	0.0251396	0.220224	Wfikkn1	17	26096602	26099832
ENSMUSG00000113529	17.1219	0.538945	0.240687	2.2392	0.025143	0.220224	Gm47484	12	84360628	84363850
ENSMUSG00000032261	2151.65	0.227436	0.101586	2.23886	0.0251648	0.220258	Sh3bgrl2	9	83430380	83520854
ENSMUSG00000033361	541.897	0.343394	0.153387	2.23874	0.0251727	0.220258	Prrg3	X	71006230	71016328
ENSMUSG00000112099	31.8527	-0.65329	0.291856	-2.2384	0.025195	0.22034	Gm8960	10	115434931	115436233
ENSMUSG00000022521	509.686	0.550618	0.246035	2.23797	0.0252232	0.220474	Crebbp	16	3899192	4031861
ENSMUSG00000030917	634.375	0.309429	0.138277	2.23775	0.0252374	0.220486	Ldaf1	7	119701576	119720215
ENSMUSG00000022261	144.406	-0.322376	0.144088	-2.23735	0.0252633	0.220599	Sdc2	15	32920869	33035081
ENSMUSG00000031785	4649.65	0.520148	0.232738	2.23491	0.0254233	0.221657	Adgrg1	8	95701379	95740845
ENSMUSG00000033429	480.852	-0.401558	0.17967	-2.23498	0.0254189	0.221657	Mcee	7	64042355	64061873
ENSMUSG00000097287	7.03155	-0.879608	0.393572	-2.23494	0.0254216	0.221657	D130017N08Rik	5	143743918	143754330
ENSMUSG00000038697	839.765	0.173054	0.0774736	2.23371	0.0255021	0.221832	Taf5l	8	124723057	124748136
ENSMUSG00000040151	473.086	0.237468	0.106315	2.23362	0.0255082	0.221832	Hs2st1	3	144135467	144275942
ENSMUSG00000041354	1334.26	0.175087	0.0783692	2.23413	0.0254746	0.221832	Rgl2	17	34148517	34156661
ENSMUSG00000053175	417.784	-0.400405	0.179248	-2.23381	0.0254959	0.221832	Bcl3	7	19542387	19556695
ENSMUSG00000107756	8.99847	1.09414	0.48974	2.23413	0.0254747	0.221832	Gm44164	6	145184393	145186953
ENSMUSG00000026203	970.433	-0.161901	0.0724969	-2.23321	0.0255353	0.221955	Dnajb2	1	75213050	75222336
ENSMUSG00000037104	294.243	-0.296496	0.132788	-2.23285	0.0255588	0.222046	Socs5	17	87415107	87445267
ENSMUSG00000023068	1671.4	0.152797	0.0684378	2.23264	0.0255729	0.222056	Nus1	10	52293643	52316279
ENSMUSG00000026609	20.8909	-1.13715	0.509408	-2.2323	0.0255948	0.222134	Ush2a	1	187994220	188697238
ENSMUSG00000067121	130.473	0.426572	0.191115	2.23202	0.0256136	0.222184	Gm7027	7	101222667	101223528
ENSMUSG00000031451	463.884	-0.332482	0.148979	-2.23174	0.0256323	0.222233	Gas6	8	13515374	13544490
ENSMUSG00000022228	719.438	0.214014	0.095915	2.23129	0.0256621	0.222379	Zscan26	13	21626350	21637900
ENSMUSG00000047281	2707.36	-0.200569	0.0899064	-2.23087	0.0256899	0.222507	Sfn	4	133327867	133329479
ENSMUSG00000026387	152.213	-0.503827	0.225911	-2.2302	0.0257339	0.222776	Sctr	1	119934624	119991266
ENSMUSG00000097712	11.0725	-0.695207	0.311961	-2.22851	0.0258467	0.223639	Gm10532	18	75647716	75655877
ENSMUSG00000021460	601.441	-0.361981	0.162504	-2.22752	0.0259125	0.224088	Auh	13	52989155	53083717
ENSMUSG00000036943	445.691	0.199073	0.0893849	2.22714	0.0259379	0.224088	Rab8b	9	66750946	66826969
ENSMUSG00000037196	24.425	-0.34857	0.15651	-2.22714	0.0259379	0.224088	Pacrg	17	10621941	11059198
ENSMUSG00000023966	7.37	-0.717652	0.322351	-2.2263	0.0259939	0.224345	Rsph9	17	46432961	46455142
ENSMUSG00000049686	218.146	-0.393269	0.176636	-2.22644	0.0259845	0.224345	Orai1	5	123153137	123168519
ENSMUSG00000029086	839.19	0.382132	0.171667	2.226	0.026014	0.224345	Prom1	5	44150962	44259374
ENSMUSG00000115497	6.97865	-1.48473	0.667021	-2.22591	0.0260201	0.224345	Gm49207	15	7790195	7790473
ENSMUSG00000020872	6.25182	0.968273	0.435237	2.22471	0.026101	0.224772	Tac4	11	95152355	95160091
ENSMUSG00000025485	1851.07	-0.176459	0.0793265	-2.22447	0.0261169	0.224772	Ric8a	7	140436870	140444285
ENSMUSG00000029505	744.074	0.481279	0.216315	2.2249	0.0260882	0.224772	Ep400	5	110812239	110918583
ENSMUSG00000110331	53.9271	-0.39432	0.177271	-2.22439	0.0261222	0.224772	Nudc-ps1	8	29776459	29777009
ENSMUSG00000009575	770.013	0.260264	0.117037	2.22377	0.0261637	0.224981	Cbx5	15	103099971	103148243
ENSMUSG00000041258	444.09	0.319024	0.143482	2.22344	0.026186	0.224981	Zfp236	18	82611718	82711008
ENSMUSG00000120310	13.4215	0.807977	0.363387	2.22346	0.0261847	0.224981	Gm56728	15	84792124	84807864
ENSMUSG00000031897	274.666	-0.458884	0.206431	-2.22294	0.02622	0.22516	Psmb10	8	106662367	106665076
ENSMUSG00000054850	152.539	-0.249868	0.112435	-2.22233	0.0262607	0.225397	Smim10l2a	X	55419946	55423159
ENSMUSG00000030272	1393.76	-0.327625	0.14749	-2.22134	0.0263282	0.225863	Camk1	6	113311085	113320945
ENSMUSG00000037475	818.136	0.340533	0.153325	2.22098	0.0263521	0.225954	Thoc2	X	40883868	41009551
ENSMUSG00000020312	30.1106	-0.720036	0.324302	-2.22027	0.0264007	0.226144	Shc2	10	79453885	79473752
ENSMUSG00000056476	408.81	0.396516	0.178582	2.22036	0.0263944	0.226144	Med12l	3	58913246	59226103
ENSMUSG00000010721	697.395	0.246826	0.111191	2.21984	0.0264298	0.226167	Lmbr1	5	29434800	29583388
[truncated: 15,108 more rows]
