# Supplementary material for: Roles of chromosomal and gonadal sex in the fetal and placental responses to maternal food restriction in mice
Source: Mol Hum Reprod. 2025 Apr 26;31(2):gaaf015. doi: 10.1093/molehr/gaaf015 (PMC12085225; doi:10.1093/molehr/gaaf015)
Supplement: gaaf015_Supplementary_Data [file gaaf015_supplementary_data.zip › Supplementary Table 4.xlsx]

## Sheet: Supplementary Table S4
Supplementary Table S4. Effects of food restriction on gene expression in the junctional zone/ decidua; a positive log2FoldChange indicates higher expression in food restricted placentas.
ensembl_gene_id	baseMean	log2FoldChange	lfcSE	stat	pvalue	padj	mgi_symbol	chromosome_name	start_position	end_position
ENSMUSG00000050234	1659.35	1.90063	0.17227	11.0329	2.65246e-28	4.34686e-24	Gja4	4	127205214	127207832
ENSMUSG00000042367	1388.34	1.02482	0.117458	8.72498	2.66234e-18	1.45435e-14	Gjb3	4	127219028	127224637
ENSMUSG00000097929	26.9986	4.30449	0.49297	8.73177	2.50725e-18	1.45435e-14	Tunar	12	105300129	105350191
ENSMUSG00000028758	45.694	1.94703	0.231104	8.42494	3.6094e-17	1.47877e-13	Kif17	4	137977746	138029278
ENSMUSG00000031431	4245.29	0.586139	0.0740932	7.91083	2.55688e-15	8.38043e-12	Tsc22d3	X	139440277	139501408
ENSMUSG00000045349	240.267	1.06048	0.139566	7.59838	2.99864e-14	8.19028e-11	Sh2d5	4	137977714	137988643
ENSMUSG00000073535	91.0971	1.82898	0.244735	7.47332	7.81968e-14	1.8307e-10	Gm5532	1	155381998	155406503
ENSMUSG00000070003	445.83	0.843419	0.11432	7.37772	1.61021e-13	3.29851e-10	Ssbp4	8	71050140	71061522
ENSMUSG00000036672	549.551	0.74394	0.101458	7.33249	2.25922e-13	4.11379e-10	Cenpt	8	106571305	106579910
ENSMUSG00000110620	4.28815	-20.4901	2.91531	-7.02844	2.08857e-12	3.42275e-09	Gm45733	8	116698374	116698810
ENSMUSG00000037621	50.2717	1.93467	0.277651	6.96799	3.21498e-12	4.78974e-09	Atoh8	6	72183161	72212561
ENSMUSG00000054499	861.98	0.414662	0.0601331	6.89573	5.35907e-12	7.3187e-09	Dedd2	7	24899340	24920040
ENSMUSG00000019139	441.12	0.929172	0.140082	6.63308	3.28758e-11	4.14437e-08	Isyna1	8	71047023	71049940
ENSMUSG00000049115	38.7713	1.69949	0.272217	6.24317	4.28803e-10	5.01944e-07	Agtr1a	13	30520424	30566850
ENSMUSG00000056749	438.186	0.562366	0.0907626	6.196	5.79145e-10	6.32735e-07	Nfil3	13	53121245	53135109
ENSMUSG00000034731	459.648	1.04705	0.169331	6.18343	6.27254e-10	6.42465e-07	Dgkh	14	78796190	78970216
ENSMUSG00000034807	3884.65	-0.345846	0.0564174	-6.13014	8.78029e-10	8.4642e-07	Colgalt1	8	72063642	72077555
ENSMUSG00000024457	3057.54	0.446261	0.0730705	6.10727	1.0135e-09	9.22732e-07	Trim26	17	37148026	37170290
ENSMUSG00000024222	352.816	1.09	0.179365	6.07699	1.22458e-09	1.05623e-06	Fkbp5	17	28618068	28736501
ENSMUSG00000032318	51.8847	1.28495	0.211915	6.06352	1.33174e-09	1.09123e-06	Isl2	9	55445956	55453464
ENSMUSG00000046623	102.619	1.0609	0.17566	6.03949	1.54603e-09	1.15165e-06	Gjb4	4	127244879	127247874
ENSMUSG00000114185	129.17	1.43573	0.237567	6.04347	1.50835e-09	1.15165e-06	Gm47662	13	33177630	33185749
ENSMUSG00000013495	333.289	0.412666	0.0701861	5.87959	4.11278e-09	2.93044e-06	Tmem175	5	108777636	108796648
ENSMUSG00000110404	65.1321	0.739463	0.125943	5.87139	4.32156e-09	2.9509e-06	Rnf223	4	156214970	156217877
ENSMUSG00000004885	1746.7	-0.648987	0.110885	-5.85281	4.83336e-09	3.16837e-06	Crabp2	3	87855973	87860683
ENSMUSG00000013584	117.603	-1.59259	0.27769	-5.73514	9.74309e-09	6.14114e-06	Aldh1a2	9	71123071	71203525
ENSMUSG00000019539	1685.91	-0.676948	0.11921	-5.67864	1.35768e-08	7.72356e-06	Rcn3	7	44732337	44741645
ENSMUSG00000024868	73.3069	-1.24692	0.219625	-5.6775	1.36675e-08	7.72356e-06	Dkk1	19	30523263	30527065
ENSMUSG00000098708	6.12415	2.3724	0.417142	5.68728	1.2908e-08	7.72356e-06	Gm27252	7	63546120	63550285
ENSMUSG00000070730	1676.82	0.494692	0.087588	5.64794	1.62381e-08	8.87033e-06	Rmdn3	2	118967482	118987515
ENSMUSG00000033361	442.028	0.896512	0.161173	5.56242	2.66058e-08	1.4065e-05	Prrg3	X	71006230	71016328
ENSMUSG00000070424	17.552	1.73999	0.314062	5.54026	3.02028e-08	1.54676e-05	Art5	7	101746086	101758696
ENSMUSG00000016028	103.298	1.52017	0.275277	5.52233	3.34532e-08	1.58673e-05	Celsr1	15	85783130	85918404
ENSMUSG00000021665	5095.39	0.648013	0.117392	5.52006	3.3888e-08	1.58673e-05	Hexb	13	97312839	97334865
ENSMUSG00000049103	34.5754	-1.16378	0.21066	-5.52447	3.30487e-08	1.58673e-05	Ccr2	9	123901987	123913594
ENSMUSG00000042208	651.828	0.544436	0.0995878	5.4669	4.57976e-08	2.08481e-05	Sanbr	11	23514961	23583631
ENSMUSG00000036181	2187.53	-0.419741	0.0771887	-5.43785	5.3927e-08	2.3784e-05	H1f2	13	23922791	23924350
ENSMUSG00000044903	10078.1	0.872396	0.160548	5.43385	5.51497e-08	2.3784e-05	Psg22	7	18452015	18461173
ENSMUSG00000022408	79.1999	1.11894	0.206984	5.40592	6.44772e-08	2.63198e-05	Fam83f	15	80556048	80584626
ENSMUSG00000032204	17.6574	-1.74766	0.323065	-5.40962	6.31586e-08	2.63198e-05	Aqp9	9	71017941	71075964
ENSMUSG00000068742	189.143	0.573827	0.106222	5.40215	6.58477e-08	2.63198e-05	Cry2	2	92233991	92264388
ENSMUSG00000036106	578.693	0.516219	0.0956781	5.39538	6.83805e-08	2.66814e-05	Prr5	15	84553821	84587874
ENSMUSG00000020577	253.518	-0.585147	0.108916	-5.37248	7.76601e-08	2.82821e-05	Tspan13	12	36064556	36092499
ENSMUSG00000033491	1002.9	-1.02529	0.190795	-5.37379	7.70972e-08	2.82821e-05	Prss35	9	86625702	86640496
ENSMUSG00000050463	114.999	1.41766	0.263484	5.38044	7.43055e-08	2.82821e-05	Krt78	15	101854436	101862722
ENSMUSG00000015665	5.60435	2.49225	0.464798	5.36201	8.22999e-08	2.93202e-05	Awat1	X	99615857	99621811
ENSMUSG00000000093	147.496	1.05684	0.197325	5.35581	8.51745e-08	2.96987e-05	Tbx2	11	85723377	85732774
ENSMUSG00000020893	1374.15	0.683472	0.129193	5.2903	1.22118e-07	4.16932e-05	Per1	11	68986043	69000786
ENSMUSG00000030353	2278.18	0.384033	0.0729959	5.26103	1.43254e-07	4.70197e-05	Tead4	6	128201251	128277786
ENSMUSG00000086389	16.1782	-1.55669	0.295906	-5.26076	1.43458e-07	4.70197e-05	Gm15998	3	89222413	89226230
ENSMUSG00000034664	26.4869	-1.51828	0.290197	-5.2319	1.67781e-07	5.39136e-05	Itga2b	11	102344123	102360948
ENSMUSG00000053399	9.57456	2.36387	0.453208	5.21585	1.82976e-07	5.76656e-05	Adamts18	8	114423758	114575370
ENSMUSG00000066152	2877.84	0.700184	0.135496	5.16757	2.37162e-07	7.33323e-05	Slc31a2	4	62180799	62216648
ENSMUSG00000062991	62.1156	-1.33556	0.258772	-5.16116	2.45428e-07	7.44827e-05	Nrg1	8	32304579	33374825
ENSMUSG00000028197	8.29659	-2.94148	0.572953	-5.13389	2.8382e-07	8.4568e-05	Col24a1	3	144998233	145257766
ENSMUSG00000020283	1536.94	0.597658	0.117035	5.10664	3.27932e-07	9.5967e-05	Pex13	11	23596479	23615959
ENSMUSG00000036594	115.586	-1.10346	0.216518	-5.09639	3.46199e-07	9.95352e-05	H2-Aa	17	34501718	34506797
ENSMUSG00000039405	1184.31	-0.715522	0.141391	-5.06061	4.17921e-07	0.000116083	Prss23	7	89156991	89176395
ENSMUSG00000056214	751.739	0.645367	0.127503	5.0616	4.15745e-07	0.000116083	Pard6g	18	80090105	80162854
ENSMUSG00000021943	85.9079	-1.25068	0.24734	-5.05653	4.26958e-07	0.000116617	Gdf10	14	33645544	33659940
ENSMUSG00000034227	26.1021	1.30418	0.2589	5.03739	4.71923e-07	0.000126785	Foxj1	11	116221530	116226225
ENSMUSG00000038883	29096.5	-1.08122	0.215194	-5.02437	5.05086e-07	0.000131386	Prl3a1	13	27443419	27460650
ENSMUSG00000076431	1114.82	-0.62846	0.125051	-5.02564	5.01769e-07	0.000131386	Sox4	13	29132902	29137696
ENSMUSG00000029458	1138.31	0.261358	0.0523839	4.98929	6.06009e-07	0.000155176	Brap	5	121798626	121825319
ENSMUSG00000027202	31.1467	-0.946773	0.190299	-4.97519	6.51821e-07	0.000164339	Slc12a1	2	124994425	125071922
ENSMUSG00000014850	178.573	-0.731937	0.147629	-4.95794	7.12446e-07	0.000176903	Msh3	13	92348380	92491511
ENSMUSG00000025496	275.628	0.590897	0.11988	4.92907	8.26225e-07	0.00020073	Drd4	7	140871919	140876377
ENSMUSG00000040345	333.413	0.467059	0.0948064	4.92645	8.37372e-07	0.00020073	Arhgap9	10	127157833	127165812
ENSMUSG00000046916	46.2018	-0.659536	0.134002	-4.92183	8.57403e-07	0.00020073	Myct1	10	5543775	5556904
ENSMUSG00000048489	103.733	1.29151	0.262279	4.92419	8.47096e-07	0.00020073	Depp1	6	116627570	116629755
ENSMUSG00000022602	64.0244	1.16889	0.238457	4.90189	9.49168e-07	0.000219084	Arc	15	74540932	74544419
ENSMUSG00000026807	8.68399	1.79581	0.366881	4.8948	9.84033e-07	0.000223977	Ak8	2	28590176	28703177
ENSMUSG00000003379	6.60179	-1.74373	0.3571	-4.88303	1.04465e-06	0.000231349	Cd79a	7	24596806	24601622
ENSMUSG00000045917	160.155	0.58365	0.119495	4.88431	1.03792e-06	0.000231349	Tmem268	4	63477018	63504594
ENSMUSG00000074340	23.5572	1.47675	0.302746	4.87787	1.07239e-06	0.000234324	Ovgp1	3	105881027	105894739
ENSMUSG00000037428	289.06	1.25125	0.256852	4.8715	1.10753e-06	0.000238819	Vgf	5	137055246	137062205
ENSMUSG00000030187	13.8492	-1.29811	0.266978	-4.86223	1.1607e-06	0.000243865	Klra2	6	131196186	131224325
ENSMUSG00000041132	453.806	0.62405	0.128342	4.86239	1.15974e-06	0.000243865	N4bp2l1	5	150495109	150520653
ENSMUSG00000026399	5585.63	-0.868225	0.179097	-4.8478	1.24841e-06	0.000258973	Cd55	1	130366764	130390481
ENSMUSG00000049892	297.208	0.6672	0.137787	4.84227	1.28366e-06	0.000262957	Rasd1	11	59854007	59855770
ENSMUSG00000030717	595.087	-0.647369	0.134153	-4.82562	1.3957e-06	0.000281358	Nupr1	7	126222421	126230033
ENSMUSG00000043953	496.741	0.56791	0.117728	4.82389	1.40782e-06	0.000281358	Ccrl2	9	110883554	110886587
ENSMUSG00000026618	1006.23	0.296608	0.0617547	4.803	1.56302e-06	0.000304939	Iars2	1	185016923	185061593
ENSMUSG00000044287	561.992	-0.738796	0.153774	-4.80444	1.55188e-06	0.000304939	Nrn1l	8	106620199	106621655
ENSMUSG00000030137	76.1282	-0.608082	0.126799	-4.79562	1.62173e-06	0.000309447	Tuba8	6	121187655	121203813
ENSMUSG00000035109	23.4645	-1.05272	0.21953	-4.79535	1.6239e-06	0.000309447	Shc4	2	125469367	125566068
ENSMUSG00000020388	708.142	0.454233	0.095139	4.77442	1.80229e-06	0.000339493	Pdlim4	11	53945754	53959840
ENSMUSG00000073012	6486.53	0.583561	0.123726	4.71656	2.3986e-06	0.000446685	Fnd3c2	X	105278852	105298982
ENSMUSG00000030727	144.96	-0.404146	0.0865915	-4.66727	3.05222e-06	0.000558225	Rabep2	7	126027931	126048417
ENSMUSG00000041438	326.813	0.27886	0.0597886	4.6641	3.09974e-06	0.000558225	Utp4	8	107620268	107649720
ENSMUSG00000073590	68.3106	-0.721261	0.154609	-4.66507	3.08506e-06	0.000558225	3222401L13Rik	18	37777160	37794795
ENSMUSG00000005148	368.188	0.629637	0.135428	4.64923	3.33183e-06	0.000587119	Klf5	14	99536127	99552472
ENSMUSG00000025494	63.3329	0.630411	0.135577	4.64984	3.32195e-06	0.000587119	Sigirr	7	140671088	140680485
ENSMUSG00000063177	6.14468	-2.86854	0.617451	-4.64578	3.38786e-06	0.000590641	Klk1b27	7	43701714	43706136
ENSMUSG00000059791	164.045	0.498253	0.10738	4.6401	3.48239e-06	0.000600731	Nrm	17	36172210	36176294
ENSMUSG00000023039	5542.79	0.40889	0.0881771	4.63714	3.53255e-06	0.000603036	Krt7	15	101308924	101328194
ENSMUSG00000045975	1365.49	0.688359	0.148651	4.63072	3.644e-06	0.000615648	C2cd2	16	97656409	97763798
ENSMUSG00000020653	668.746	0.377429	0.0815597	4.62764	3.69859e-06	0.000618494	Klf11	12	24701273	24712788
ENSMUSG00000030643	678.304	0.773313	0.167427	4.61881	3.85951e-06	0.000638885	Rab30	7	92390811	92493743
ENSMUSG00000046591	278.874	0.799988	0.17345	4.61221	3.98419e-06	0.000652929	Ticrr	7	79309944	79347896
ENSMUSG00000020108	1591.49	0.490909	0.107137	4.58206	4.60409e-06	0.000747047	Ddit4	10	59785491	59787656
ENSMUSG00000025425	511.232	0.634689	0.139046	4.5646	5.00441e-06	0.000804042	St8sia5	18	77273535	77346467
ENSMUSG00000027913	400.526	-0.991433	0.217839	-4.55123	5.33335e-06	0.000848573	Crct1	3	92921512	92922994
ENSMUSG00000005973	1253.18	-0.370438	0.0814787	-4.54644	5.45613e-06	0.00085976	Rcn1	2	105216636	105229664
ENSMUSG00000020405	25.3381	-1.63839	0.360745	-4.54169	5.58053e-06	0.000862771	Fabp6	11	43486876	43492367
ENSMUSG00000042106	62.2615	0.871606	0.191902	4.54192	5.57439e-06	0.000862771	Inka1	9	107861422	107863078
ENSMUSG00000023216	22.19	-1.2504	0.277042	-4.5134	6.37974e-06	0.000977113	Epb42	2	120848372	120867553
ENSMUSG00000046562	908.248	0.2994	0.0664288	4.50708	6.57248e-06	0.000997313	Unc119b	5	115260609	115273034
ENSMUSG00000044279	58.8576	1.94729	0.432633	4.50102	6.7629e-06	0.00101679	Crb3	17	57366105	57372918
ENSMUSG00000050423	91.9602	0.709604	0.15775	4.49827	6.85071e-06	0.00102063	Ppp1r3g	13	36142822	36154371
ENSMUSG00000002111	39.267	-0.971139	0.21604	-4.49519	6.95095e-06	0.00102624	Spi1	2	90912735	90946101
ENSMUSG00000035964	22.8971	2.41552	0.540873	4.46597	7.97077e-06	0.00116629	Tmem59l	8	70936517	70940008
ENSMUSG00000024664	3725.69	0.424286	0.0950724	4.46277	8.09072e-06	0.00117337	Fads3	19	10018933	10037474
ENSMUSG00000020038	489.488	0.409136	0.0918462	4.45458	8.40563e-06	0.00120835	Cry1	10	84967564	85020928
ENSMUSG00000042529	81.7753	-0.574818	0.129941	-4.42368	9.70359e-06	0.0013828	Kcnj12	11	60913390	60961957
ENSMUSG00000020611	3213.35	0.400285	0.090654	4.41552	1.00766e-05	0.00141704	Gna13	11	109253657	109292195
ENSMUSG00000025190	1834.75	0.323972	0.0733855	4.41466	1.01168e-05	0.00141704	Got1	19	43488191	43513044
ENSMUSG00000063358	3011.58	0.217711	0.0493943	4.40763	1.0451e-05	0.00145145	Mapk1	16	16801246	16865317
ENSMUSG00000004328	73.8927	0.928869	0.211319	4.39558	1.10477e-05	0.00147195	Hif3a	7	16765432	16796352
ENSMUSG00000016477	295.747	0.486686	0.110698	4.39652	1.09998e-05	0.00147195	E2f3	13	30090558	30170046
ENSMUSG00000020235	732.88	0.41553	0.0944079	4.40144	1.07536e-05	0.00147195	Fzr1	10	81202056	81214350
ENSMUSG00000022237	1650.85	0.46586	0.105936	4.39757	1.09468e-05	0.00147195	Ankrd33b	15	31291624	31367872
ENSMUSG00000036620	3845.79	0.428167	0.0973489	4.39827	1.09119e-05	0.00147195	Mgat4b	11	50101717	50125930
ENSMUSG00000027999	411.152	0.411631	0.0939143	4.38305	1.17029e-05	0.00154668	Pla2g12a	3	129672255	129689474
ENSMUSG00000046714	22.9264	0.997695	0.228677	4.36291	1.28347e-05	0.00168268	Foxc2	8	121842910	121845634
ENSMUSG00000037773	158.694	-0.399766	0.0917592	-4.35669	1.32046e-05	0.00171743	Pced1a	2	130259167	130266621
ENSMUSG00000015837	11932.7	0.251075	0.0577941	4.3443	1.39723e-05	0.00178889	Sqstm1	11	50090193	50101654
ENSMUSG00000059810	108.252	-0.516694	0.118918	-4.34495	1.39305e-05	0.00178889	Rgs3	4	62478084	62622238
ENSMUSG00000050747	104.106	0.767301	0.176693	4.34257	1.40824e-05	0.00178901	Trim15	17	37171583	37178102
ENSMUSG00000045466	243.924	0.449956	0.103677	4.33999	1.42488e-05	0.00179623	Zfp956	6	47930324	47942234
ENSMUSG00000036442	583.272	0.238643	0.0550823	4.33249	1.47431e-05	0.00184435	Thap11	8	106581764	106583582
ENSMUSG00000050435	18.079	-1.19176	0.276436	-4.31116	1.62399e-05	0.00201621	Ube2dnl1	X	113814709	113815638
ENSMUSG00000030110	49.5834	0.826099	0.191724	4.30878	1.64154e-05	0.00202267	Ret	6	118128706	118174679
ENSMUSG00000022358	3458.58	-0.363596	0.0846661	-4.29447	1.75113e-05	0.0021416	Fbxo32	15	58039275	58078328
ENSMUSG00000015568	462.078	-0.736302	0.171854	-4.28446	1.83186e-05	0.00222374	Lpl	8	69333143	69360100
ENSMUSG00000032089	203.624	0.438619	0.102553	4.27699	1.89436e-05	0.00227677	Il10ra	9	45165135	45180447
ENSMUSG00000032841	77.241	1.46976	0.343729	4.27594	1.90333e-05	0.00227677	Prr5l	2	101544630	101713372
ENSMUSG00000121687	23.2145	-1.2897	0.302721	-4.26036	2.04097e-05	0.00242372	NA	14	49340137	49360241
ENSMUSG00000027788	19.8849	-1.07176	0.252014	-4.25276	2.11152e-05	0.00248946	Otol1	3	69914946	69936041
ENSMUSG00000101174	50.9216	-0.985959	0.231959	-4.25058	2.1322e-05	0.00249589	Hoxd4	2	74542273	74559504
ENSMUSG00000026817	253.345	-0.736176	0.173549	-4.24189	2.21645e-05	0.00257611	Ak1	2	32511770	32525070
ENSMUSG00000115354	30.6848	1.40146	0.33075	4.23721	2.26319e-05	0.00261192	Gm49083	14	44042153	44049840
ENSMUSG00000020430	1037.82	0.305997	0.0723354	4.23024	2.33438e-05	0.00267523	Pes1	11	3913975	3930004
ENSMUSG00000028785	15.456	1.95887	0.463551	4.2258	2.38095e-05	0.00270966	Hpca	4	129005363	129015829
ENSMUSG00000017868	49.7711	1.47661	0.350281	4.21551	2.49218e-05	0.00280894	Sgk2	2	162829250	162856047
ENSMUSG00000117793	6.77869	-1.78797	0.424235	-4.21458	2.50247e-05	0.00280894	Gm5693	19	40270721	40271141
ENSMUSG00000034009	75.6287	-1.15421	0.274242	-4.20872	2.56825e-05	0.00286316	Rxfp1	3	79548918	79645187
ENSMUSG00000045475	12.3191	-1.53412	0.364868	-4.2046	2.6154e-05	0.00289602	Lce3c	3	92851793	92853040
ENSMUSG00000006476	346.032	-0.400794	0.0953831	-4.20194	2.64639e-05	0.00291068	Nsmf	2	24944367	24952893
ENSMUSG00000096218	280.227	-0.836327	0.19932	-4.19591	2.71782e-05	0.00296931	Gm2916	14	18544859	18585681
ENSMUSG00000072572	201.808	0.634617	0.151758	4.18176	2.89265e-05	0.00311873	Slc39a2	14	52130346	52134202
ENSMUSG00000109293	160.2	0.493855	0.118076	4.18252	2.883e-05	0.00311873	Dcst2	3	89269282	89284856
ENSMUSG00000001211	1328.1	0.335154	0.0802989	4.17383	2.99515e-05	0.00320814	Agpat3	10	78105012	78188323
ENSMUSG00000020649	3761.24	0.532852	0.127803	4.16933	3.05495e-05	0.00320926	Rrm2	12	24758240	24764145
ENSMUSG00000021250	801.21	0.630616	0.151206	4.17056	3.03854e-05	0.00320926	Fos	12	85520664	85524047
ENSMUSG00000066150	1590.77	0.328251	0.0787237	4.16966	3.05055e-05	0.00320926	Slc31a1	4	62278964	62310006
ENSMUSG00000021895	1737.94	0.382486	0.0920119	4.15692	3.22572e-05	0.00332582	Arhgef3	14	26836856	27125868
ENSMUSG00000029484	1914.77	-0.480485	0.115591	-4.15677	3.22773e-05	0.00332582	Anxa3	5	96941198	96993825
ENSMUSG00000050147	79.7959	-0.595914	0.143407	-4.15541	3.24708e-05	0.00332582	F2rl3	8	73488508	73490502
ENSMUSG00000050967	19.0422	-1.11184	0.267501	-4.15641	3.23289e-05	0.00332582	Creg2	1	39657574	39690642
ENSMUSG00000036832	296.317	0.425008	0.102466	4.14781	3.35666e-05	0.00341671	Lpar3	3	145926718	145991941
ENSMUSG00000110340	7.41855	-1.61251	0.388938	-4.14594	3.38422e-05	0.00342349	1600027J07Rik	8	104031170	104075055
ENSMUSG00000038007	436.768	0.561061	0.135835	4.13046	3.6203e-05	0.00361766	Acer2	4	86792633	86853059
ENSMUSG00000060441	46.0865	-0.79046	0.191348	-4.13101	3.61179e-05	0.00361766	Trim5	7	103912593	103937301
ENSMUSG00000056305	689.532	0.306085	0.0743214	4.1184	3.81512e-05	0.00378521	Usp39	6	72295661	72322167
ENSMUSG00000079407	30.445	-1.26431	0.307076	-4.11725	3.83418e-05	0.00378521	1700110I01Rik	14	19146176	19207440
ENSMUSG00000049556	29.2451	0.918024	0.223759	4.10274	4.08291e-05	0.00398278	Lingo1	9	56525759	56703752
ENSMUSG00000061878	1417.17	0.42587	0.10378	4.10359	4.06795e-05	0.00398278	Sphk1	11	116421751	116427501
ENSMUSG00000020674	1392.88	-0.510644	0.124654	-4.09649	4.1946e-05	0.00406752	Pxdn	12	29987607	30067657
ENSMUSG00000039476	13.7147	-1.01188	0.247463	-4.08899	4.33255e-05	0.00417658	Prrx2	2	30724984	30771263
ENSMUSG00000030873	1868.73	-0.340935	0.0835291	-4.08163	4.4721e-05	0.00428589	Scnn1b	7	121464261	121517737
ENSMUSG00000024558	22.2535	1.04457	0.256132	4.07825	4.53757e-05	0.00432335	Mapk4	18	74061557	74198430
ENSMUSG00000033545	930.272	0.425718	0.104565	4.07132	4.67476e-05	0.00442833	Znrf1	8	112262729	112352662
ENSMUSG00000052151	534.036	0.282031	0.0695086	4.0575	4.96012e-05	0.00467164	Plpp2	10	79362264	79369630
ENSMUSG00000031860	25.3336	0.798516	0.197857	4.03582	5.44112e-05	0.00509537	Pbx4	8	70285141	70324942
ENSMUSG00000027102	280.554	-0.417432	0.10353	-4.03198	5.53098e-05	0.00515009	Hoxd8	2	74534959	74538277
ENSMUSG00000032908	99.505	0.532315	0.132173	4.02742	5.63918e-05	0.00522118	Sgpp2	1	78286982	78396926
ENSMUSG00000025474	528.099	0.261178	0.0649249	4.02278	5.75151e-05	0.00524067	Tubgcp2	7	139575868	139616582
ENSMUSG00000038963	486.614	0.679938	0.169085	4.02129	5.78815e-05	0.00524067	Slco4a1	2	180098038	180116660
ENSMUSG00000063305	231.952	0.577784	0.143672	4.02154	5.78197e-05	0.00524067	Psg20	7	18408032	18420110
ENSMUSG00000086499	27.3969	-1.17401	0.291745	-4.02409	5.71951e-05	0.00524067	Gm16217	10	127432417	127433739
ENSMUSG00000040533	17.1611	-1.08705	0.270505	-4.0186	5.85443e-05	0.00524275	Matn1	4	130671696	130682786
ENSMUSG00000047562	163.709	-0.847882	0.210946	-4.01943	5.8339e-05	0.00524275	Mmp10	9	7502353	7510241
ENSMUSG00000040473	23.5546	-1.2753	0.317852	-4.01224	6.01442e-05	0.00535675	Cfap69	5	5629278	5714239
ENSMUSG00000099707	226.873	-1.02371	0.255312	-4.00965	6.08086e-05	0.00538665	Gm8883	1	71926324	71932718
ENSMUSG00000006169	2223.49	0.329724	0.0824611	3.99854	6.37344e-05	0.00561548	Clint1	11	45742791	45801452
ENSMUSG00000041957	1400.79	0.349488	0.0875691	3.99099	6.57969e-05	0.00574434	Pkp2	16	16031182	16090576
ENSMUSG00000053398	68.0898	1.43804	0.360355	3.99063	6.5898e-05	0.00574434	Phgdh	3	98220486	98247306
ENSMUSG00000074934	31.525	-0.896199	0.225198	-3.97961	6.90288e-05	0.00598541	Grem1	2	113576509	113588991
ENSMUSG00000032690	37.3827	-0.795992	0.200155	-3.97687	6.98271e-05	0.00599123	Oas2	5	120868398	120887918
ENSMUSG00000076617	25.4757	-0.943469	0.237221	-3.97718	6.97383e-05	0.00599123	Ighm	12	113382178	113386350
ENSMUSG00000029330	238.33	0.686286	0.172692	3.97405	7.06592e-05	0.00603106	Cds1	5	101912996	101971724
ENSMUSG00000021208	51.4123	-0.697479	0.175792	-3.96764	7.2589e-05	0.00616367	Ifi27l2b	12	103417157	103423482
ENSMUSG00000043251	27.8064	-0.924501	0.233112	-3.9659	7.31182e-05	0.00617661	Exoc3l	8	106016556	106022733
ENSMUSG00000021645	331.29	0.248258	0.06265	3.96262	7.41318e-05	0.00623011	Smn1	13	100261360	100274198
ENSMUSG00000060586	81.1605	-0.903765	0.228253	-3.95949	7.51097e-05	0.00624822	H2-Eb1	17	34524841	34535648
ENSMUSG00000085683	329.914	0.331327	0.0836648	3.96017	7.48969e-05	0.00624822	Tmem238l	11	66847464	66855842
ENSMUSG00000027358	60.7734	-0.617094	0.156152	-3.95188	7.75393e-05	0.00636062	Bmp2	2	133394079	133404805
ENSMUSG00000030870	1978.41	0.380772	0.0963585	3.95162	7.76253e-05	0.00636062	Ubfd1	7	121666398	121681417
ENSMUSG00000103949	35.7909	-0.730175	0.184686	-3.95361	7.69815e-05	0.00636062	Gm38226	9	98653158	98653678
ENSMUSG00000032243	58.4695	-0.857999	0.217598	-3.94305	8.04529e-05	0.00649759	Itga11	9	62585108	62691264
ENSMUSG00000037492	241.148	-0.63753	0.161689	-3.94295	8.04864e-05	0.00649759	Zmat4	8	24126035	24646601
ENSMUSG00000069892	697.566	-0.905389	0.229619	-3.94301	8.0464e-05	0.00649759	9930111J21Rik2	11	48906701	48942069
ENSMUSG00000059288	441.849	0.427287	0.108417	3.94113	8.10972e-05	0.00651481	Cdyl	13	35843816	36058046
ENSMUSG00000023064	7.86106	-1.27897	0.325044	-3.93475	8.32832e-05	0.00665778	Sncg	14	34092231	34096746
ENSMUSG00000027654	37.949	1.55776	0.396096	3.9328	8.39634e-05	0.00667958	Fam83d	2	158610013	158628557
ENSMUSG00000022951	1299.15	-0.282085	0.071761	-3.93089	8.46309e-05	0.00670015	Rcan1	16	92188841	92267755
ENSMUSG00000031216	163.134	1.43231	0.364959	3.92458	8.68802e-05	0.00681241	Stard8	X	98046854	98118334
ENSMUSG00000044788	148.096	0.649832	0.165579	3.92461	8.68692e-05	0.00681241	Fads6	11	115170448	115188489
ENSMUSG00000033685	2639.18	0.36896	0.0940663	3.92234	8.76935e-05	0.00684343	Ucp2	7	100142544	100151227
ENSMUSG00000024386	448.534	-0.462662	0.118299	-3.91094	9.19394e-05	0.00714077	Proc	18	32256179	32272623
ENSMUSG00000027403	16.2514	-0.891762	0.228312	-3.9059	9.38756e-05	0.00725676	Tgm6	2	129954336	129996152
ENSMUSG00000021612	30.1933	-1.09879	0.281588	-3.90214	9.53466e-05	0.00733587	Slc6a18	13	73809871	73826142
ENSMUSG00000046598	127.919	0.760794	0.195262	3.89627	9.76868e-05	0.0074808	Bdh1	16	31241098	31277719
ENSMUSG00000028933	151.634	0.528939	0.135984	3.8897	0.000100368	0.00765039	Xrcc2	5	25894810	25910823
ENSMUSG00000025234	1598.81	0.276656	0.0712407	3.8834	0.000103008	0.00781524	Arih1	9	59295541	59393901
ENSMUSG00000004562	190.562	-0.541474	0.139535	-3.88056	0.000104218	0.00787064	Arhgef40	14	52222176	52243708
ENSMUSG00000029185	1501.82	-0.295442	0.0761579	-3.87933	0.000104744	0.00787404	Fam114a1	5	65127414	65199229
ENSMUSG00000002820	1071.57	0.369523	0.0953237	3.87651	0.000105964	0.00792942	Atg4d	9	21176589	21189068
ENSMUSG00000046032	534.687	-0.263383	0.0679828	-3.87426	0.000106948	0.00793063	Snx12	X	100141392	100266169
ENSMUSG00000061603	13.7899	-1.20127	0.309998	-3.8751	0.000106581	0.00793063	Akap6	12	52746166	53202382
ENSMUSG00000032487	706.205	-0.595345	0.153767	-3.87172	0.000108068	0.00797757	Ptgs2	1	149975782	149983978
ENSMUSG00000042380	1420.92	0.441826	0.114181	3.86951	0.000109056	0.00801439	Smim12	4	127137577	127141602
ENSMUSG00000025076	266.979	-0.354054	0.0915912	-3.86559	0.000110822	0.00809706	Casp7	19	56385561	56430776
ENSMUSG00000044792	2421.99	0.160077	0.0414305	3.86374	0.000111663	0.00809706	Isca1	13	59903223	59917624
ENSMUSG00000058388	530.383	-0.258841	0.0669894	-3.86392	0.000111584	0.00809706	Phtf1	3	103875426	103931914
ENSMUSG00000021708	17.5429	-1.05048	0.272219	-3.85895	0.000113875	0.00822109	Rasgrf2	13	92028519	92268164
ENSMUSG00000036390	895.906	-0.366513	0.0950544	-3.85582	0.000115342	0.00829046	Gadd45a	6	67012080	67014441
ENSMUSG00000028031	18.0771	-0.914257	0.237417	-3.85085	0.00011771	0.00842375	Dkk2	3	131791053	131886065
ENSMUSG00000049792	789.976	0.210855	0.0548003	3.84769	0.000119236	0.00849584	Bag5	12	111675922	111679691
ENSMUSG00000006273	2962.42	0.22996	0.0598742	3.84071	0.000122677	0.00870319	Atp6v1b2	8	69541298	69566363
ENSMUSG00000021822	3490.36	-0.4197	0.109442	-3.83492	0.000125603	0.00887232	Plau	14	20886728	20893453
ENSMUSG00000041688	1805.76	0.613079	0.159945	3.83306	0.00012656	0.00890157	Amot	X	144229421	144288177
ENSMUSG00000028541	37.9843	0.630276	0.164885	3.82251	0.000132102	0.00925162	B4galt2	4	117726457	117740684
ENSMUSG00000074892	434.046	0.565761	0.148132	3.8193	0.000133829	0.00933269	B3galt5	16	96037001	96121059
ENSMUSG00000030539	193.693	0.800085	0.209567	3.8178	0.000134649	0.00935013	Sema4b	7	79836589	79876275
ENSMUSG00000004668	119.225	-1.31698	0.345873	-3.80771	0.000140261	0.00965956	Abca13	11	9141942	9634259
ENSMUSG00000031891	63.1665	0.858944	0.225583	3.80767	0.000140284	0.00965956	Hsd11b2	8	106245387	106250620
ENSMUSG00000048279	145.697	-0.630069	0.165628	-3.80411	0.000142313	0.00975828	Sacs	14	61375906	61478144
ENSMUSG00000052040	1535.81	0.508509	0.133783	3.80101	0.000144108	0.00984015	Klf13	7	63536099	63588663
ENSMUSG00000020098	62.102	-0.592519	0.156012	-3.7979	0.000145929	0.0099087	Pcbd1	10	60925110	60930103
ENSMUSG00000073758	121.029	0.586101	0.154349	3.79723	0.000146321	0.0099087	Sh3d21	4	126044395	126057284
ENSMUSG00000113302	89.5234	-0.543611	0.143292	-3.79374	0.000148395	0.0100078	Gm32219	12	70565422	70591669
ENSMUSG00000007659	4932.9	0.258847	0.0682768	3.79114	0.000149959	0.0100719	Bcl2l1	2	152622588	152673648
ENSMUSG00000038552	183.42	-0.734648	0.193851	-3.78975	0.000150798	0.0100868	Fndc4	5	31449586	31453424
ENSMUSG00000026880	1171.27	-0.467316	0.123629	-3.77999	0.000156838	0.0104285	Stom	2	35203998	35226988
ENSMUSG00000110110	11.0407	-1.2377	0.327481	-3.77944	0.000157179	0.0104285	Gm30978	8	25843192	25987044
ENSMUSG00000046447	405.464	-0.3955	0.10473	-3.77638	0.000159123	0.010515	Camk2n1	4	138181625	138187434
ENSMUSG00000020826	428.006	0.703739	0.186513	3.77314	0.000161206	0.0105755	Nos2	11	78811613	78851080
ENSMUSG00000024387	998.438	0.231019	0.0612304	3.77295	0.00016133	0.0105755	Csnk2b	17	35335172	35341029
ENSMUSG00000029053	164.459	0.650853	0.172739	3.76783	0.00016467	0.0107514	Prkcz	4	155344586	155445818
ENSMUSG00000063564	28.2811	1.56904	0.416695	3.76544	0.000166253	0.0108117	Col23a1	11	51180747	51474745
ENSMUSG00000009772	62.7766	-0.636274	0.16912	-3.76226	0.000168383	0.010864	Nuak2	1	132243864	132261226
ENSMUSG00000042286	693.946	-0.693797	0.184404	-3.76237	0.000168308	0.010864	Stab1	14	30860970	30890598
ENSMUSG00000041782	353.561	0.591575	0.15735	3.7596	0.000170183	0.0108944	Lad1	1	135746336	135761080
ENSMUSG00000056643	24.7617	0.930435	0.247436	3.76031	0.000169705	0.0108944	Chst13	6	90285331	90302167
ENSMUSG00000038375	2733.47	-0.478804	0.12746	-3.75651	0.000172303	0.0109592	Trp53inp2	2	155222979	155231770
ENSMUSG00000041712	1023.5	0.229376	0.0610665	3.75617	0.000172534	0.0109592	Ubr7	12	102724226	102743966
ENSMUSG00000032715	589.654	0.532053	0.141696	3.75488	0.000173421	0.0109731	Trib3	2	152179342	152185952
ENSMUSG00000089876	111.552	0.467818	0.124947	3.74413	0.000181021	0.0114099	Tmem102	11	69694429	69696450
ENSMUSG00000003549	585.869	0.355415	0.0950748	3.73826	0.000185296	0.0116346	Ercc1	7	19078703	19090449
ENSMUSG00000052565	21.7582	-0.772343	0.206914	-3.73267	0.000189462	0.0118507	H1f3	13	23737436	23744860
ENSMUSG00000027433	836.878	0.356406	0.0955473	3.73015	0.000191366	0.011862	Xrn2	2	146854916	146919920
ENSMUSG00000030223	131.761	-0.602817	0.161632	-3.72956	0.000191813	0.011862	Ptpro	6	137229317	137440231
ENSMUSG00000091154	7.85317	1.0986	0.294527	3.73006	0.000191431	0.011862	Proscos	8	27531099	27533123
ENSMUSG00000004937	1483.98	0.268222	0.0719399	3.72842	0.000192683	0.011871	Sgta	10	80879909	80896015
ENSMUSG00000037169	12.1038	-0.934133	0.250663	-3.72665	0.000194039	0.0119098	Mycn	12	12986094	12991915
ENSMUSG00000025701	79.1802	-0.823249	0.220984	-3.72539	0.000195016	0.0119251	Alox5	6	116387038	116438139
ENSMUSG00000024998	16.5621	-1.15829	0.311261	-3.72127	0.00019822	0.0120312	Plce1	19	38469557	38773474
ENSMUSG00000097203	126.692	-0.881831	0.236957	-3.72149	0.000198054	0.0120312	4732419C18Rik	8	124471370	124483848
ENSMUSG00000025140	99.9179	-0.695011	0.186867	-3.71929	0.000199783	0.0120369	Pycr1	11	120526538	120534595
ENSMUSG00000026317	1271.9	0.444171	0.119412	3.71965	0.000199501	0.0120369	Cln8	8	14931335	14951720
ENSMUSG00000025856	580.474	0.415024	0.11172	3.71485	0.000203324	0.0120727	Pdgfa	5	138961769	138983125
ENSMUSG00000035873	444.396	0.391321	0.105331	3.71515	0.00020308	0.0120727	Pawr	10	108167982	108250101
ENSMUSG00000079562	2304.43	0.20134	0.0541949	3.7151	0.000203123	0.0120727	Maea	5	33492853	33530640
ENSMUSG00000101848	35.9245	-1.12853	0.303642	-3.71666	0.000201877	0.0120727	4933417E11Rik	1	71998012	72186084
ENSMUSG00000032202	691.078	-0.424162	0.114405	-3.70756	0.000209263	0.0122918	Rab27a	9	72952136	73004911
ENSMUSG00000058729	366.647	0.477018	0.128652	3.70783	0.00020904	0.0122918	Lin9	1	180468715	180518259
ENSMUSG00000075416	15.0325	-0.968015	0.26106	-3.70802	0.000208884	0.0122918	Gm14488	2	30603155	30610137
ENSMUSG00000033453	2306.35	-0.597147	0.161267	-3.70285	0.00021319	0.0124777	Adamts15	9	30810451	30833748
ENSMUSG00000016239	63.6455	1.14455	0.309453	3.69862	0.000216778	0.0126425	Lonrf3	X	35592006	35625994
ENSMUSG00000058914	166.959	-0.823226	0.223062	-3.69056	0.000223759	0.0130034	C1qtnf3	15	10952418	10980236
ENSMUSG00000030595	415.466	0.277836	0.0753549	3.68703	0.000226883	0.0131384	Nfkbib	7	28457676	28466937
ENSMUSG00000029998	1628.56	-0.195771	0.0531945	-3.68028	0.00023298	0.0134439	Pcyox1	6	86362988	86374136
ENSMUSG00000032080	274.254	-0.666494	0.181554	-3.67105	0.000241552	0.0138897	Apoa4	9	46151994	46154757
ENSMUSG00000024610	223.334	-0.744878	0.203036	-3.6687	0.000243788	0.0139692	Cd74	18	60936920	60945724
ENSMUSG00000034997	41.5263	-0.799485	0.218065	-3.66626	0.000246119	0.0140537	Htr2a	14	74878280	74946934
ENSMUSG00000029146	1390.59	0.195746	0.053418	3.66442	0.0002479	0.0141062	Snx17	5	31350571	31356487
ENSMUSG00000021636	99.5351	0.427579	0.117272	3.64603	0.000266321	0.015102	Marveld2	13	100732465	100753479
ENSMUSG00000003948	400.561	-0.304045	0.0834576	-3.6431	0.000269369	0.0152141	Mmd	11	90140282	90169415
ENSMUSG00000042804	99.8548	-0.991223	0.272138	-3.64236	0.000270155	0.0152141	Gpr153	4	152358689	152369794
ENSMUSG00000028550	303.768	0.25294	0.0695095	3.63892	0.000273779	0.0153654	Atg4c	4	99082171	99148024
ENSMUSG00000000805	408.844	1.95115	0.536475	3.63699	0.000275846	0.0153676	Car4	11	84848612	84856870
ENSMUSG00000043259	68.3311	-0.747612	0.2056	-3.63625	0.000276631	0.0153676	Fam13c	10	70276311	70394566
ENSMUSG00000107121	24.9531	0.672283	0.184875	3.63643	0.000276444	0.0153676	1110006O24Rik	5	115769100	115769924
ENSMUSG00000052125	92.7035	-0.683989	0.188165	-3.63506	0.000277921	0.0153871	F730043M19Rik	12	33161708	33197623
ENSMUSG00000018848	1405.16	0.264137	0.0729241	3.62208	0.000292242	0.0161255	Rars1	11	35699208	35725333
ENSMUSG00000025128	23.5831	-1.07446	0.297002	-3.61768	0.00029725	0.0163468	Bhlhe22	3	18108338	18111681
ENSMUSG00000043252	809.319	-0.310466	0.0859754	-3.61111	0.000304892	0.0167109	Tmem64	4	15265831	15286753
ENSMUSG00000022469	369.292	0.459066	0.127333	3.60523	0.000311879	0.0170369	Rapgef3	15	97642651	97665853
ENSMUSG00000045319	860.365	0.459142	0.127449	3.60255	0.000315112	0.0171563	Proser2	2	6102418	6135022
ENSMUSG00000035385	73.6634	-0.582739	0.161897	-3.59944	0.0003189	0.0172625	Ccl2	11	81926397	81928279
ENSMUSG00000046314	22.3666	1.75266	0.486956	3.59922	0.000319168	0.0172625	Stxbp6	12	44899267	45121492
ENSMUSG00000005483	3561.03	0.288678	0.0803016	3.59493	0.000324482	0.0174885	Dnajb1	8	84334822	84339282
ENSMUSG00000057173	36.2307	-0.980672	0.272854	-3.59413	0.000325481	0.0174885	Rfx8	1	39704461	39760157
ENSMUSG00000036459	409.366	0.284256	0.0791836	3.58984	0.000330885	0.0177207	Wtip	7	33808968	33832693
ENSMUSG00000023905	1868.82	-0.451757	0.125893	-3.58841	0.000332695	0.0177596	Tnfrsf12a	17	23894419	23896442
ENSMUSG00000030317	18.8198	-0.95602	0.26743	-3.57485	0.000350433	0.0186458	Timp4	6	115218853	115229166
ENSMUSG00000022225	175.209	-0.413872	0.115855	-3.57232	0.000353837	0.0187054	Cma1	14	56178908	56182132
ENSMUSG00000064120	238.564	0.340868	0.0954106	3.57264	0.000353405	0.0187054	Mocs1	17	49735390	49762463
ENSMUSG00000021728	183.872	0.491151	0.137529	3.57124	0.000355291	0.0187219	Emb	13	117345072	117410951
ENSMUSG00000004980	3079.14	-0.21016	0.0589184	-3.56696	0.000361143	0.0189693	Hnrnpa2b1	6	51437912	51446874
ENSMUSG00000113672	10.2684	-1.14662	0.321611	-3.56525	0.000363505	0.0190323	Gm34165	13	28113589	28114762
ENSMUSG00000028273	2535.62	0.28936	0.0812641	3.56073	0.000369823	0.0193014	Pdlim5	3	141945351	142101454
ENSMUSG00000049866	1798.94	-0.341255	0.0958906	-3.55879	0.000372567	0.0193829	Arl4c	1	88600847	88629943
ENSMUSG00000031391	10.5959	1.63798	0.461019	3.55296	0.000380926	0.0197551	L1cam	X	72897384	72939711
ENSMUSG00000005611	12.7455	1.22834	0.345869	3.55146	0.000383103	0.0198053	Irag1	7	110467473	110581668
ENSMUSG00000028028	71.946	-0.577385	0.162623	-3.55045	0.000384578	0.0198191	Alpk1	3	127463959	127574176
ENSMUSG00000018849	360.429	0.588279	0.165835	3.54737	0.000389095	0.019989	Wwc1	11	35729227	35871354
ENSMUSG00000034640	1338.63	0.407165	0.114874	3.54446	0.000393424	0.0201482	Tiparp	3	65435831	65462939
ENSMUSG00000025196	74.1267	-0.869114	0.245363	-3.54216	0.000396865	0.0201982	Cpn1	19	43944746	43974995
ENSMUSG00000040596	200.617	0.605625	0.170942	3.54286	0.000395808	0.0201982	Pogk	1	166212191	166237432
ENSMUSG00000051747	98.463	-2.37552	0.671101	-3.53974	0.000400516	0.0202873	Ttn	2	76534324	76812891
ENSMUSG00000097910	94.98	-0.465203	0.131437	-3.53936	0.000401092	0.0202873	Hdnr	8	57784724	57868145
ENSMUSG00000102224	360.861	-0.604532	0.170953	-3.53625	0.000405845	0.0204646	4930447F24Rik	9	108010917	108015766
ENSMUSG00000029625	394.818	0.246196	0.0696846	3.533	0.000410876	0.0206547	Cpsf4	5	145104023	145118851
ENSMUSG00000050930	78.7374	-0.414597	0.117486	-3.52891	0.000417271	0.020912	Map10	8	126396557	126400098
ENSMUSG00000034709	487.775	-0.366679	0.104009	-3.52546	0.000422749	0.0210578	Ppp1r21	17	88837546	88895795
ENSMUSG00000046814	611.685	0.62841	0.178235	3.52575	0.000422287	0.0210578	Gchfr	2	118998254	119002871
ENSMUSG00000001520	26.7086	0.815821	0.231479	3.52438	0.000424475	0.0210797	Nrip2	6	128376259	128393390
ENSMUSG00000031131	7.06385	1.86233	0.528558	3.52342	0.000426019	0.0210925	Vgll1	X	56133466	56151900
ENSMUSG00000001767	725.044	0.203123	0.0576729	3.52198	0.000428331	0.0211059	Crnkl1	2	145759399	145776934
ENSMUSG00000040405	267.159	-0.684654	0.194413	-3.52165	0.000428867	0.0211059	Havcr1	11	46625907	46670405
ENSMUSG00000034258	593.01	0.549303	0.156117	3.51854	0.000433927	0.021291	Flvcr2	12	85793313	85860359
ENSMUSG00000003421	549.024	0.243921	0.0695438	3.50745	0.000452422	0.0216631	Nosip	7	44711853	44727634
ENSMUSG00000021384	36.0676	1.53993	0.438776	3.50961	0.00044877	0.0216631	Susd3	13	49384166	49402182
ENSMUSG00000021439	16787.2	1.5715	0.44792	3.50844	0.000450741	0.0216631	Ctsq	13	61182838	61188445
ENSMUSG00000024300	38.3479	-0.714569	0.203661	-3.50862	0.000450433	0.0216631	Myo1f	17	33774681	33826738
ENSMUSG00000026205	11.6588	1.46278	0.417302	3.50532	0.000456051	0.0216631	Slc23a3	1	75102185	75110534
ENSMUSG00000028811	758.506	0.29408	0.083805	3.50909	0.000449637	0.0216631	Yars1	4	129083553	129113400
ENSMUSG00000030800	362.295	0.662827	0.188817	3.51043	0.00044739	0.0216631	Prss8	7	127524888	127529276
ENSMUSG00000031119	58.3574	0.599752	0.170732	3.51283	0.000443359	0.0216631	Gpc4	X	51141898	51254129
ENSMUSG00000043702	310.122	0.235363	0.0671442	3.50534	0.000456028	0.0216631	Pde12	14	26381113	26391038
ENSMUSG00000048895	168.458	0.548524	0.156472	3.50558	0.000455609	0.0216631	Cdk5r1	11	80367849	80372010
ENSMUSG00000068547	29.0023	-0.757871	0.216126	-3.50662	0.000453841	0.0216631	Clca4a	3	144658241	144680806
ENSMUSG00000032939	491.265	0.343575	0.0981646	3.49999	0.000465278	0.0220028	Nup93	8	94941192	95043855
ENSMUSG00000048058	281.204	-0.406952	0.116284	-3.49964	0.000465887	0.0220028	Ldlrad3	2	101780548	102016730
ENSMUSG00000024011	49.3952	-0.877125	0.250739	-3.49816	0.00046848	0.0220616	Pi16	17	29536654	29549567
ENSMUSG00000005949	574.733	0.416725	0.119383	3.49065	0.000481845	0.0223607	Ctns	11	73074422	73089868
ENSMUSG00000019990	21.2396	-0.816558	0.233862	-3.49163	0.000480083	0.0223607	Pde7b	10	20273750	20600824
ENSMUSG00000021264	1741.13	0.231444	0.066255	3.49322	0.000477225	0.0223607	Yy1	12	108758899	108786074
ENSMUSG00000032127	674.006	0.323554	0.0927203	3.48957	0.000483796	0.0223607	Vps11	9	44259046	44272967
ENSMUSG00000040105	423.364	0.357148	0.102348	3.48954	0.00048386	0.0223607	Plpp6	19	28941353	28944211
ENSMUSG00000047037	92.1962	-0.454243	0.130059	-3.49259	0.000478364	0.0223607	Nipa1	7	55627315	55669702
ENSMUSG00000048852	11.2224	-1.25795	0.3606	-3.4885	0.000485747	0.0223607	Gm12185	11	48795483	48883053
ENSMUSG00000095079	19.596	-1.24366	0.356491	-3.48863	0.00048551	0.0223607	Igha	12	113218450	113223856
ENSMUSG00000039231	145.979	0.347651	0.099689	3.48735	0.000487826	0.0223833	Suv39h1	X	7927410	7940999
ENSMUSG00000053931	1834.78	0.28085	0.0805656	3.48598	0.000490334	0.0223833	Cnn3	3	121220146	121251856
ENSMUSG00000058587	2592.04	0.26086	0.0748201	3.4865	0.000489386	0.0223833	Tmod3	9	75404989	75466939
ENSMUSG00000041842	276.553	0.551141	0.158262	3.48247	0.000496809	0.0225649	Fhdc1	3	84349505	84387736
ENSMUSG00000094590	160.683	-0.719186	0.206524	-3.48233	0.000497067	0.0225649	Gm3629	14	15785603	15831353
ENSMUSG00000029246	149.399	0.34989	0.100653	3.47621	0.000508554	0.0229141	Ppat	5	77061096	77099425
ENSMUSG00000090024	73.4471	-0.695531	0.200095	-3.476	0.000508954	0.0229141	Gm16350	8	15011066	15011586
ENSMUSG00000107314	92.2708	-0.594707	0.171024	-3.47733	0.000506437	0.0229141	Gm20488	5	149291941	149354147
ENSMUSG00000018932	1423.75	0.1953	0.0561995	3.47513	0.000510615	0.0229259	Map2k3	11	60822859	60843637
ENSMUSG00000028937	135.818	-0.371129	0.106985	-3.46899	0.000522412	0.0233915	Acot7	4	152262591	152356312
ENSMUSG00000045064	79.9729	0.468601	0.135111	3.46826	0.000523848	0.0233919	Zc2hc1c	12	85321060	85346132
ENSMUSG00000022814	615.773	0.187875	0.0542461	3.46338	0.000533442	0.0237555	Umps	16	33775152	33787408
ENSMUSG00000025372	1046.04	0.250331	0.0723485	3.46007	0.000540025	0.0239288	Baiap2	11	119833589	119897608
ENSMUSG00000110030	8.70153	0.893811	0.25833	3.45996	0.000540253	0.0239288	Gm45546	8	71063075	71065468
ENSMUSG00000107355	32.9721	-0.980549	0.283587	-3.45766	0.000544883	0.0240689	AI839979	5	31713677	31767890
ENSMUSG00000028654	56.6237	0.744869	0.215501	3.45645	0.000547342	0.0241125	Mycl	4	122889445	122896278
ENSMUSG00000029920	648.273	0.303022	0.0877281	3.45411	0.000552115	0.0242113	Smarcad1	6	65019567	65093045
ENSMUSG00000046352	737.036	1.97914	0.573017	3.4539	0.00055254	0.0242113	Gjb2	14	57336057	57342159
ENSMUSG00000041538	5.90778	-1.42248	0.411966	-3.45291	0.000554582	0.024236	H2-Ob	17	34457877	34473388
ENSMUSG00000035783	173.159	0.77545	0.224728	3.45062	0.000559301	0.0243125	Acta2	19	34218490	34232990
ENSMUSG00000084843	22.4704	1.85417	0.537313	3.45082	0.000558892	0.0243125	B230312C02Rik	2	180012264	180028630
ENSMUSG00000026280	1275.19	0.253437	0.0734709	3.44949	0.000561637	0.0243495	Atg4b	1	93679222	93718332
ENSMUSG00000015340	93.9588	-0.663943	0.192623	-3.44685	0.000567167	0.0245244	Cybb	X	9301491	9354010
ENSMUSG00000027750	497.933	-0.793604	0.230329	-3.44552	0.000569971	0.0245807	Postn	3	54268530	54298458
ENSMUSG00000046687	470.605	0.300699	0.0873033	3.4443	0.000572533	0.0246264	Gm5424	10	61906902	61908141
ENSMUSG00000020836	18.0105	-1.02505	0.297813	-3.44194	0.000577561	0.0247777	Coro6	11	77353237	77361310
ENSMUSG00000048707	191.175	0.41416	0.120392	3.44009	0.00058151	0.0248819	Tprn	2	25152630	25159897
ENSMUSG00000006369	11048.4	-0.526275	0.153035	-3.43891	0.000584061	0.024926	Fbln1	15	85090150	85170736
ENSMUSG00000043342	384.247	-0.47218	0.137398	-3.43659	0.000589084	0.0250751	Hoxd9	2	74528071	74530552
ENSMUSG00000035910	26.6392	1.39363	0.405636	3.43567	0.000591084	0.025095	Dcdc2a	13	25239987	25394689
ENSMUSG00000032327	194.765	1.02107	0.297275	3.43477	0.000593048	0.0251134	Stra6	9	57971071	58061279
ENSMUSG00000001510	71.0671	1.61549	0.470807	3.43131	0.000600665	0.0253051	Dlx3	11	95010945	95016122
ENSMUSG00000021097	199.261	-0.550207	0.160341	-3.43148	0.000600296	0.0253051	Clmn	12	104729376	104831335
ENSMUSG00000032418	1957.11	-0.205576	0.0599289	-3.43032	0.000602863	0.0253326	Me1	9	86463424	86578006
ENSMUSG00000078955	6.36935	-1.61948	0.472609	-3.42669	0.000610987	0.025543	Gm14222	2	160425226	160427121
ENSMUSG00000100075	6.24352	1.32981	0.388026	3.42711	0.000610043	0.025543	1700018L02Rik	19	29023645	29026130
ENSMUSG00000042246	162.437	-0.421244	0.123011	-3.42445	0.000616045	0.0256889	Tmc7	7	118135064	118183959
ENSMUSG00000021670	1303.65	0.257315	0.0751921	3.4221	0.000621384	0.0257804	Hmgcr	13	96785475	96807444
ENSMUSG00000027296	34.8086	1.45985	0.426512	3.42275	0.000619905	0.0257804	Itpka	2	119572818	119581744
ENSMUSG00000020911	7337.26	0.29054	0.0849458	3.4203	0.000625512	0.0258861	Krt19	11	100031636	100039491
ENSMUSG00000004031	14.6285	1.36373	0.398809	3.41949	0.000627381	0.0258981	Brinp2	1	158072839	158183896
ENSMUSG00000029003	247.143	0.275335	0.0805388	3.41866	0.000629299	0.0259119	Mad2l2	4	148214841	148230156
ENSMUSG00000033763	104.636	1.02419	0.30009	3.41295	0.00064263	0.0263946	Mtss2	8	111448108	111468032
ENSMUSG00000071001	425.86	0.286391	0.0839306	3.41224	0.000644322	0.0263979	Hrct1	4	43727188	43728639
ENSMUSG00000031353	8485.06	0.205669	0.0603002	3.41076	0.000647827	0.0264094	Rbbp7	X	161543398	161562088
ENSMUSG00000104803	19.9423	-0.731057	0.214318	-3.41109	0.000647044	0.0264094	Gm43108	3	115707539	115707831
ENSMUSG00000041313	975.474	0.680309	0.199503	3.41002	0.000649581	0.0264152	Slc7a1	5	148264220	148336714
ENSMUSG00000027823	687.178	0.207846	0.0610288	3.4057	0.000659951	0.0267044	Gmps	3	63883527	63930000
ENSMUSG00000060429	119.27	-0.797534	0.23414	-3.40623	0.000658659	0.0267044	Sntb1	15	55499784	55770345
ENSMUSG00000005103	4058.74	0.183221	0.0538498	3.40245	0.000667846	0.0269399	Wdr1	5	38684156	38720564
ENSMUSG00000026581	21.6875	-0.876175	0.257601	-3.40128	0.000670704	0.0269399	Sell	1	163889551	163911750
ENSMUSG00000074652	9.09618	1.62271	0.477005	3.40186	0.000669284	0.0269399	Myh7b	2	155453132	155476227
ENSMUSG00000034674	912.877	0.179945	0.0529359	3.3993	0.000675596	0.0270701	Tdg	10	82465662	82486633
ENSMUSG00000103655	20.6964	-1.18483	0.348797	-3.39691	0.000681503	0.0272402	Gm37202	3	52041468	52129497
ENSMUSG00000086742	102.277	-0.4311	0.12696	-3.39556	0.000684885	0.0273087	Gm16201	7	139529912	139558890
ENSMUSG00000109130	33.7136	-0.618298	0.182186	-3.39378	0.00068935	0.02742	Gm45187	7	98553475	98557262
ENSMUSG00000001819	8.11996	-1.0883	0.320781	-3.39265	0.000692212	0.0274672	Hoxd13	2	74498654	74501943
ENSMUSG00000026283	697.748	0.203694	0.0600588	3.39158	0.000694906	0.0275075	Ing5	1	93731687	93749823
ENSMUSG00000001334	43.3613	1.32391	0.39071	3.38847	0.000702847	0.0277548	Fndc5	4	129030477	129038386
ENSMUSG00000024958	333.509	-0.302967	0.0894865	-3.38561	0.000710192	0.0279147	Gpr137	19	6915425	6919848
ENSMUSG00000029432	925.675	0.26767	0.0790774	3.38491	0.000712005	0.0279147	Nipsnap2	5	129802127	129835391
ENSMUSG00000118365	23.6217	-1.1832	0.349492	-3.38548	0.000710531	0.0279147	Gm41724	18	52661667	52710417
ENSMUSG00000040841	202.494	-0.323356	0.0956149	-3.38185	0.000719985	0.0281602	Six5	7	18828519	18832474
ENSMUSG00000026207	468.391	-0.3347	0.0991412	-3.37599	0.000735507	0.0285659	Speg	1	75351941	75408964
ENSMUSG00000047730	31.7876	-1.1571	0.342747	-3.37596	0.000735587	0.0285659	Fcgbp	7	27770661	27820287
ENSMUSG00000064307	123.278	-0.486866	0.144183	-3.37671	0.000733582	0.0285659	Lrrc51	7	101562191	101583102
ENSMUSG00000002372	1057.29	0.189371	0.0561584	3.37208	0.000746031	0.0286994	Ranbp3	17	56980294	57018764
ENSMUSG00000019850	219.557	0.384038	0.113867	3.3727	0.000744359	0.0286994	Tnfaip3	10	18876658	18891405
ENSMUSG00000031785	819.155	0.743287	0.220399	3.37245	0.000745014	0.0286994	Adgrg1	8	95701379	95740845
ENSMUSG00000033313	88.3219	0.345748	0.102492	3.37341	0.000742423	0.0286994	Fbxl8	8	105991280	105995958
ENSMUSG00000041417	443.423	0.458861	0.136117	3.37109	0.000748724	0.0287356	Pik3r1	13	101817071	101904725
ENSMUSG00000026466	3312.56	0.320513	0.0951463	3.36864	0.000755407	0.0287898	Tor1aip1	1	155880345	155912226
ENSMUSG00000069170	34.0821	-0.834444	0.247631	-3.36971	0.000752477	0.0287898	Adgrv1	13	81243187	81781273
ENSMUSG00000112716	12.7427	-1.39687	0.41463	-3.36897	0.000754503	0.0287898	4930471E19Rik	10	120467976	120564873
ENSMUSG00000073563	1120.15	0.254355	0.0755846	3.36516	0.000764979	0.0290532	Csnk1g3	18	53995194	54088620
ENSMUSG00000074607	16.4872	1.32333	0.393281	3.36485	0.000765865	0.0290532	Tox2	2	163045045	163166090
ENSMUSG00000101856	28.1686	0.581857	0.17297	3.36391	0.000768463	0.0290845	1700096K18Rik	5	25734900	25736475
ENSMUSG00000034487	195.796	-0.251809	0.0748711	-3.36324	0.000770344	0.0290885	Poglut3	9	53295325	53313167
ENSMUSG00000078656	1118.85	0.162083	0.0482178	3.36147	0.00077529	0.0291409	Vps25	11	101144533	101150375
ENSMUSG00000078816	40.9516	0.816681	0.242934	3.36175	0.000774513	0.0291409	Prkcg	7	3337704	3379615
ENSMUSG00000090066	77.1148	-0.491142	0.146175	-3.35996	0.000779529	0.0292332	1110002E22Rik	3	137770813	137787267
ENSMUSG00000030790	4345	0.381614	0.113616	3.35881	0.000782796	0.0292887	Adm	7	110226868	110229027
ENSMUSG00000121778	81.3416	0.373351	0.111349	3.35297	0.000799493	0.0298453	NA	3	60784408	60786286
ENSMUSG00000044317	37.9373	1.13217	0.338037	3.34924	0.000810345	0.0301817	Gpr4	7	18946463	18958099
ENSMUSG00000041323	117.473	-0.456221	0.136299	-3.3472	0.000816329	0.0303356	Ak7	12	105672235	105748706
ENSMUSG00000028766	288.18	0.824119	0.246617	3.34169	0.000832701	0.030874	Alpl	4	137469044	137523695
ENSMUSG00000045795	410.982	0.263417	0.0788745	3.3397	0.000838704	0.0309565	Whamm	7	81221014	81246584
ENSMUSG00000073755	179.705	-0.383574	0.114847	-3.33987	0.000838172	0.0309565	5730409E04Rik	4	126503611	126508164
ENSMUSG00000020176	1336.04	0.550642	0.16496	3.33803	0.000843755	0.0310729	Grb10	11	11880508	11988683
ENSMUSG00000058147	88.8736	-1.02363	0.306806	-3.3364	0.000848696	0.0311848	Xlr3c	X	72298146	72308996
ENSMUSG00000055994	78.9428	-0.481352	0.144433	-3.33269	0.0008601	0.0315332	Nod2	8	89373943	89415102
ENSMUSG00000044433	57.7757	1.2967	0.389255	3.33123	0.000864618	0.031628	Camsap3	8	3637293	3659075
ENSMUSG00000028426	2716.32	0.28363	0.0852088	3.32864	0.000872704	0.0317819	Rad23b	4	55350043	55392237
ENSMUSG00000044350	62.6594	-0.373988	0.112335	-3.32922	0.000870886	0.0317819	Lacc1	14	77261640	77274344
ENSMUSG00000021707	108.324	-0.486699	0.146336	-3.3259	0.000881349	0.0319988	Dhfr	13	92491234	92525561
ENSMUSG00000048572	211.862	0.4954	0.148969	3.32551	0.000882564	0.0319988	Tmem252	19	24651372	24659597
ENSMUSG00000047789	257.573	0.44029	0.13245	3.3242	0.000886738	0.0320792	Slc38a9	13	112797285	112875283
ENSMUSG00000049232	243.527	0.304468	0.0916884	3.32068	0.000897983	0.0323911	Tigd2	6	59185855	59189018
ENSMUSG00000060402	36.1931	1.08843	0.327814	3.32027	0.000899313	0.0323911	Chst8	7	34373893	34512136
ENSMUSG00000031595	52.4661	-0.553402	0.166817	-3.31742	0.000908532	0.0326514	Pdgfrl	8	41379249	41443822
ENSMUSG00000010760	7.88298	1.15937	0.349554	3.3167	0.00091087	0.0326638	Phlda2	7	143055282	143056887
ENSMUSG00000031504	360.69	0.249526	0.0752924	3.3141	0.000919388	0.0327542	Rab20	8	11503518	11528710
ENSMUSG00000049723	882.417	-0.591183	0.178353	-3.31468	0.000917467	0.0327542	Mmp12	9	7344381	7369499
ENSMUSG00000069516	2542.62	-0.802177	0.242013	-3.31461	0.000917726	0.0327542	Lyz2	10	117113236	117118226
ENSMUSG00000049536	84.8863	-0.432468	0.130521	-3.31341	0.000921663	0.032764	Tceal1	X	135608731	135612227
ENSMUSG00000023043	22062.4	0.278694	0.0841706	3.31106	0.00092942	0.0329682	Krt18	15	101936615	101940462
ENSMUSG00000026353	2938.15	0.214343	0.0648082	3.30734	0.000941861	0.0332246	Ubxn4	1	128171701	128207115
ENSMUSG00000042647	135.541	-0.326426	0.0986796	-3.30794	0.000939865	0.0332246	Acad12	5	121734838	121757001
ENSMUSG00000046961	300.258	-0.490312	0.148263	-3.30705	0.000942852	0.0332246	Gpr156	16	37736858	37827892
ENSMUSG00000062960	1826.19	-0.618929	0.187187	-3.30648	0.000944757	0.0332246	Kdr	5	76093487	76139118
ENSMUSG00000027568	96.09	-0.89093	0.269533	-3.30546	0.000948194	0.033266	Ntsr1	2	180141769	180186773
ENSMUSG00000031162	10.8245	2.15493	0.652033	3.30493	0.000949993	0.033266	Gata1	X	7825499	7844310
ENSMUSG00000070822	31.4659	-0.697463	0.211129	-3.3035	0.000954859	0.0333651	Zscan18	7	12502017	12537562
ENSMUSG00000031451	132.106	-0.567795	0.171981	-3.3015	0.000961707	0.0335329	Gas6	8	13515374	13544490
ENSMUSG00000031971	57.5349	0.456996	0.138474	3.30022	0.000966073	0.0336136	Ccsap	8	124567570	124586948
ENSMUSG00000003545	156.764	0.507959	0.154113	3.29602	0.000980647	0.0339764	Fosb	7	19036621	19043976
ENSMUSG00000053063	134.792	-0.721352	0.218846	-3.29616	0.000980153	0.0339764	Clec12a	6	129319654	129342266
ENSMUSG00000030060	249.888	0.238885	0.0725035	3.29481	0.000984899	0.0340517	Hmces	6	87890917	87913611
ENSMUSG00000020069	257.952	-0.302153	0.0917676	-3.29259	0.000992707	0.0341133	Hnrnph3	10	62850443	62859996
ENSMUSG00000028717	22.9483	-0.606279	0.184085	-3.29348	0.000989556	0.0341133	Tal1	4	114913623	114928952
ENSMUSG00000039740	618.441	0.236557	0.0718467	3.29252	0.000992926	0.0341133	Alg2	4	47465067	47474333
ENSMUSG00000068959	21.4054	-0.65784	0.199967	-3.28974	0.00100279	0.0341658	Zfp619	7	39167190	39189844
ENSMUSG00000073775	229.624	0.229566	0.0697605	3.29078	0.000999106	0.0341658	Kti12	4	108704982	108706610
ENSMUSG00000074227	1188.5	0.289134	0.0878805	3.29009	0.00100156	0.0341658	Spint2	7	28955748	28981337
ENSMUSG00000107152	29.4012	-0.701253	0.213083	-3.29099	0.00099837	0.0341658	Gm43152	5	149322955	149324592
ENSMUSG00000035697	44.9538	-0.523044	0.159076	-3.28801	0.00100898	0.034251	Arhgap45	10	79852487	79867306
ENSMUSG00000037010	183.83	-0.582539	0.177178	-3.28787	0.00100947	0.034251	Apln	X	47114023	47123730
ENSMUSG00000021820	842.095	-0.373392	0.113673	-3.2848	0.00102054	0.034555	Camk2g	14	20784943	20844156
ENSMUSG00000026395	83.3277	-0.553795	0.168663	-3.28345	0.00102546	0.03465	Ptprc	1	137990599	138103446
ENSMUSG00000021701	1325.57	-0.28372	0.0865037	-3.27986	0.00103857	0.034949	Plk2	13	110531580	110537378
ENSMUSG00000024359	4652.78	0.273236	0.0833051	3.27995	0.00103826	0.034949	Hspa9	18	35070467	35087410
ENSMUSG00000055553	494.213	0.219564	0.0669924	3.27745	0.00104748	0.0351764	Kxd1	8	70960922	70980606
ENSMUSG00000028016	342.205	0.249344	0.0761028	3.27641	0.00105136	0.0352241	Ints12	3	132797601	132816749
ENSMUSG00000041765	628.148	0.219144	0.0668954	3.27592	0.0010532	0.0352241	Ubac2	14	122116032	122258446
ENSMUSG00000007850	1889.85	-0.303509	0.0926965	-3.27422	0.00105953	0.0353092	Hnrnph1	11	50267817	50277355
ENSMUSG00000107322	8.69174	1.08915	0.332659	3.27408	0.00106005	0.0353092	4933439J24Rik	5	134944160	134949494
ENSMUSG00000029154	44.3523	-0.750328	0.229242	-3.27309	0.00106379	0.0353619	Cwh43	5	73563418	73610778
ENSMUSG00000020130	2048.23	0.277899	0.084923	3.27236	0.00106654	0.0353815	Tbc1d15	10	115033777	115087372
ENSMUSG00000085716	8.31069	-1.17529	0.359331	-3.27076	0.00107258	0.0355098	Gm13388	2	6436597	6440844
ENSMUSG00000001918	198.769	0.497627	0.152229	3.26895	0.00107948	0.0355859	Slc1a5	7	16515265	16532199
ENSMUSG00000017057	696.253	-0.408586	0.125008	-3.26848	0.00108128	0.0355859	Il13ra1	X	35375763	35434912
ENSMUSG00000022014	18.5548	-0.749217	0.229227	-3.26845	0.00108139	0.0355859	Epsti1	14	78141679	78240097
ENSMUSG00000053289	331.273	0.274675	0.0840695	3.26724	0.00108601	0.0356664	Ddx10	9	53009935	53159353
ENSMUSG00000079410	13.6781	-1.11119	0.340212	-3.26615	0.00109019	0.0357322	Gm2897	14	19392933	19420488
ENSMUSG00000026917	788.826	0.241809	0.0740589	3.26509	0.00109431	0.0357953	Wdr5	2	27405169	27426547
ENSMUSG00000040263	405.439	-0.327953	0.10046	-3.26452	0.00109649	0.0357953	Klhdc4	8	122523052	122556308
ENSMUSG00000020547	459.484	-0.222707	0.0682391	-3.26363	0.00109995	0.0358368	Bzw2	12	36141834	36208079
ENSMUSG00000041324	10657.5	-0.598169	0.183321	-3.26295	0.00110258	0.0358515	Inhba	13	16186436	16206206
ENSMUSG00000031217	238.821	0.586201	0.17976	3.26101	0.00111016	0.0359551	Efnb1	X	98179736	98192597
ENSMUSG00000104213	9.4582	-1.0728	0.328959	-3.26121	0.00110937	0.0359551	Ighd	12	113370224	113379944
ENSMUSG00000056313	260.552	-0.485537	0.148938	-3.26	0.00111413	0.0360125	Tcim	8	24927196	24929000
ENSMUSG00000032177	173.556	-0.441538	0.135493	-3.25874	0.00111907	0.036101	Pde4a	9	21073005	21124544
ENSMUSG00000028536	18.7622	1.50539	0.462438	3.25534	0.00113257	0.0363932	2610528J11Rik	4	118384196	118387425
ENSMUSG00000121409	6.11112	1.72262	0.529152	3.25544	0.00113216	0.0363932	NA	14	44709962	44776139
ENSMUSG00000071713	651.225	-0.743145	0.228352	-3.25438	0.00113641	0.0364452	Csf2rb	15	78209952	78238047
ENSMUSG00000040813	1866.27	0.241341	0.074172	3.2538	0.00113871	0.0364476	Tex264	9	106535945	106563126
ENSMUSG00000062380	159.658	1.3218	0.406636	3.25058	0.00115171	0.0367918	Tubb3	8	124138163	124148754
ENSMUSG00000025888	95.0177	-0.540587	0.166483	-3.2471	0.00116588	0.0371719	Casp1	9	5298508	5307290
ENSMUSG00000006651	667.802	-0.472297	0.145733	-3.24084	0.0011918	0.0376635	Aplp1	7	30134407	30144960
ENSMUSG00000024521	225.778	-0.320547	0.0989208	-3.24044	0.00119346	0.0376635	Pmaip1	18	66591604	66598636
ENSMUSG00000033419	82.6557	0.965513	0.297993	3.24005	0.00119508	0.0376635	Snap91	9	86647976	86762707
ENSMUSG00000037762	96.2545	1.58381	0.48853	3.24198	0.00118701	0.0376635	Slc16a9	10	70080930	70121798
ENSMUSG00000043388	49.6155	0.78955	0.243671	3.24023	0.00119434	0.0376635	Tmem130	5	144672725	144698628
ENSMUSG00000073027	93.4424	0.962034	0.296678	3.24269	0.00118408	0.0376635	Dmrtc1b	X	101751471	101758815
ENSMUSG00000039050	1094.21	0.211735	0.0653905	3.23801	0.00120366	0.0378609	Osbpl2	2	179761099	179804473
ENSMUSG00000025086	77.6817	-0.461901	0.142725	-3.23631	0.00121087	0.0379749	Trub1	19	57441344	57479437
ENSMUSG00000049093	111.835	-0.762634	0.235667	-3.23606	0.00121192	0.0379749	Il23r	6	67399916	67468839
ENSMUSG00000032291	331.23	-0.7306	0.22584	-3.23503	0.0012163	0.0380397	Crabp1	9	54672032	54680394
ENSMUSG00000040852	164.367	-0.323416	0.100016	-3.23365	0.00122218	0.0381506	Plekhh2	17	84819323	84929566
ENSMUSG00000000303	360.443	0.668148	0.206747	3.23173	0.00123045	0.0382013	Cdh1	8	107329983	107396878
ENSMUSG00000041180	45.8892	-0.487496	0.150851	-3.23165	0.0012308	0.0382013	Hectd2	19	36532039	36598535
ENSMUSG00000093598	15.0505	-0.76939	0.238069	-3.2318	0.00123015	0.0382013	A730085K08Rik	9	122204942	122228018
ENSMUSG00000072889	511.837	0.307899	0.0953134	3.23038	0.00123626	0.0382984	Nfxl1	5	72670644	72717027
ENSMUSG00000020326	1801.44	-0.265003	0.0820578	-3.22947	0.00124021	0.0382993	Ccng1	11	40639379	40646138
ENSMUSG00000063727	12885.9	-0.376753	0.116667	-3.22929	0.00124097	0.0382993	Tnfrsf11b	15	54114015	54141880
ENSMUSG00000000223	179.296	-0.473035	0.146588	-3.22696	0.00125111	0.0385399	Drp2	X	133305300	133357322
ENSMUSG00000040557	318.019	0.267421	0.0829425	3.22417	0.00126339	0.0388452	Mettl27	5	134961222	134971491
ENSMUSG00000052271	372.966	0.50877	0.157901	3.22209	0.00127259	0.0390548	Bhlha15	5	144127104	144131259
ENSMUSG00000029415	357.532	0.35055	0.108825	3.22124	0.00127638	0.0390978	Sdad1	5	92431869	92458338
ENSMUSG00000022964	307.093	-0.240735	0.0747799	-3.21924	0.00128529	0.0392506	Tmem50b	16	91371391	91394688
ENSMUSG00000051627	14.7784	-0.688584	0.213909	-3.21905	0.00128616	0.0392506	H1f4	13	23804612	23806541
ENSMUSG00000026574	6.07779	-1.69764	0.527655	-3.21733	0.00129388	0.0394129	Dpt	1	164624213	164651835
ENSMUSG00000004393	447.721	0.192229	0.0598229	3.2133	0.00131217	0.0395866	Ddx56	11	6208919	6217772
ENSMUSG00000021975	271.504	0.408207	0.12706	3.21271	0.00131488	0.0395866	Ints9	14	65187494	65277284
ENSMUSG00000026480	287.386	-0.412779	0.128447	-3.21361	0.00131079	0.0395866	Ncf2	1	152675945	152712742
ENSMUSG00000028551	33.9555	-0.541603	0.168582	-3.21269	0.00131497	0.0395866	Cdkn2c	4	109518073	109524386
ENSMUSG00000028975	1181.69	0.198092	0.0616285	3.2143	0.00130764	0.0395866	Pex14	4	149044992	149184333
ENSMUSG00000041815	2219.85	0.228728	0.0712026	3.21236	0.0013165	0.0395866	Poldip3	15	83010177	83033585
ENSMUSG00000056851	3835.73	0.193942	0.0603598	3.2131	0.00131309	0.0395866	Pcbp2	15	102378974	102408496
ENSMUSG00000100642	29.8095	-1.18504	0.369026	-3.21126	0.00132152	0.039665	Gm28230	2	74557072	74578262
ENSMUSG00000005251	337.853	0.386702	0.120471	3.20992	0.00132773	0.0397222	Ripk4	16	97543133	97564987
ENSMUSG00000025911	87.0738	-0.499615	0.155704	-3.20875	0.00133312	0.0397222	Adhfe1	1	9618173	9650898
ENSMUSG00000036856	489.278	-0.406099	0.126535	-3.20938	0.00133019	0.0397222	Wnt4	4	137004800	137027037
ENSMUSG00000078605	33.4278	-0.928674	0.289397	-3.20899	0.00133202	0.0397222	E030025P04Rik	11	109030117	109035195
ENSMUSG00000050271	196.206	0.642375	0.200265	3.20763	0.00133833	0.039805	Prag1	8	36561982	36614941
ENSMUSG00000054793	146.592	0.461182	0.143946	3.20385	0.00135604	0.0402587	Cadm4	7	24181448	24203964
ENSMUSG00000000317	102.109	-0.512634	0.160062	-3.20272	0.00136137	0.0403439	Bcl6b	11	70114954	70120624
ENSMUSG00000022092	267.103	0.210282	0.0656985	3.20072	0.00137087	0.040552	Ppp3cc	14	70455314	70526920
ENSMUSG00000040569	9.58252	1.74261	0.544596	3.19982	0.00137511	0.0406042	Slc26a7	4	14502430	14621805
ENSMUSG00000104806	65.8551	-0.639133	0.199803	-3.19882	0.00137994	0.0406734	Gm42566	5	64721520	64722162
ENSMUSG00000011008	9.27695	-1.12401	0.35185	-3.19457	0.00140039	0.0412021	Mcoln2	3	145855588	145901268
ENSMUSG00000046856	870.331	-0.300494	0.0940833	-3.19391	0.00140359	0.0412222	Cmklr2	1	63221850	63253702
ENSMUSG00000040183	17.7376	0.77797	0.243658	3.19287	0.00140864	0.0412967	Ankrd6	4	32804035	32950841
ENSMUSG00000006403	993.825	-0.567126	0.17766	-3.1922	0.00141191	0.0413136	Adamts4	1	171077990	171088206
ENSMUSG00000032065	7.59237	-1.39978	0.438566	-3.19172	0.00141426	0.0413136	Tex12	9	50468119	50472625
ENSMUSG00000043639	258.433	0.332991	0.104413	3.18919	0.00142672	0.0415651	Rbm20	19	53665737	53855511
ENSMUSG00000053835	32.1792	-0.814727	0.255485	-3.18894	0.00142795	0.0415651	H2-T24	17	36316587	36331452
ENSMUSG00000035498	311.904	0.568845	0.17854	3.18609	0.0014421	0.0417547	Cdcp1	9	122999889	123045103
ENSMUSG00000045672	159.53	0.774452	0.243045	3.18645	0.00144031	0.0417547	Col27a1	4	63132241	63253228
ENSMUSG00000049872	46.8765	-0.598994	0.187972	-3.18662	0.00143946	0.0417547	Calhm5	10	33963811	33972515
ENSMUSG00000005124	139.243	-0.614418	0.193247	-3.17944	0.0014756	0.0419072	Ccn4	15	66763169	66795050
ENSMUSG00000015452	14.4036	1.42301	0.446901	3.18417	0.00145169	0.0419072	Ager	17	34816836	34819910
ENSMUSG00000015659	68.126	0.406236	0.127659	3.18221	0.00146158	0.0419072	Serac1	17	6092471	6130016
ENSMUSG00000019916	7220.65	-0.288491	0.0907161	-3.18016	0.00147196	0.0419072	P4ha1	10	59159118	59209126
ENSMUSG00000023443	82.3374	1.02045	0.3206	3.18293	0.00145792	0.0419072	Esx1	X	136016146	136022832
ENSMUSG00000024846	204.966	-0.547296	0.172092	-3.18025	0.00147149	0.0419072	Cst6	19	5394733	5399602
ENSMUSG00000031622	8056.43	0.433937	0.136503	3.17896	0.00147805	0.0419072	Sin3b	8	73449913	73484829
ENSMUSG00000035202	317.237	1.55989	0.490325	3.18133	0.001466	0.0419072	Lars2	9	123195992	123291731
ENSMUSG00000085091	88.3602	-0.453946	0.142774	-3.17946	0.00147547	0.0419072	Egfros	11	16765431	16780702
ENSMUSG00000086384	6.10285	-1.53751	0.483598	-3.17932	0.00147622	0.0419072	Banf2os	2	143901050	143910753
ENSMUSG00000099481	184.181	0.342562	0.107625	3.18292	0.00145796	0.0419072	Xndc1	7	101714718	101732972
ENSMUSG00000100009	17.771	-1.55772	0.489386	-3.18301	0.00145752	0.0419072	Gm7967	1	98517162	98693618
ENSMUSG00000000531	103.024	0.656829	0.206818	3.17587	0.00149385	0.0421364	Tamalin	15	101122069	101130637
ENSMUSG00000020486	362.554	0.796456	0.250738	3.17645	0.0014909	0.0421364	Septin4	11	87457479	87481365
ENSMUSG00000024286	2963.49	0.200726	0.0631968	3.17621	0.00149214	0.0421364	Ccny	18	9312304	9450154
ENSMUSG00000013846	2082.65	0.28553	0.0899266	3.17514	0.00149763	0.0421703	St3gal1	15	66974724	67048679
ENSMUSG00000021596	18.4367	0.678365	0.213797	3.17294	0.00150904	0.0424187	Mctp1	13	76532259	77179929
ENSMUSG00000002799	52.1429	0.858193	0.270641	3.17097	0.00151933	0.0426349	Jag2	12	112871439	112893396
ENSMUSG00000020448	1313.66	0.225027	0.0710353	3.16781	0.0015359	0.0429483	Rnf185	11	3365982	3402363
ENSMUSG00000021711	544.604	0.280926	0.0887061	3.16693	0.00154058	0.0429483	Trappc13	13	104278657	104314977
ENSMUSG00000025220	1408.19	-0.240771	0.0760594	-3.16556	0.00154785	0.0429483	Oga	19	45738698	45772276
ENSMUSG00000030087	8.54458	0.827838	0.261373	3.16726	0.00153882	0.0429483	Klf15	6	90439558	90452220
ENSMUSG00000033701	526.08	0.267396	0.0844505	3.16631	0.00154386	0.0429483	Acbd6	1	155433866	155567076
ENSMUSG00000063193	15.7277	-0.885228	0.27966	-3.16537	0.00154884	0.0429483	Cd300lb	11	114813607	114825212
ENSMUSG00000066687	119.597	0.706487	0.223089	3.16684	0.00154105	0.0429483	Zbtb16	9	48565597	48747522
ENSMUSG00000023827	524.055	0.281697	0.0890075	3.16487	0.00155151	0.0429494	Agpat4	17	12337591	12438532
ENSMUSG00000030745	244.91	-0.722941	0.22867	-3.1615	0.00156959	0.0431584	Il21r	7	125202601	125232742
ENSMUSG00000039137	101.19	-0.621285	0.196487	-3.16196	0.0015671	0.0431584	Whrn	4	63333147	63414228
ENSMUSG00000067818	61.101	0.787264	0.248917	3.16276	0.00156283	0.0431584	Myl9	2	156617340	156623578
ENSMUSG00000113049	74.0045	-0.711806	0.22514	-3.16161	0.00156899	0.0431584	Gm48544	13	13209360	13213521
ENSMUSG00000029544	27.2505	-1.1194	0.354227	-3.16013	0.001577	0.0432171	Cabp1	5	115306748	115332440
ENSMUSG00000030247	48.2591	-0.535459	0.169435	-3.16027	0.00157625	0.0432171	Kcnj8	6	142510563	142517340
ENSMUSG00000002107	96.6844	0.391188	0.123865	3.15817	0.00158761	0.0433628	Celf2	2	6544505	7514374
ENSMUSG00000045538	170.671	0.270853	0.0857501	3.15863	0.00158512	0.0433628	Ddx28	8	106736253	106738514
ENSMUSG00000079501	308.35	0.330178	0.104566	3.15759	0.00159076	0.0433768	Gm5138	6	83851361	83852362
ENSMUSG00000006127	660.534	0.204302	0.0647166	3.15688	0.00159469	0.0434115	Inpp5k	11	75521814	75539697
ENSMUSG00000044986	472.525	0.476851	0.151091	3.15604	0.00159925	0.0434636	Tst	15	78283756	78290107
ENSMUSG00000042784	128.892	0.846549	0.268332	3.15486	0.00160575	0.043568	Muc1	3	89136364	89140688
ENSMUSG00000020525	470.114	0.247406	0.0784853	3.15226	0.00162013	0.0438854	Ppm1d	11	85202070	85237892
ENSMUSG00000015829	17.8744	-0.989655	0.314111	-3.15066	0.00162904	0.0439091	Tnr	1	159351339	159759299
ENSMUSG00000024587	3683.24	0.346141	0.109846	3.15115	0.0016263	0.0439091	Nars1	18	64632718	64649723
ENSMUSG00000074794	4814.01	-0.257731	0.0817904	-3.15111	0.0016265	0.0439091	Arrdc3	13	81031503	81044161
ENSMUSG00000026068	67.6246	-0.597639	0.189797	-3.14883	0.00163924	0.0440687	Il18rap	1	40554522	40590865
ENSMUSG00000100680	38.1757	0.612099	0.194401	3.14864	0.00164034	0.0440687	1810044D09Rik	6	91390329	91419128
ENSMUSG00000037600	113.332	0.421789	0.133996	3.14777	0.0016452	0.0441269	Kdf1	4	133246274	133258101
ENSMUSG00000050854	183.192	0.724912	0.230484	3.14517	0.00165988	0.044448	Tmem125	4	118398138	118401241
ENSMUSG00000021638	71.8853	-0.524574	0.16682	-3.14454	0.00166349	0.0444718	Ocln	13	100633015	100689226
ENSMUSG00000034687	8.12207	-1.05035	0.334228	-3.14263	0.0016744	0.0444934	Fras1	5	96521814	96932587
ENSMUSG00000038250	727.96	0.190072	0.0604583	3.14386	0.00166736	0.0444934	Usp38	8	81707362	81741557
ENSMUSG00000040359	609.76	0.203118	0.064636	3.14249	0.00167516	0.0444934	Ufl1	4	25248600	25281821
ENSMUSG00000048644	230.456	0.301597	0.0959481	3.14333	0.00167037	0.0444934	Ctxn1	8	4307660	4309274
ENSMUSG00000027324	64.9921	0.379885	0.120928	3.14142	0.00168132	0.044585	Rpusd2	2	118865271	118870250
ENSMUSG00000000530	763.947	0.521516	0.166117	3.13945	0.00169267	0.0448132	Acvrl1	15	101026403	101043217
ENSMUSG00000021036	3285.24	0.181901	0.0580018	3.13612	0.001712	0.0452521	Sptlc2	12	87351832	87435129
ENSMUSG00000023938	93.6639	-0.399792	0.127542	-3.13459	0.00172094	0.0453422	Aars2	17	45817767	45831769
ENSMUSG00000100954	35.2609	0.559945	0.178616	3.13491	0.00171906	0.0453422	Gm10138	1	151173854	151220982
ENSMUSG00000003585	242.055	-0.404187	0.128988	-3.13351	0.00172726	0.0454356	Sec14l2	11	4047039	4073415
ENSMUSG00000024774	26.9721	-1.03678	0.33095	-3.13273	0.00173189	0.0454843	Ankrd22	19	34098869	34143453
ENSMUSG00000027615	149.963	-0.330947	0.105744	-3.1297	0.00174983	0.0457192	Hps3	3	20050109	20089479
ENSMUSG00000034083	344.207	0.238542	0.0761984	3.13054	0.00174484	0.0457192	Ccdc174	6	91855034	91876824
ENSMUSG00000039252	67.1357	-0.619512	0.197931	-3.12995	0.00174839	0.0457192	Lgi2	5	52690859	52723804
ENSMUSG00000086968	12.9389	-1.48317	0.473956	-3.12934	0.00175199	0.0457192	4933431E20Rik	3	107796166	107818661
ENSMUSG00000020644	1452.42	0.36992	0.11831	3.12671	0.00176777	0.0459843	Id2	12	25143798	25147139
ENSMUSG00000049086	154.452	0.279397	0.0893549	3.12682	0.00176708	0.0459843	Bmyc	2	25596751	25597733
ENSMUSG00000001270	2723.35	0.395485	0.126506	3.12621	0.00177075	0.045989	Ckb	12	111635795	111638772
ENSMUSG00000016496	638.976	0.310493	0.0993462	3.12536	0.00177588	0.0460416	Cd274	19	29344855	29365495
ENSMUSG00000028953	779.54	0.198798	0.0636542	3.12309	0.00178963	0.0460416	Abcf2	5	24770343	24782465
ENSMUSG00000029029	144.789	-0.357924	0.114538	-3.12493	0.00177847	0.0460416	Wrap73	4	154226829	154251877
ENSMUSG00000041817	56.0392	0.503351	0.161119	3.12409	0.00178353	0.0460416	Fam169a	13	97203794	97267521
ENSMUSG00000047881	841.937	0.259196	0.082983	3.12348	0.00178728	0.0460416	Rell1	5	64066240	64126240
ENSMUSG00000079164	17.9939	-0.77459	0.247973	-3.12369	0.001786	0.0460416	Tlr5	1	182782353	182804010
ENSMUSG00000021453	3894.14	-0.327778	0.105004	-3.12156	0.00179894	0.0461342	Gadd45g	13	52000714	52002504
ENSMUSG00000024420	20.9436	-0.796694	0.255372	-3.11974	0.00181012	0.0461342	Zfp521	18	13820070	14105844
ENSMUSG00000026018	48.1385	-0.460018	0.14739	-3.12109	0.00180186	0.0461342	Ica1l	1	60021649	60082343
ENSMUSG00000029056	207.609	-0.311345	0.0997944	-3.11987	0.00180931	0.0461342	Pank4	4	155048580	155065395
ENSMUSG00000032609	25.7424	-0.959677	0.30753	-3.1206	0.00180484	0.0461342	Klhdc8b	9	108324835	108338780
ENSMUSG00000033256	157.921	-0.313659	0.100467	-3.12201	0.00179622	0.0461342	Shf	2	122179373	122199643
ENSMUSG00000006342	154.498	-0.588495	0.188939	-3.11474	0.00184105	0.0466133	Susd2	10	75472540	75479842
ENSMUSG00000015950	54.105	-0.539177	0.173166	-3.11365	0.00184788	0.0466133	Ncf1	5	134248907	134258479
ENSMUSG00000018040	1436.38	0.245055	0.0786835	3.11444	0.00184293	0.0466133	Rrp7a	15	82997634	83007002
ENSMUSG00000026361	1901.46	0.289563	0.0929575	3.11501	0.0018394	0.0466133	Cdc73	1	143474538	143578631
ENSMUSG00000028583	2811.5	-0.452848	0.145393	-3.11466	0.00184158	0.0466133	Pdpn	4	142994001	143026134
ENSMUSG00000039457	105.99	0.619095	0.198804	3.11409	0.00184511	0.0466133	Ppl	16	4904155	4950285
ENSMUSG00000041560	1431.04	0.254483	0.0817591	3.11259	0.00185452	0.0466133	Nop53	7	15670108	15679999
ENSMUSG00000054069	139.754	-0.322776	0.1037	-3.1126	0.00185444	0.0466133	6030452D12Rik	8	107227137	107236288
ENSMUSG00000086416	29.3745	-0.614947	0.197556	-3.11278	0.00185335	0.0466133	Gm14002	2	125049448	125088374
ENSMUSG00000038463	48.2474	-0.74508	0.239664	-3.10885	0.00187818	0.0471356	Olfml2b	1	170472101	170510358
ENSMUSG00000047632	253.918	-0.389442	0.125288	-3.10836	0.0018813	0.0471418	Fgfbp3	19	36894950	36897015
ENSMUSG00000013160	1811.37	0.138954	0.0447393	3.10586	0.0018973	0.0474701	Atp6v0d1	8	106251097	106292679
ENSMUSG00000030802	862.291	0.190275	0.0613389	3.10202	0.00192203	0.0480155	Bckdk	7	127503254	127509393
ENSMUSG00000039987	182.634	-0.338151	0.109136	-3.09843	0.00194548	0.0485274	Phtf2	5	20963661	21087122
ENSMUSG00000058317	375.113	0.246442	0.0795523	3.09785	0.00194928	0.0485483	Ube2e2	14	3575429	3896121
ENSMUSG00000045394	1120.24	0.236475	0.0764888	3.09163	0.00199061	0.0495025	Epcam	17	87943407	87958557
ENSMUSG00000018102	3135.31	-0.391193	0.126615	-3.08963	0.00200404	0.0496396	H2bc4	13	23868182	23876891
ENSMUSG00000047205	285.164	0.404231	0.130842	3.08946	0.00200521	0.0496396	Dusp18	11	3845240	3851296
ENSMUSG00000082016	382.348	0.369769	0.119687	3.08947	0.00200515	0.0496396	Pgam1-ps2	7	27169196	27169960
ENSMUSG00000000247	175.308	-0.420814	0.136269	-3.08812	0.00201429	0.0496805	Lhx2	2	38229293	38259745
ENSMUSG00000008318	77.0979	0.657525	0.212938	3.08787	0.00201596	0.0496805	Relt	7	100495054	100512653
ENSMUSG00000036885	38.6525	0.891005	0.288482	3.0886	0.002011	0.0496805	Arhgef26	3	62245765	62369642
ENSMUSG00000014791	105.937	0.398938	0.129388	3.08327	0.00204742	0.0500444	Elmo3	8	106032233	106037392
ENSMUSG00000018428	1346.82	-0.210502	0.0682775	-3.08303	0.00204905	0.0500444	Akap1	11	88721618	88755412
ENSMUSG00000018593	74605.6	-0.182056	0.0590185	-3.08472	0.00203743	0.0500444	Sparc	11	55285326	55314009
ENSMUSG00000030050	774.312	-0.737656	0.239186	-3.08403	0.00204214	0.0500444	Gkn1	6	87322632	87327924
ENSMUSG00000071723	73.7777	0.378244	0.122673	3.08334	0.00204688	0.0500444	Gspt2	X	93679675	93686850
ENSMUSG00000106044	147.774	-0.514726	0.166937	-3.08335	0.00204684	0.0500444	Gm42860	5	60961059	60965049
ENSMUSG00000042826	26.5913	-0.572121	0.185629	-3.08206	0.00205571	0.0501325	Fgf11	11	69686894	69692683
ENSMUSG00000020325	745.38	0.448209	0.145471	3.08108	0.00206248	0.0502228	Fstl3	10	79613106	79618464
ENSMUSG00000022510	7.12941	1.9564	0.635176	3.08009	0.00206937	0.0503158	Trp63	16	25502513	25710852
ENSMUSG00000025374	476.206	0.191456	0.0622025	3.07796	0.00208426	0.0506028	Nabp2	10	128237264	128247361
ENSMUSG00000000385	88.4108	1.36467	0.444005	3.07354	0.00211532	0.0507763	Tmprss2	16	97365882	97412395
ENSMUSG00000034456	59.792	-0.440757	0.143383	-3.07398	0.00211223	0.0507763	Uroc1	6	90310266	90341533
ENSMUSG00000034845	262.265	0.786099	0.255586	3.07567	0.00210028	0.0507763	Plvap	8	71950409	71964396
ENSMUSG00000041747	344.834	0.266146	0.0866083	3.07298	0.00211929	0.0507763	Utp15	13	98383353	98399549
ENSMUSG00000053852	11.9027	-1.0012	0.325742	-3.07361	0.00211484	0.0507763	Adgrg4	X	55915523	56046918
ENSMUSG00000057143	408.041	-0.284312	0.0924795	-3.07432	0.0021098	0.0507763	Trim12c	7	103987961	104002569
ENSMUSG00000085558	25.3334	-0.931204	0.302782	-3.07549	0.00210158	0.0507763	4930412C18Rik	4	9769995	9830021
ENSMUSG00000087365	466.338	-0.349198	0.113547	-3.07536	0.00210247	0.0507763	Mir503hg	X	52141990	52146404
ENSMUSG00000109783	103.042	-0.575201	0.187161	-3.07329	0.00211712	0.0507763	Gm45338	16	23338960	23378831
ENSMUSG00000054808	4371.89	0.399304	0.130033	3.07079	0.00213491	0.0510759	Actn4	7	28592673	28661765
ENSMUSG00000033961	95.3056	-0.289241	0.0943397	-3.06595	0.00216979	0.0518346	Zfp446	7	12711775	12719641
ENSMUSG00000022102	146.777	-0.643523	0.209957	-3.06503	0.0021765	0.0519191	Dok2	14	71003476	71015935
ENSMUSG00000031373	75.6819	0.71004	0.231736	3.06401	0.00218395	0.0520212	Car5b	X	162759818	162810993
ENSMUSG00000027368	83.3953	-0.471949	0.154269	-3.05926	0.00221883	0.0523276	Dusp2	2	127178079	127180296
ENSMUSG00000030316	96.9929	0.379767	0.124106	3.06003	0.00221314	0.0523276	Tamm41	6	114981342	115014837
ENSMUSG00000032590	469.112	-0.416356	0.136094	-3.05932	0.00221838	0.0523276	Apeh	9	107962612	107971805
ENSMUSG00000033610	18.4747	-0.815054	0.266238	-3.06137	0.00220328	0.0523276	Pank1	19	34784340	34856855
ENSMUSG00000042709	252.011	0.247866	0.0810074	3.0598	0.00221486	0.0523276	Atpaf2	11	60291452	60309283
ENSMUSG00000073062	661.891	0.389287	0.127253	3.05916	0.00221959	0.0523276	Zxdb	X	93768175	93773793
ENSMUSG00000079069	6.68965	-0.966752	0.315857	-3.06073	0.00220802	0.0523276	8430423G03Rik	5	148887053	148888468
ENSMUSG00000112627	40.4881	-0.462236	0.151117	-3.05879	0.00222236	0.0523276	4933412E12Rik	10	116785662	116805010
ENSMUSG00000046490	8.53407	1.44357	0.47202	3.05828	0.00222614	0.0523415	Rnf222	11	68779379	68786603
ENSMUSG00000001786	334.574	0.240723	0.0787257	3.05775	0.00223007	0.0523587	Fbxo7	10	85857836	85887737
ENSMUSG00000031844	498.183	0.971945	0.317986	3.05657	0.00223888	0.0524903	Hsd17b2	8	118428643	118485766
ENSMUSG00000005225	591.573	0.295836	0.0968259	3.05534	0.00224806	0.0526303	Plekha8	6	54572096	54622824
ENSMUSG00000048534	597.619	-0.438324	0.143483	-3.05488	0.00225151	0.0526358	Jaml	9	44990481	45019832
ENSMUSG00000031239	227.832	1.57791	0.516686	3.0539	0.00225885	0.0527322	Itm2a	X	106440705	106446982
ENSMUSG00000027164	795.523	0.326611	0.10698	3.05301	0.00226557	0.0528139	Traf6	2	101508774	101532014
ENSMUSG00000045302	1724.26	0.175378	0.0575144	3.04929	0.00229386	0.0533975	Preb	5	31108197	31117705
ENSMUSG00000038765	57.4444	-0.686104	0.225364	-3.04443	0.00233122	0.0541901	Lmx1b	2	33450977	33530620
ENSMUSG00000018659	676.479	0.285982	0.0940755	3.03992	0.00236641	0.0549303	Pnpo	11	96828651	96834812
ENSMUSG00000075514	69.5005	0.328475	0.108074	3.03935	0.00237091	0.0549569	Gm13375	2	20967216	20980573
ENSMUSG00000025364	977.787	0.159609	0.0525287	3.03851	0.0023775	0.0550317	Pa2g4	10	128393635	128401856
ENSMUSG00000037946	855.331	-0.339424	0.111738	-3.03767	0.00238417	0.0551083	Fgd3	13	49415030	49473787
ENSMUSG00000052102	741.746	0.218253	0.0719046	3.03531	0.00240286	0.0554621	Gnpda1	18	38460588	38472056
ENSMUSG00000032648	13.4887	-1.01619	0.335107	-3.03243	0.00242593	0.0558966	Pygm	19	6434429	6448489
ENSMUSG00000039099	7.70299	-1.02918	0.339426	-3.03211	0.00242851	0.0558966	Wdr93	7	79392911	79435698
ENSMUSG00000017737	55.1005	-0.634036	0.209311	-3.02916	0.00245238	0.0562879	Mmp9	2	164782700	164797770
ENSMUSG00000066705	402.943	1.30946	0.432283	3.02918	0.00245218	0.0562879	Fxyd6	9	45281483	45307457
ENSMUSG00000018474	882.36	-0.529371	0.174835	-3.02783	0.00246318	0.0563319	Chd3	11	69234099	69260232
ENSMUSG00000039672	6.07005	-1.62092	0.535305	-3.02803	0.00246151	0.0563319	Kcne2	16	92089277	92095017
ENSMUSG00000069307	34.7506	-1.17046	0.386591	-3.02765	0.00246461	0.0563319	H2bc23	13	21990782	21994367
ENSMUSG00000021095	23.8383	-0.57007	0.188352	-3.02662	0.00247305	0.0563678	Gsc	12	104437468	104439589
ENSMUSG00000021643	283.634	-0.622631	0.205708	-3.02677	0.00247182	0.0563678	Serf1	13	100244520	100251079
ENSMUSG00000021385	624.772	0.284492	0.0940632	3.02448	0.00249061	0.056689	Ippk	13	49574725	49618049
ENSMUSG00000003812	1349.47	-0.25509	0.0844256	-3.02148	0.0025154	0.0567691	Dnase2a	8	85635189	85649544
ENSMUSG00000024312	180.44	0.247356	0.0818851	3.02077	0.00252131	0.0567691	Wdr46	17	34159634	34168671
ENSMUSG00000028709	228.71	0.452905	0.149929	3.0208	0.00252108	0.0567691	Mob3c	4	115685289	115693382
ENSMUSG00000038984	14.4629	-0.8331	0.275562	-3.02328	0.00250054	0.0567691	Tspyl5	15	33684021	33688030
ENSMUSG00000050138	17.6018	0.963134	0.318639	3.02265	0.00250576	0.0567691	Kcnk12	17	88053229	88105422
ENSMUSG00000055371	849.173	0.257688	0.0852867	3.02143	0.0025158	0.0567691	Stam2	2	52581676	52632293
ENSMUSG00000056459	76.717	0.294573	0.0974463	3.02292	0.00250346	0.0567691	Zbtb25	12	76394556	76416376
ENSMUSG00000115709	19.2855	-0.861857	0.285316	-3.02071	0.00252184	0.0567691	4930431P22Rik	14	76942127	77000390
ENSMUSG00000027932	35.4356	1.11321	0.368885	3.01776	0.00254652	0.057246	Slc27a3	3	90292546	90297245
ENSMUSG00000026672	1650.45	0.206696	0.0685056	3.01721	0.00255113	0.0572711	Optn	2	5025453	5068862
ENSMUSG00000043613	6.37201	-1.6128	0.5347	-3.01627	0.00255907	0.0573708	Mmp3	9	7445822	7455975
ENSMUSG00000048000	1029.31	-0.360999	0.119732	-3.01506	0.00256931	0.0574433	Gigyf2	1	87254720	87378518
ENSMUSG00000055912	1666.5	0.499626	0.165698	3.01527	0.00256751	0.0574433	Tmem150a	6	72332430	72336745
ENSMUSG00000050022	364.342	0.279102	0.09263	3.01308	0.0025861	0.0577398	Amz1	5	140709882	140747194
ENSMUSG00000037174	1877.06	0.144929	0.0481101	3.01245	0.00259151	0.0577741	Elf2	3	51160141	51248084
ENSMUSG00000039599	332.893	-0.23864	0.0792279	-3.01207	0.00259469	0.0577741	Fam149b	14	20398230	20433559
ENSMUSG00000040010	878.817	0.597161	0.198315	3.01117	0.0026024	0.0578673	Slc7a5	8	122607889	122634433
ENSMUSG00000022351	1015.68	0.278992	0.0927071	3.00939	0.00261774	0.0581294	Sqle	15	59186926	59203041
ENSMUSG00000041220	118.782	-0.405635	0.134875	-3.00748	0.0026342	0.0584158	Elovl6	3	129326004	129432144
ENSMUSG00000021441	3985.23	1.69401	0.563639	3.00549	0.00265152	0.0585621	Cts6	13	61342946	61351224
ENSMUSG00000071531	20.0421	-1.22975	0.409126	-3.00579	0.00264892	0.0585621	Gprin2	14	33907645	33923610
ENSMUSG00000113689	167.529	-0.514717	0.171222	-3.00614	0.00264589	0.0585621	Gm29676	13	44254445	44471196
ENSMUSG00000027955	221.809	-0.473395	0.157597	-3.00382	0.00266611	0.0585915	Gask1b	3	79791840	79853587
ENSMUSG00000040434	49.3095	0.536028	0.178465	3.00355	0.00266847	0.0585915	Large2	2	92195391	92205214
ENSMUSG00000043140	257.993	0.2242	0.0746514	3.0033	0.00267073	0.0585915	Tmem186	16	8451093	8455576
ENSMUSG00000049932	612.795	0.274441	0.0913738	3.0035	0.00266892	0.0585915	H2ax	9	44245991	44247374
ENSMUSG00000089736	17.0387	-1.02171	0.340057	-3.00451	0.00266007	0.0585915	Tgfbr3l	8	4298214	4301423
ENSMUSG00000026249	8339.86	-0.392102	0.130735	-2.99922	0.00270673	0.0593021	Serpine2	1	79771914	79838897
ENSMUSG00000037820	9305.69	0.42038	0.140234	2.9977	0.00272022	0.059518	Tgm2	2	157958322	157988356
ENSMUSG00000027804	342.12	-0.332088	0.110848	-2.99589	0.00273644	0.059793	Ppid	3	79498649	79510957
ENSMUSG00000032311	46.8805	-0.555426	0.185499	-2.99423	0.00275142	0.0599605	Nrg4	9	55127506	55234128
ENSMUSG00000032737	781.872	-0.27353	0.0913456	-2.99445	0.00274942	0.0599605	Inppl1	7	101471839	101487436
ENSMUSG00000017405	80.4688	-0.44583	0.148926	-2.99363	0.00275684	0.0599988	Nek8	11	78056932	78067501
ENSMUSG00000028896	238.454	0.285494	0.095421	2.99194	0.00277212	0.0600126	Rcc1	4	132059230	132080916
ENSMUSG00000047648	551.353	0.268819	0.0898294	2.99255	0.00276659	0.0600126	Fbxo30	10	11157074	11173796
ENSMUSG00000095253	70.8922	-0.50371	0.168304	-2.99285	0.00276385	0.0600126	Zfp799	17	33034423	33049235
ENSMUSG00000105108	17.3585	-0.887346	0.296566	-2.99207	0.00277095	0.0600126	Gm42687	3	115704019	115704182
ENSMUSG00000035852	41.0894	-0.554435	0.185374	-2.99091	0.00278151	0.0601364	Misp	10	79656823	79666324
ENSMUSG00000017716	15.8459	-0.675221	0.225954	-2.98831	0.00280529	0.0605706	Birc5	11	117740077	117746569
ENSMUSG00000006585	222.502	0.309268	0.103514	2.9877	0.00281084	0.0606105	Cdt1	8	123294754	123300293
ENSMUSG00000028121	1508.95	0.327498	0.109684	2.98584	0.00282804	0.0606622	Bcar3	3	122087785	122323840
ENSMUSG00000028689	66.3737	-0.454862	0.152284	-2.98694	0.00281785	0.0606622	Ccdc163	4	116565706	116608403
ENSMUSG00000071112	12.6448	-1.14499	0.38342	-2.98625	0.00282424	0.0606622	Spx	6	142359167	142365456
ENSMUSG00000072872	1494.97	0.303109	0.101508	2.98605	0.00282604	0.0606622	Rybp	6	100205526	100264446
ENSMUSG00000025340	843.511	0.168452	0.0564396	2.98465	0.00283906	0.0608191	Rabgef1	5	130200639	130243183
ENSMUSG00000001768	1058.61	-0.314138	0.10531	-2.98297	0.00285468	0.0609146	Rin2	2	145517135	145729536
ENSMUSG00000019842	223.818	0.35379	0.118573	2.98372	0.00284766	0.0609146	Traf3ip2	10	39488930	39531303
ENSMUSG00000045094	241.509	0.535756	0.179588	2.98325	0.00285202	0.0609146	Arhgef37	18	61624728	61669665
ENSMUSG00000027223	37.4814	0.761244	0.25533	2.98141	0.00286928	0.0610714	Mapk8ip1	2	92214021	92231608
ENSMUSG00000038578	288.818	-0.375763	0.126036	-2.98138	0.00286948	0.0610714	Susd1	4	59314683	59438633
ENSMUSG00000025352	51.0859	-0.407191	0.136639	-2.98004	0.00288209	0.0612603	Gdf11	10	128718164	128727587
ENSMUSG00000016087	79.6651	-0.458271	0.153891	-2.97789	0.0029024	0.061538	Fli1	9	32333500	32454157
ENSMUSG00000024738	256.538	-0.84222	0.283053	-2.97549	0.0029252	0.061538	Pga5	19	10646320	10655435
ENSMUSG00000025176	10.5009	0.904548	0.303992	2.97557	0.00292448	0.061538	Hoga1	19	42034049	42059392
ENSMUSG00000033152	13.0887	0.907672	0.304973	2.97624	0.00291807	0.061538	Podxl2	6	88819540	88852026
ENSMUSG00000037419	1544.71	-0.358394	0.120412	-2.97641	0.00291646	0.061538	Endod1	9	14265286	14292803
ENSMUSG00000038848	1139.15	0.187513	0.0630173	2.97558	0.00292438	0.061538	Ythdf1	2	180546170	180562742
ENSMUSG00000046733	235.063	0.553917	0.186108	2.97632	0.00291726	0.061538	Gprc5a	6	135042649	135061707
ENSMUSG00000053641	357.957	0.391429	0.131479	2.97713	0.00290959	0.061538	Dennd4a	9	64718622	64826949
ENSMUSG00000030401	51.855	0.562872	0.18925	2.97423	0.00293729	0.0617132	Rtn2	7	19016549	19030085
ENSMUSG00000021185	62.3349	-0.504417	0.169674	-2.97285	0.00295047	0.0618266	Dglucy	12	100745316	100863240
ENSMUSG00000031548	130.381	-0.38281	0.128761	-2.97302	0.00294883	0.0618266	Sfrp1	8	23901518	23939648
ENSMUSG00000097828	22.5021	-0.618114	0.207945	-2.97248	0.002954	0.0618266	6430562O15Rik	13	99533432	99549384
ENSMUSG00000019843	484.999	0.311386	0.104782	2.97174	0.00296118	0.0618978	Fyn	10	39244851	39441377
ENSMUSG00000030269	554.514	0.224096	0.0754615	2.96967	0.00298118	0.0622364	Mtmr14	6	113214804	113258353
ENSMUSG00000021256	21.4695	-0.680594	0.229262	-2.96863	0.00299126	0.0623675	Vash1	12	86725474	86738865
ENSMUSG00000026965	1744.27	0.206113	0.0694458	2.96797	0.00299771	0.0624226	Anapc2	2	25162490	25175927
ENSMUSG00000034127	161.861	-0.639492	0.215552	-2.96676	0.00300959	0.062463	Tspan8	10	115652737	115685798
ENSMUSG00000034450	130.121	0.444402	0.149802	2.9666	0.00301109	0.062463	Gulo	14	66224235	66246656
ENSMUSG00000087088	10.3718	-1.10011	0.370764	-2.96713	0.00300594	0.062463	Gm16638	7	83246169	83281112
ENSMUSG00000007411	1658.13	0.187852	0.0633361	2.96596	0.00301741	0.062515	Mark3	12	111540957	111622655
ENSMUSG00000015312	2383.71	0.335589	0.113186	2.96494	0.00302744	0.0626436	Gadd45b	10	80765907	80768038
ENSMUSG00000028842	232.017	-0.554243	0.187022	-2.96351	0.0030415	0.0627455	Ago3	4	126225497	126323349
ENSMUSG00000036875	877.292	-0.457164	0.154277	-2.96327	0.00304385	0.0627455	Dna2	10	62782805	62809964
ENSMUSG00000067567	150.875	-0.402471	0.135791	-2.9639	0.00303766	0.0627455	Hdac8	X	101328245	101548965
ENSMUSG00000049404	188.296	-0.618775	0.208944	-2.96145	0.00306197	0.0630397	Rarres1	3	67386305	67422856
ENSMUSG00000028348	44.4051	0.600108	0.202681	2.96084	0.00306797	0.0630839	Cavin4	4	48663514	48673502
ENSMUSG00000022498	996.786	0.183281	0.0619589	2.9581	0.00309539	0.0632756	Txndc11	16	10892775	10952514
ENSMUSG00000024824	145.737	0.296466	0.100221	2.95811	0.00309532	0.0632756	Rad9a	19	4245195	4251661
ENSMUSG00000044641	223.146	0.653438	0.220888	2.95824	0.00309403	0.0632756	Pard6b	2	167922924	167943123
ENSMUSG00000055782	8.14468	-1.07234	0.362372	-2.95924	0.00308403	0.0632756	Abcd2	15	91030074	91076002
ENSMUSG00000057722	2309.89	1.11856	0.378151	2.95798	0.0030966	0.0632756	Lepr	4	101574601	101672549
ENSMUSG00000038192	35.0824	-0.636236	0.215286	-2.95531	0.00312358	0.0637475	Cer1	4	82799988	82803385
ENSMUSG00000040998	319.666	0.617947	0.209141	2.95469	0.0031298	0.063795	Npnt	3	132587506	132656052
ENSMUSG00000024777	448.122	-0.249889	0.0847092	-2.94996	0.00317816	0.0647001	Ppp2r5b	19	6277795	6285902
ENSMUSG00000026279	661.588	0.220138	0.0746687	2.9482	0.00319628	0.0649199	Thap4	1	93629657	93682586
ENSMUSG00000031410	1542.52	0.213159	0.0723028	2.94814	0.00319687	0.0649199	Nxf7	X	134480304	134499526
ENSMUSG00000023079	114.185	-0.597594	0.20278	-2.94701	0.00320864	0.0649977	Gtf2ird1	5	134386510	134485570
ENSMUSG00000029919	122.173	0.577305	0.195884	2.94719	0.0032068	0.0649977	Hpgds	6	65094277	65121892
ENSMUSG00000006344	74.2102	-0.492698	0.167267	-2.94557	0.00322358	0.0651393	Ggt5	10	75425174	75453034
ENSMUSG00000036109	928.779	0.329878	0.111977	2.94594	0.00321975	0.0651393	Mbnl3	X	50206146	50295409
ENSMUSG00000028759	3039.76	0.18025	0.0612334	2.94366	0.00324358	0.0653824	Hp1bp3	4	137943607	137971994
ENSMUSG00000073052	22.0151	-0.757595	0.257361	-2.94371	0.00324308	0.0653824	D130052B06Rik	11	33549302	33575618
ENSMUSG00000009112	1036.93	0.326087	0.110807	2.94284	0.00325218	0.0654751	Bcl2l13	6	120813173	120869803
ENSMUSG00000009378	31.0494	1.74087	0.592038	2.94047	0.00327715	0.0657356	Slc16a12	19	34645803	34724689
ENSMUSG00000019297	373.995	0.258923	0.0880508	2.94061	0.00327571	0.0657356	Nop9	14	55983150	55992957
ENSMUSG00000021749	6.55791	-1.14448	0.389204	-2.94057	0.00327605	0.0657356	Fam3d	14	14091019	14120836
ENSMUSG00000027490	28.5173	-0.625428	0.212773	-2.93942	0.00328831	0.0657984	E2f1	2	154401327	154411812
ENSMUSG00000052396	25.2823	-0.633239	0.215413	-2.93965	0.00328588	0.0657984	Mogat2	7	98868291	98887826
ENSMUSG00000019470	601.414	0.24937	0.0848673	2.93835	0.00329966	0.0658647	Xab2	8	3658421	3671316
ENSMUSG00000113769	107.119	-0.475079	0.161665	-2.93865	0.00329642	0.0658647	5033406O09Rik	12	111908398	111913497
ENSMUSG00000073664	384.02	-0.343087	0.11682	-2.93689	0.00331526	0.0660955	Nbeal1	1	60219758	60377487
ENSMUSG00000020079	206.01	0.298735	0.101737	2.93635	0.00332101	0.0661296	Supv3l1	10	62264988	62285517
ENSMUSG00000027508	70.9857	0.571724	0.194773	2.93533	0.00333189	0.0662659	Pag1	3	9752539	9898739
ENSMUSG00000021265	690.946	0.398808	0.135905	2.93446	0.00334128	0.066372	Slc25a29	12	108791799	108801809
ENSMUSG00000022886	38602.6	-0.373676	0.12739	-2.93332	0.00335359	0.066496	Prl2a1	13	27985637	27992712
ENSMUSG00000100627	18.9337	-1.06788	0.364074	-2.93313	0.00335564	0.066496	A830008E24Rik	1	153853975	153995575
ENSMUSG00000030208	1787.39	-0.365259	0.124555	-2.93251	0.0033623	0.0665476	Emp1	6	135339543	135360171
ENSMUSG00000042271	142.551	-0.398312	0.13591	-2.93071	0.00338185	0.0666678	Nxt2	X	141009766	141022688
ENSMUSG00000051000	201.874	-0.347194	0.118448	-2.9312	0.00337654	0.0666678	Fhip1a	3	85567368	85724598
ENSMUSG00000059832	84.6205	-0.706825	0.241129	-2.93131	0.00337538	0.0666678	Kprp	3	92730381	92734554
ENSMUSG00000092232	30.8525	1.22707	0.418731	2.93046	0.00338465	0.0666678	Gm20521	14	55120898	55135594
ENSMUSG00000030148	12.0907	-0.894367	0.305317	-2.9293	0.00339725	0.0668357	Clec4a2	6	123083387	123120958
ENSMUSG00000032754	868.199	0.348311	0.119003	2.92692	0.00342335	0.0672685	Slc8b1	5	120649233	120672089
ENSMUSG00000029032	1196.09	0.28786	0.0983943	2.92558	0.00343816	0.0673977	Arhgef16	4	154362943	154386133
ENSMUSG00000042079	4482.27	0.16208	0.0553942	2.92594	0.00343418	0.0673977	Hnrnpf	6	117877285	117902583
ENSMUSG00000022389	634.641	0.289342	0.0989159	2.92513	0.00344315	0.0674151	Tef	15	81686622	81711064
ENSMUSG00000024084	3772.1	-0.408183	0.13959	-2.92415	0.00345399	0.067535	Qpct	17	79359335	79397807
ENSMUSG00000047180	34.5193	-0.523242	0.178958	-2.92383	0.00345752	0.067535	Neurl3	1	36303678	36313760
ENSMUSG00000024404	2343.82	0.182757	0.0625493	2.92181	0.00348001	0.0678934	Riok3	18	12261798	12290444
ENSMUSG00000000085	261.212	-0.373639	0.127963	-2.91991	0.00350137	0.0680445	Scmh1	4	120262478	120387383
ENSMUSG00000020255	680.232	0.239162	0.0819249	2.91928	0.00350838	0.0680445	Nopchap1	10	83196085	83324369
ENSMUSG00000025509	723.827	0.428942	0.146969	2.91858	0.00351626	0.0680445	Pnpla2	7	141035111	141040656
ENSMUSG00000035356	603.664	0.281047	0.0962337	2.92046	0.00349512	0.0680445	Nfkbiz	16	55631738	55659262
ENSMUSG00000043085	70.1308	0.448376	0.15363	2.91853	0.00351682	0.0680445	Tmem82	4	141340687	141345944
ENSMUSG00000043263	66.4781	-0.580319	0.198761	-2.91969	0.00350385	0.0680445	Ifi209	1	173458483	173475494
ENSMUSG00000046679	182.525	0.278972	0.0955742	2.91891	0.00351256	0.0680445	C87436	6	86415356	86450482
ENSMUSG00000029765	36.8605	0.771811	0.264729	2.91547	0.00355148	0.0686341	Plxna4	6	32121203	32565127
ENSMUSG00000043740	11.1472	-0.896929	0.307782	-2.91417	0.00356636	0.0688403	Trem6l	17	48623169	48634052
ENSMUSG00000007039	138.195	0.929087	0.318896	2.91345	0.00357458	0.0689179	Ddah2	17	35278011	35281071
ENSMUSG00000051124	56.5223	-0.410232	0.140841	-2.91274	0.00358276	0.0689945	Gimap9	6	48653063	48656048
ENSMUSG00000028557	2662.87	-0.358653	0.123181	-2.91159	0.00359589	0.069166	Rnf11	4	109308295	109341925
ENSMUSG00000041491	103.597	-0.285939	0.0982556	-2.91016	0.00361248	0.0693287	Cep78	19	15933137	15962353
ENSMUSG00000055866	99.1406	0.519523	0.178522	2.91013	0.00361281	0.0693287	Per2	1	91343704	91387046
ENSMUSG00000078789	142.176	0.312399	0.107426	2.90803	0.00363714	0.069714	Dph1	11	75068469	75082067
ENSMUSG00000032135	275.544	-0.404417	0.139158	-2.90618	0.00365874	0.0699643	Mcam	9	44045766	44054024
ENSMUSG00000070436	24723.9	-0.256296	0.0881824	-2.90643	0.00365584	0.0699643	Serpinh1	7	98994583	99002446
ENSMUSG00000028965	39236.2	-0.422761	0.145574	-2.9041	0.00368313	0.0703485	Tnfrsf9	4	150999019	151030559
ENSMUSG00000023247	32.5594	-0.646738	0.22274	-2.90356	0.00368945	0.0703873	Guca2a	4	119494901	119496668
ENSMUSG00000021715	180.194	0.242377	0.0834908	2.90304	0.00369556	0.0704218	Cwc27	13	104767648	104953650
ENSMUSG00000025792	165.571	0.261992	0.0903141	2.9009	0.00372093	0.0708229	Slc25a10	11	120382666	120390013
ENSMUSG00000040187	30.805	-0.983339	0.339069	-2.90012	0.00373021	0.0708351	Bmal2	6	146697553	146735027
ENSMUSG00000108841	13.4066	-0.887894	0.306122	-2.90045	0.00372622	0.0708351	Frmpd2	14	33193653	33297226
ENSMUSG00000000290	139.885	-0.484036	0.166999	-2.89843	0.00375041	0.0709936	Itgb2	10	77366086	77401542
ENSMUSG00000039187	259.581	-0.789761	0.272488	-2.89833	0.00375155	0.0709936	Fanci	7	79041677	79100012
ENSMUSG00000089759	56.2518	0.598086	0.206352	2.89838	0.00375091	0.0709936	3632454L22Rik	X	133923435	133961092
ENSMUSG00000038521	659.585	-0.707024	0.243981	-2.89787	0.00375706	0.0710158	C1s1	6	124507304	124519318
ENSMUSG00000028991	550.384	0.383286	0.132318	2.89671	0.00377092	0.0711958	Mtor	4	148533068	148642140
ENSMUSG00000033705	288.733	-0.538123	0.186094	-2.89168	0.00383193	0.0718992	Stard9	2	120459602	120562376
ENSMUSG00000036053	87.7056	0.520989	0.180159	2.89183	0.00383002	0.0718992	Fmnl2	2	52747872	53023816
ENSMUSG00000038530	439.858	-0.430114	0.148772	-2.89109	0.00383914	0.0718992	Rgs4	1	169569046	169575211
ENSMUSG00000042195	50.7951	1.01925	0.352584	2.8908	0.00384266	0.0718992	Slc35f2	9	53678822	53725438
ENSMUSG00000050108	11.2172	0.849855	0.294005	2.89062	0.00384487	0.0718992	Bpifc	10	85795204	85847759
ENSMUSG00000052533	462.347	0.274715	0.0950444	2.89039	0.00384767	0.0718992	Nup188	2	30176409	30234278
ENSMUSG00000058135	444.073	0.48151	0.16655	2.89109	0.00383913	0.0718992	Gstm1	3	107919571	107925289
ENSMUSG00000071350	113.2	0.410135	0.141792	2.89251	0.00382171	0.0718992	Setdb2	14	59639458	59678333
ENSMUSG00000073802	75.9483	-0.512092	0.177081	-2.89185	0.00382976	0.0718992	Cdkn2b	4	89224536	89229276
ENSMUSG00000009907	1936.87	0.186602	0.0645754	2.88968	0.0038564	0.0719803	Vps4b	1	106691801	106724458
ENSMUSG00000036168	11.566	-1.04417	0.361452	-2.88882	0.00386689	0.0720939	Ccdc38	10	93376494	93420189
ENSMUSG00000020070	531.477	-0.243592	0.0843375	-2.8883	0.00387329	0.0721311	Rufy2	10	62816002	62852989
ENSMUSG00000048776	38.3684	-0.562012	0.194626	-2.88764	0.00388138	0.0721998	Pthlh	6	147153599	147165681
ENSMUSG00000042155	5.88928	1.32301	0.45836	2.8864	0.00389682	0.0724049	Klhl23	2	69652288	69666995
ENSMUSG00000050368	268.97	-0.304443	0.105495	-2.88585	0.00390359	0.0724486	Hoxd10	2	74522268	74525449
ENSMUSG00000023010	10601.4	0.214256	0.0742724	2.88473	0.00391748	0.072542	Tmbim6	15	99290763	99307930
ENSMUSG00000026295	14.5614	-1.16496	0.403791	-2.88505	0.00391354	0.072542	Spp2	1	88334683	88354160
ENSMUSG00000000127	1081.84	-0.256149	0.0888661	-2.88242	0.00394636	0.0729179	Fer	17	64170057	64446491
ENSMUSG00000039244	606.782	0.232887	0.0807965	2.88239	0.00394668	0.0729179	Ints15	5	143286950	143301115
ENSMUSG00000027398	15.7081	-0.946651	0.328588	-2.88097	0.00396453	0.0731621	Il1b	2	129206490	129213059
ENSMUSG00000096878	19.622	-0.803516	0.278938	-2.88063	0.00396883	0.0731621	Gm21083	5	15782331	15787076
ENSMUSG00000018217	222.043	0.585443	0.203287	2.87989	0.00397817	0.0731697	Pmp22	11	63019808	63050373
ENSMUSG00000034324	10.7499	1.18922	0.412919	2.88003	0.00397634	0.0731697	Tmem132c	5	127318872	127642857
ENSMUSG00000073678	78.5831	-0.434797	0.151237	-2.87494	0.00404103	0.0742427	Pgap1	1	54512153	54596843
ENSMUSG00000021696	37.226	0.643777	0.224142	2.87218	0.00407649	0.0745232	Elovl7	13	108350938	108422217
ENSMUSG00000031586	936.264	0.202437	0.0704713	2.87262	0.0040708	0.0745232	Rbpms	8	34272671	34419891
ENSMUSG00000033373	1073.81	0.240161	0.0836164	2.87218	0.00407654	0.0745232	Fntb	12	76812363	76968186
ENSMUSG00000049598	22.6385	-0.841438	0.293053	-2.87128	0.00408814	0.0745232	Vsig8	1	172383505	172391284
ENSMUSG00000053846	396.989	0.934315	0.325376	2.8715	0.00408531	0.0745232	Lipg	18	75072393	75094334
ENSMUSG00000070034	27.2436	-0.627194	0.218284	-2.87329	0.00406217	0.0745232	Sp110	1	85504620	85526538
ENSMUSG00000104195	9.49732	0.999008	0.347851	2.87194	0.00407961	0.0745232	B230377A18Rik	5	134205185	134206548
ENSMUSG00000000049	13.0533	-0.835939	0.2914	-2.8687	0.00412167	0.0747925	Apoh	11	108234180	108305222
ENSMUSG00000000056	594.476	0.227118	0.0791815	2.86832	0.00412653	0.0747925	Narf	11	121128079	121146682
ENSMUSG00000028420	733.658	0.252078	0.0878922	2.86804	0.00413029	0.0747925	Tmem38b	4	53826045	53862019
ENSMUSG00000031360	315.168	-0.261751	0.0912598	-2.86819	0.00412823	0.0747925	Ctps2	X	161684234	161815504
ENSMUSG00000064215	1403.33	-0.404641	0.141024	-2.8693	0.00411385	0.0747925	Ifi27	12	103400470	103406498
ENSMUSG00000079627	8.78759	-0.934248	0.325713	-2.86832	0.00412658	0.0747925	Rhox2h	X	36850642	36854930
ENSMUSG00000021579	8.51508	-0.876788	0.305796	-2.86723	0.00414087	0.0749013	Lrrc14b	13	74507697	74512124
ENSMUSG00000002658	622.617	0.202859	0.0708104	2.86482	0.00417252	0.0750595	Gtf2f1	17	57310405	57318288
ENSMUSG00000018796	275.891	0.381163	0.133005	2.86578	0.00415984	0.0750595	Acsl1	8	46924074	46989088
ENSMUSG00000024400	785.204	0.208553	0.0727822	2.86544	0.00416431	0.0750595	Wdr33	18	31937143	32040450
ENSMUSG00000034157	330.196	0.316892	0.110562	2.86619	0.00415448	0.0750595	Cipc	12	86993817	87012136
ENSMUSG00000063808	246.751	0.304112	0.106153	2.86483	0.00417228	0.0750595	Gpatch1	7	34975961	35017865
ENSMUSG00000040446	363.68	-0.309297	0.107985	-2.86425	0.00417995	0.0750903	Rprd1a	18	24618017	24663261
ENSMUSG00000079022	46.3399	-0.872939	0.304798	-2.86399	0.0041834	0.0750903	Col22a1	15	71667644	71906076
ENSMUSG00000042684	28.0402	0.713999	0.249384	2.86305	0.00419584	0.0752314	Npl	1	153378761	153425791
ENSMUSG00000021149	809.657	0.215209	0.0752029	2.86171	0.00421358	0.0754668	Gtpbp4	13	9016367	9046119
ENSMUSG00000030518	11.4643	-1.2315	0.430433	-2.86106	0.00422222	0.0754953	Entrep2	7	64405839	64806318
ENSMUSG00000040435	4991.09	0.268081	0.0937051	2.8609	0.00422438	0.0754953	Ppp1r15a	7	45172340	45175692
ENSMUSG00000038279	362.896	0.222678	0.0778622	2.85989	0.00423784	0.0756533	Nop2	6	125108872	125121716
ENSMUSG00000023452	975.927	0.186009	0.0650497	2.85949	0.00424316	0.0756659	Pisd	5	32893645	32942990
ENSMUSG00000116579	102.111	-0.527499	0.184532	-2.85858	0.00425541	0.0758018	Gm49701	16	58471853	58475607
ENSMUSG00000032329	490.615	-0.171337	0.0599502	-2.858	0.00426326	0.0758593	Hmg20a	9	56325893	56404220
ENSMUSG00000019179	2258.67	0.171903	0.0602036	2.85536	0.00429886	0.0762006	Mdh2	5	135807334	135819252
ENSMUSG00000022560	354.303	0.233291	0.0816867	2.85593	0.00429115	0.0762006	Slc52a2	15	76423032	76428808
ENSMUSG00000030409	48.0216	-0.697156	0.244171	-2.85519	0.00430105	0.0762006	Dmpk	7	18817774	18827746
ENSMUSG00000031157	327.609	0.227864	0.0797943	2.85565	0.00429493	0.0762006	Pqbp1	X	7760758	7765508
ENSMUSG00000033294	152.027	0.308562	0.108197	2.85184	0.00434673	0.076859	Noc4l	5	110796284	110801283
ENSMUSG00000107546	285.965	-0.569664	0.199758	-2.85177	0.00434759	0.076859	Gm20560	6	72989026	73018781
ENSMUSG00000030678	1442.78	-0.194315	0.0681472	-2.8514	0.00435276	0.0768675	Maz	7	126621302	126626209
ENSMUSG00000021615	103.418	-0.270593	0.0949211	-2.85072	0.00436206	0.0769488	Xrcc4	13	89922146	90237727
ENSMUSG00000009092	1355.02	-0.386519	0.135639	-2.8496	0.00437736	0.0769701	Derl3	10	75729247	75731775
ENSMUSG00000030689	468.796	0.286119	0.100396	2.8499	0.00437333	0.0769701	Ino80e	7	126450132	126461549
ENSMUSG00000057788	457.029	0.232288	0.0814998	2.85016	0.00436966	0.0769701	Ddx49	8	70745516	70755139
ENSMUSG00000041540	131.99	-0.44776	0.157158	-2.8491	0.0043843	0.0770096	Sox5	6	143774151	144727703
ENSMUSG00000003731	1181.85	0.21469	0.0753956	2.84751	0.00440629	0.0773129	Kpna6	4	129537773	129566560
ENSMUSG00000010080	418.423	0.596545	0.209605	2.84604	0.00442662	0.0775866	Epn3	11	94380425	94390800
ENSMUSG00000017999	698.875	0.190545	0.0669868	2.84451	0.00444796	0.0777112	Ddx27	2	166857113	166876867
ENSMUSG00000018425	903.038	0.180218	0.0633515	2.84473	0.0044449	0.0777112	Dhx40	11	86659672	86698572
ENSMUSG00000074178	23.9271	0.799577	0.281088	2.84458	0.00444704	0.0777112	Gm10638	8	87472081	87475283
ENSMUSG00000102101	93.8501	0.352896	0.124119	2.84321	0.00446611	0.0779452	Zbtb11os1	16	55786468	55794980
ENSMUSG00000035919	175.995	-0.33266	0.117052	-2.84199	0.00448331	0.0781623	Bbs9	9	22387011	22799576
ENSMUSG00000021908	235.399	0.568302	0.200011	2.84135	0.00449234	0.0782364	Ncoa4-ps	12	119224713	119226590
ENSMUSG00000037225	867.833	-0.441585	0.155466	-2.84039	0.00450578	0.0783872	Fgf2	3	37402495	37464257
ENSMUSG00000029843	110.255	1.66705	0.587222	2.83888	0.00452722	0.0786767	Slc13a4	6	35244892	35285066
ENSMUSG00000035671	1612.78	0.400555	0.141179	2.83721	0.00455094	0.0790002	Zswim4	8	84937307	84963684
ENSMUSG00000067928	123.143	-0.401872	0.141659	-2.83689	0.00455548	0.0790002	Zfp760	17	21926723	21944617
ENSMUSG00000033029	52.6688	0.452801	0.159667	2.83591	0.00456953	0.0791601	1700088E04Rik	15	79013549	79025453
ENSMUSG00000020523	1122.58	-0.145936	0.0514901	-2.83425	0.00459328	0.0794568	Fam114a2	11	57373819	57409443
ENSMUSG00000030720	740.313	0.242633	0.0856139	2.83404	0.00459636	0.0794568	Cln3	7	126170379	126184989
ENSMUSG00000027597	541.528	0.310382	0.109554	2.83315	0.00460913	0.0795937	Ahcy	2	154901230	154916417
ENSMUSG00000041949	39.1643	-0.385089	0.13595	-2.83259	0.00461723	0.0796497	Tango6	8	107409700	107578071
ENSMUSG00000046519	717.781	0.209368	0.0739233	2.83224	0.00462234	0.079654	Golph3l	3	95496245	95526553
ENSMUSG00000028645	17063.3	0.351637	0.124179	2.8317	0.00463013	0.0797045	Slc2a1	4	118965908	118995180
ENSMUSG00000045176	384.011	0.210565	0.0743922	2.83047	0.004648	0.079928	Borcs6	11	68950543	68952404
ENSMUSG00000031732	390.006	0.44791	0.15828	2.82986	0.00465688	0.0799968	Phlpp2	8	110595174	110671303
ENSMUSG00000026981	85.536	-0.575063	0.20327	-2.82906	0.00466845	0.0801116	Il1rn	2	24226865	24241506
ENSMUSG00000059436	1428.01	0.220002	0.0777976	2.82788	0.00468569	0.0803233	Max	12	76984043	77008975
ENSMUSG00000026873	9.42576	1.2666	0.447964	2.82747	0.00469172	0.0803426	Phf19	2	34783769	34804038
ENSMUSG00000038539	2390.07	-0.262679	0.0929252	-2.82678	0.00470186	0.0803484	Atf5	7	44461680	44466082
ENSMUSG00000079554	50.7788	0.445275	0.157506	2.82704	0.00469807	0.0803484	Aox2	1	58317485	58419418
ENSMUSG00000096775	11.2144	-0.912444	0.32285	-2.82621	0.00471019	0.0804069	Gm5796	14	18428403	18445832
ENSMUSG00000061533	241.603	-0.393422	0.139381	-2.82263	0.00476315	0.0812263	Cep128	12	90965266	91351183
ENSMUSG00000039810	330.248	0.329474	0.116743	2.82222	0.00476924	0.0812457	Zc3h10	10	128377832	128383643
ENSMUSG00000086825	53.3059	-0.727773	0.257903	-2.82188	0.0047743	0.0812474	Gm15675	1	130357518	130364928
ENSMUSG00000121877	112.189	0.570114	0.202092	2.82107	0.00478643	0.0813693	NA	12	74330756	74343168
ENSMUSG00000041733	255.468	0.224138	0.0794785	2.82011	0.00480072	0.0814433	Coq5	5	115417725	115435031
ENSMUSG00000054277	1613.25	0.176576	0.0626087	2.8203	0.00479783	0.0814433	Arfgap3	15	83183940	83234448
ENSMUSG00000005836	61.3326	0.588904	0.208974	2.81807	0.00483129	0.0815304	Gata6	18	11052064	11085635
ENSMUSG00000024242	725.472	0.218834	0.0776572	2.81795	0.0048331	0.0815304	Map4k3	17	80887941	81035914
ENSMUSG00000026674	945.509	-0.48697	0.172742	-2.81906	0.00481646	0.0815304	Ddr2	1	169799876	169938331
ENSMUSG00000033581	683.468	0.320223	0.113613	2.81856	0.00482401	0.0815304	Igf2bp2	16	21877759	21982049
ENSMUSG00000034641	13.1695	-0.736859	0.261431	-2.81855	0.00482404	0.0815304	Cd300ld	11	114873100	114880748
ENSMUSG00000037406	16.1895	1.09652	0.389144	2.81778	0.0048357	0.0815304	Htra4	8	25514945	25528978
ENSMUSG00000047246	40.1862	-0.496504	0.176229	-2.81738	0.00484172	0.0815479	H2bc6	13	23767653	23805107
ENSMUSG00000054604	1511.35	0.155699	0.0552789	2.81661	0.00485334	0.0816597	Cggbp1	16	64672359	64679870
ENSMUSG00000035203	1912.78	0.338292	0.120178	2.81494	0.00487868	0.0820018	Epn1	7	5083234	5101177
ENSMUSG00000026069	13.3219	-1.28532	0.456739	-2.81412	0.0048911	0.0820729	Il1rl1	1	40468730	40504575
ENSMUSG00000027613	1344.32	0.156245	0.0555241	2.814	0.00489292	0.0820729	Eif6	2	155661752	155668845
ENSMUSG00000006494	735.487	0.320507	0.113929	2.81323	0.00490466	0.0821856	Pdk1	2	71703568	71734202
ENSMUSG00000028655	172.196	0.617992	0.219758	2.81215	0.00492115	0.0823778	Mfsd2a	4	122840643	122854981
ENSMUSG00000000561	879.518	0.249376	0.0887205	2.81081	0.00494173	0.0824746	Wdr77	3	105866685	105877353
ENSMUSG00000021765	375.529	-0.470476	0.167382	-2.81079	0.00494204	0.0824746	Fst	13	114588826	114595487
ENSMUSG00000031645	2892.11	-0.356349	0.126753	-2.81137	0.00493315	0.0824746	F11	8	45694211	45715068
ENSMUSG00000028681	31.4905	0.771923	0.274665	2.81042	0.00494776	0.0824862	Ptch2	4	116953272	116973298
ENSMUSG00000018541	373.593	0.236493	0.0841616	2.80998	0.0049544	0.0825129	Cwc25	11	97636307	97657382
ENSMUSG00000004661	145.109	0.491394	0.175027	2.80754	0.00499222	0.0830207	Arid3b	9	57697636	57744076
ENSMUSG00000044676	15.5635	-0.730947	0.260399	-2.80703	0.00500009	0.0830207	Zfp612	8	110806378	110819373
ENSMUSG00000045268	125.16	0.295342	0.105206	2.80727	0.00499627	0.0830207	Zfp691	4	119026710	119031392
ENSMUSG00000028438	12.8968	0.807451	0.287726	2.80632	0.00501104	0.083103	Kif24	4	41390745	41464887
ENSMUSG00000090173	6.51609	1.23885	0.44149	2.80606	0.00501518	0.083103	Fbxw10	11	62737895	62768291
ENSMUSG00000047361	14.2167	0.911524	0.325046	2.80429	0.00504271	0.0834748	Gm973	1	59555423	59675576
ENSMUSG00000022479	18.2775	-0.777168	0.277431	-2.80131	0.00508959	0.083713	Vdr	15	97752306	97808511
ENSMUSG00000024539	1094.34	0.209217	0.0747599	2.79852	0.00513373	0.083713	Ptpn2	18	67798581	67857665
ENSMUSG00000026656	60.6906	-0.661	0.236142	-2.79916	0.0051236	0.083713	Fcgr2b	1	170786186	170804116
ENSMUSG00000027222	254.078	0.277947	0.0993108	2.79876	0.00512989	0.083713	Pex16	2	92205021	92211562
ENSMUSG00000029864	106.195	-0.424808	0.151689	-2.80052	0.00510198	0.083713	Gstk1	6	42222869	42227381
ENSMUSG00000030711	12.2721	1.056	0.377297	2.79887	0.00512821	0.083713	Sult1a1	7	126272037	126275604
ENSMUSG00000031485	1889.83	0.217434	0.0776697	2.79947	0.00511864	0.083713	Plpbp	8	27532583	27546160
ENSMUSG00000031889	520.351	0.242273	0.0864888	2.8012	0.0050913	0.083713	Phaf1	8	105951777	105979685
ENSMUSG00000047146	10.6286	1.42916	0.51036	2.8003	0.00510558	0.083713	Tet1	10	62640349	62744775
ENSMUSG00000047844	15.4333	1.22625	0.437771	2.80113	0.0050924	0.083713	Bex4	X	135039745	135041192
ENSMUSG00000048142	44.1132	-0.602606	0.214983	-2.80304	0.00506231	0.083713	Nat8l	5	34153328	34163260
ENSMUSG00000053333	194.522	0.349712	0.124897	2.79999	0.00511036	0.083713	Dis3l2	1	86631530	86977817
ENSMUSG00000060445	19.264	-0.90071	0.321504	-2.80155	0.00508578	0.083713	Sycp2	2	177987086	178049478
ENSMUSG00000067201	8.02617	1.12037	0.39982	2.80217	0.00507594	0.083713	H2-M9	17	36950177	36953558
ENSMUSG00000113290	7.85321	-1.13619	0.405849	-2.79955	0.00511738	0.083713	A530058O07Rik	13	15991901	15995264
ENSMUSG00000033533	8.70887	-0.951339	0.340151	-2.79681	0.005161	0.084074	Acsm1	7	119206249	119261738
ENSMUSG00000005514	3730.75	0.408222	0.146075	2.79461	0.00519621	0.0845473	Por	5	135698887	135764180
ENSMUSG00000029161	356.184	-0.275209	0.0984876	-2.79435	0.00520037	0.0845473	Cgref1	5	31090487	31102935
ENSMUSG00000022559	252.755	0.255681	0.0915842	2.79176	0.0052422	0.084896	Fbxl6	15	76419921	76422946
ENSMUSG00000027602	2038.69	-0.275328	0.0986336	-2.79142	0.00524772	0.084896	Map1lc3a	2	155118217	155119993
ENSMUSG00000029019	1902.87	-1.24395	0.445554	-2.79191	0.00523976	0.084896	Nppb	4	148070245	148071662
ENSMUSG00000038762	3837.54	0.304985	0.109239	2.79192	0.00523971	0.084896	Abcf1	17	36267711	36280653
ENSMUSG00000066057	50.1807	-0.397953	0.14255	-2.79167	0.00524367	0.084896	Gm1976	17	95059940	95172488
ENSMUSG00000006281	237.095	-0.645119	0.231234	-2.7899	0.00527247	0.0852122	Tep1	14	51061516	51108017
ENSMUSG00000026516	779.744	-0.290247	0.104098	-2.7882	0.00530024	0.0855768	Nvl	1	180914703	180971769
ENSMUSG00000002980	148.195	0.606563	0.217592	2.78762	0.00530962	0.0856437	Bcam	7	19490056	19504941
ENSMUSG00000057054	49.6577	0.371412	0.13351	2.7819	0.00540413	0.0870824	Inca1	11	70579187	70590981
ENSMUSG00000029503	13.1744	-0.788576	0.283552	-2.78106	0.00541811	0.0870824	P2rx2	5	110487678	110491078
ENSMUSG00000029675	12.0602	1.24886	0.449078	2.78095	0.00542007	0.0870824	Eln	5	134731447	134776177
ENSMUSG00000045414	105.418	0.392634	0.14118	2.78108	0.00541786	0.0870824	Dipk2a	9	94399917	94420134
ENSMUSG00000006599	1043.53	0.191222	0.0687696	2.78061	0.00542566	0.0870869	Gtf2h1	7	46445527	46473224
ENSMUSG00000017639	88.2876	0.858036	0.308637	2.78008	0.00543454	0.0870887	Rab11fip4	11	79482038	79588849
ENSMUSG00000020614	100.431	-0.467279	0.168088	-2.77997	0.0054364	0.0870887	Fam20a	11	109560575	109613105
ENSMUSG00000007682	258.967	-0.592068	0.213024	-2.77935	0.00544685	0.0871272	Dio2	12	90691326	90705812
ENSMUSG00000014959	2992.58	0.191928	0.069059	2.77919	0.00544944	0.0871272	Gorasp2	2	70491920	70542980
ENSMUSG00000020377	15.8776	0.797594	0.287059	2.7785	0.00546097	0.0872265	Ltc4s	11	50127288	50129443
ENSMUSG00000047330	71.8437	-0.660082	0.237652	-2.77751	0.00547768	0.0874082	Kcne4	1	78794475	78797745
ENSMUSG00000085057	162.667	-0.38884	0.140049	-2.77645	0.00549556	0.0875761	Gm13415	2	24330430	24376867
ENSMUSG00000104970	10.6874	0.759435	0.273546	2.77626	0.00549889	0.0875761	5930411N13Rik	5	110375259	110379067
ENSMUSG00000064220	580.725	-0.400434	0.144287	-2.77526	0.00551584	0.0877607	H2ac18	3	96152813	96153398
ENSMUSG00000017607	329.628	0.608117	0.219172	2.77461	0.00552674	0.0878488	Tns4	11	98956504	98980132
ENSMUSG00000031143	161.18	0.27612	0.0995695	2.77313	0.00555193	0.0879933	Ccdc22	X	7460048	7471756
ENSMUSG00000036733	821.961	0.187748	0.0676944	2.77346	0.00554628	0.0879933	Rbm42	7	30340424	30349742
ENSMUSG00000112302	26.1879	0.487131	0.175659	2.77316	0.00555151	0.0879933	Gm48226	12	78269060	78273299
ENSMUSG00000024180	112.828	0.363369	0.131067	2.77239	0.0055647	0.0881105	Pgap6	17	26332273	26342228
ENSMUSG00000025533	349.363	0.387011	0.139647	2.77135	0.00558239	0.0883052	Asl	5	130040099	130058088
ENSMUSG00000075602	10323.7	-0.309613	0.111788	-2.76965	0.0056117	0.0886833	Ly6a	15	74866726	74869880
ENSMUSG00000045287	9.65218	0.92329	0.333537	2.76818	0.0056371	0.0889988	Rtn4rl1	11	75084609	75158595
ENSMUSG00000060924	26.1228	-0.635653	0.229875	-2.76522	0.00568851	0.0897241	Csmd1	8	15942537	17585602
ENSMUSG00000038058	177.294	-0.364191	0.131724	-2.76481	0.00569567	0.0897506	Nod1	6	54900934	54949597
ENSMUSG00000001415	1128.24	0.185647	0.0671729	2.76371	0.00571478	0.0898993	Smg5	3	88243567	88269645
ENSMUSG00000027858	171.567	-0.354776	0.128373	-2.76364	0.00571607	0.0898993	Tspan2	3	102641845	102708829
ENSMUSG00000048429	684.864	0.157606	0.0570679	2.76174	0.0057495	0.0903383	Timm29	9	21504018	21507266
ENSMUSG00000066438	10.9209	1.51814	0.550451	2.75799	0.00581585	0.0912932	Plekhd1	12	80739365	80770988
ENSMUSG00000020838	349.465	-0.532397	0.193395	-2.75289	0.00590712	0.0921084	Slc6a4	11	76889429	76923166
ENSMUSG00000035373	28.6933	-0.882846	0.320674	-2.75309	0.00590353	0.0921084	Ccl7	11	81936538	81938351
ENSMUSG00000037446	11.3905	1.45002	0.526439	2.7544	0.00587996	0.0921084	Tulp1	17	28570489	28584196
ENSMUSG00000038446	689.725	0.183146	0.0664996	2.7541	0.00588547	0.0921084	Cdc40	10	40707617	40759307
ENSMUSG00000038642	771.618	-0.511129	0.185634	-2.75343	0.00589752	0.0921084	Ctss	3	95434097	95463714
ENSMUSG00000040592	6.5105	-1.28165	0.465406	-2.75383	0.0058903	0.0921084	Cd79b	11	106202167	106205588
ENSMUSG00000102881	11.0382	0.780131	0.283246	2.75425	0.00588271	0.0921084	Gm3807	11	120472496	120473663
ENSMUSG00000078942	12.3776	-0.842576	0.3064	-2.74992	0.00596102	0.0928605	Naip6	13	100417629	100454182
ENSMUSG00000025350	70.9927	-0.534024	0.194301	-2.74844	0.00598803	0.0931043	Rdh5	10	128749462	128758757
ENSMUSG00000101791	13.749	-0.706581	0.257063	-2.74867	0.00598379	0.0931043	2210011K15Rik	1	121282845	121288359
ENSMUSG00000020953	3636.44	-0.633268	0.230468	-2.74775	0.00600063	0.0932117	Coch	12	51640124	51652554
ENSMUSG00000031494	7.4648	-1.21635	0.442932	-2.74613	0.00603035	0.0935847	Cd209a	8	3793397	3798984
ENSMUSG00000031521	794.274	-0.246612	0.0898499	-2.74471	0.00605651	0.0939017	Aga	8	53964762	53976456
ENSMUSG00000023046	545.748	-0.324886	0.118488	-2.74194	0.00610776	0.0942121	Igfbp6	15	102052797	102057946
ENSMUSG00000029370	246.128	0.442621	0.161354	2.74317	0.00608491	0.0942121	Rassf6	5	90750935	90788516
ENSMUSG00000034472	7.87254	0.897931	0.327501	2.74176	0.00611103	0.0942121	Rasd2	8	75940572	75950741
ENSMUSG00000037685	209.711	-0.463855	0.169169	-2.74196	0.00610736	0.0942121	Atp8a1	5	67775483	68004777
ENSMUSG00000063133	109.14	-0.968081	0.353036	-2.74216	0.00610367	0.0942121	Klk1b1	7	43616175	43620742
ENSMUSG00000094622	141.551	-0.567712	0.207023	-2.74227	0.00610167	0.0942121	Gm3055	10	81578655	81606995
ENSMUSG00000021567	46.8642	-0.563759	0.205666	-2.74114	0.0061226	0.0943019	Nkd2	13	73966653	73995750
ENSMUSG00000055850	2430.75	0.167701	0.0611865	2.74082	0.00612857	0.0943052	Rnf181	6	72336697	72343939
ENSMUSG00000089824	280.279	0.372415	0.135901	2.74033	0.0061377	0.094357	Rbm12	2	155933878	155953898
ENSMUSG00000025854	353.955	-0.444867	0.162362	-2.73996	0.00614458	0.0943743	Fam20c	5	138740269	138795832
ENSMUSG00000019845	15.2468	0.645467	0.23575	2.73793	0.00618274	0.0948715	Tube1	10	39009972	39028538
ENSMUSG00000020696	1233.34	0.197468	0.0721472	2.73701	0.00620002	0.0949187	Rffl	11	82693275	82762036
ENSMUSG00000021360	1629.11	-0.186506	0.0681541	-2.73654	0.00620898	0.0949187	Gcnt2	13	41013230	41114368
ENSMUSG00000036466	329.007	-0.519151	0.189704	-2.73664	0.00620707	0.0949187	Megf11	9	64292908	64616487
ENSMUSG00000063767	27.5135	-0.582168	0.212691	-2.73716	0.00619725	0.0949187	S100a7a	3	90561324	90565976
ENSMUSG00000038298	23.4869	1.45383	0.531397	2.73587	0.00622159	0.0949907	Pdzk1	3	96736600	96778242
ENSMUSG00000076609	14.7221	-1.04012	0.380207	-2.73567	0.00622529	0.0949907	Igkc	6	70703419	70703950
ENSMUSG00000047656	105.158	0.277655	0.101509	2.73528	0.00623269	0.0950152	Trpt1	19	6973499	6976414
ENSMUSG00000030850	1097.78	0.212601	0.0777555	2.73422	0.00625277	0.095193	Ate1	7	129993223	130122099
ENSMUSG00000073791	5.57743	-1.40758	0.514832	-2.73405	0.00625597	0.095193	Efcab7	4	99717435	99769985
ENSMUSG00000048930	809.928	0.19987	0.0731182	2.73352	0.00626618	0.0952599	Tada3	6	113342986	113354844
ENSMUSG00000028932	1726.73	0.194619	0.0712367	2.732	0.00629515	0.0956117	Psmc2	5	21990281	22008785
ENSMUSG00000019737	13.9025	0.702759	0.257535	2.72879	0.00635663	0.0963667	Syne4	7	30014232	30018471
ENSMUSG00000047777	1599.01	0.218287	0.0799891	2.72896	0.00635351	0.0963667	Phf13	4	152074090	152080715
ENSMUSG00000036304	22.0745	0.580976	0.212934	2.72844	0.00636354	0.0963823	Zdhhc23	16	43785396	43800154
ENSMUSG00000025804	108.88	-0.411485	0.151163	-2.72212	0.0064865	0.0979657	Ccr1	9	123762161	123768729
ENSMUSG00000026435	68.078	0.677526	0.24892	2.72187	0.00649146	0.0979657	Slc45a3	1	131890705	131910707
ENSMUSG00000049680	1711.76	0.157282	0.0577793	2.72212	0.00648638	0.0979657	Urgcp	11	5663417	5712376
ENSMUSG00000071714	56.8544	-0.703953	0.25865	-2.72165	0.00649572	0.0979657	Csf2rb2	15	78166707	78189921
ENSMUSG00000079243	37.8793	-0.703411	0.258461	-2.72153	0.00649797	0.0979657	Xirp1	9	119842821	119852664
ENSMUSG00000006641	420.92	0.574364	0.211127	2.72047	0.00651887	0.0981905	Slc5a6	5	31193380	31206268
ENSMUSG00000058715	453.019	-0.319711	0.117601	-2.7186	0.0065559	0.0986576	Fcer1g	1	171057141	171061934
ENSMUSG00000027304	891.197	0.264576	0.0973394	2.71807	0.00656633	0.0987238	Rtf1	2	119505549	119565888
ENSMUSG00000032092	673.64	-0.406281	0.149517	-2.71728	0.006582	0.0988688	Mpzl2	9	44951097	44965313
ENSMUSG00000027551	406.531	0.354516	0.130532	2.71594	0.00660879	0.0991803	Zfp64	2	168735251	168797507
ENSMUSG00000040856	134.908	1.54415	0.568778	2.71486	0.0066303	0.0994121	Dlk1	12	109418749	109429262
ENSMUSG00000026387	175.727	-0.540815	0.199274	-2.71393	0.006649	0.0995104	Sctr	1	119934624	119991266
ENSMUSG00000100750	112.92	-0.442619	0.163081	-2.7141	0.00664561	0.0995104	Gm29084	1	62573650	62575101
ENSMUSG00000027800	427.728	-0.584243	0.2153	-2.71363	0.00665512	0.0995111	Tm4sf1	3	57193032	57209409
ENSMUSG00000032977	594.227	0.216449	0.0797791	2.7131	0.0066656	0.0995769	Slx9	10	77322495	77351619
ENSMUSG00000044749	19.6686	0.885893	0.326652	2.71204	0.00668704	0.0998062	Abca6	11	110067646	110142602
ENSMUSG00000038060	27.9593	-1.04041	0.383689	-2.71161	0.00669572	0.0998449	Dlec1	9	118931546	118977314
ENSMUSG00000037440	231.436	1.39159	0.513395	2.71057	0.00671686	0.100069	Vnn1	10	23770586	23781241
ENSMUSG00000007021	12.2336	0.672125	0.24812	2.70887	0.00675132	0.100252	Syngr3	17	24904066	24908929
ENSMUSG00000030340	38.7824	0.652602	0.240932	2.70865	0.00675569	0.100252	Scnn1a	6	125297622	125321906
ENSMUSG00000035208	24.4968	-0.560641	0.206912	-2.70957	0.00673712	0.100252	Slfn8	11	82892984	82911636
ENSMUSG00000052248	30.8813	-0.672778	0.248364	-2.70884	0.00675188	0.100252	Zeb2os	2	45000501	45004099
ENSMUSG00000071540	35.8848	-0.818136	0.302067	-2.70845	0.00675974	0.100252	3425401B19Rik	14	32381076	32407250
ENSMUSG00000020423	2101.42	0.199525	0.0736967	2.70738	0.0067817	0.100487	Btg2	1	134002908	134006858
ENSMUSG00000028773	1192.3	0.929141	0.343528	2.7047	0.00683666	0.100918	Fabp3	4	130202388	130209256
ENSMUSG00000031367	120.281	-0.362817	0.134143	-2.70471	0.00683644	0.100918	Ap1s2	X	162692013	162716662
ENSMUSG00000041134	26.2504	0.605592	0.223887	2.7049	0.00683246	0.100918	Cyyr1	16	85218421	85350285
ENSMUSG00000048538	8.44563	1.01104	0.373927	2.70386	0.00685392	0.100918	Gm9826	1	7247963	7249261
ENSMUSG00000075511	46.6976	0.569614	0.210576	2.70503	0.00682977	0.100918	1700001L05Rik	15	83238048	83251590
ENSMUSG00000076441	1458.06	0.223851	0.0827895	2.70386	0.00685392	0.100918	Ass1	2	31360219	31410684
ENSMUSG00000100658	28.0322	-0.795796	0.294317	-2.70387	0.00685367	0.100918	F730311O21Rik	1	132269668	132279102
ENSMUSG00000005951	68.209	0.336069	0.124409	2.70133	0.00690634	0.101145	Shpk	11	73090286	73115337
ENSMUSG00000028480	235.008	-0.423905	0.156886	-2.70199	0.00689256	0.101145	Glipr2	4	43957401	43979118
ENSMUSG00000029524	79.8154	-0.446669	0.165271	-2.70264	0.00687911	0.101145	Sirt4	5	115616069	115622784
ENSMUSG00000050578	27.0109	-0.679126	0.251378	-2.70161	0.00690039	0.101145	Mmp13	9	7272514	7283331
ENSMUSG00000057021	42.5228	-0.655924	0.242801	-2.70149	0.00690297	0.101145	Vmn2r129	4	156683398	156691794
ENSMUSG00000070313	33.665	-0.832881	0.308259	-2.70189	0.00689475	0.101145	Pate14	9	36547050	36554672
ENSMUSG00000063810	111.237	-0.342142	0.126784	-2.69863	0.0069625	0.101876	Alms1	6	85564513	85679735
ENSMUSG00000062937	276.908	-0.187073	0.0693793	-2.69637	0.00700989	0.102478	Mtap	4	89055359	89099318
ENSMUSG00000041609	242.878	0.611529	0.22683	2.69598	0.00701814	0.102507	Bicdl1	5	115786234	115869680
ENSMUSG00000028778	14.2986	0.624476	0.231674	2.69549	0.00702857	0.102568	Hcrtr1	4	130024010	130033152
ENSMUSG00000053909	11.8612	1.43382	0.532125	2.69452	0.00704906	0.102776	Rhox10	X	37155352	37160568
ENSMUSG00000001909	381.862	0.274523	0.10191	2.69379	0.0070644	0.102908	Trmt1	8	85412936	85426437
ENSMUSG00000042724	58.5479	0.450714	0.16745	2.69163	0.0071104	0.103486	Map3k9	12	81767784	81827949
ENSMUSG00000094870	411.641	-0.187201	0.0695681	-2.6909	0.00712601	0.103621	Zfp131	13	120226723	120252425
ENSMUSG00000078162	317.617	0.313112	0.116381	2.6904	0.00713667	0.103684	Gm2574	3	142668372	142669373
ENSMUSG00000035637	327.713	0.276821	0.102904	2.69008	0.00714345	0.103691	Grhpr	4	44981395	44990734
ENSMUSG00000010095	4849.67	0.245648	0.0913659	2.68862	0.00717488	0.104055	Slc3a2	19	8684246	8700733
ENSMUSG00000037712	5166.75	0.184524	0.0686443	2.68812	0.00718566	0.104119	Fermt2	14	45696252	45767575
ENSMUSG00000026482	3542.97	0.359171	0.133707	2.68625	0.00722591	0.104534	Rgl1	1	152392511	152642102
ENSMUSG00000037979	55.8855	0.428401	0.159482	2.6862	0.00722707	0.104534	Ccdc92	5	124911482	124939488
ENSMUSG00000055653	30.6506	1.29189	0.481042	2.6856	0.00723998	0.104629	Gpc3	X	51361303	51702827
ENSMUSG00000003348	1105.31	0.209927	0.0782088	2.68418	0.00727075	0.104888	Mob3a	10	80521087	80537811
ENSMUSG00000104686	18.0891	0.556885	0.207447	2.68447	0.0072645	0.104888	Gm42815	5	138617550	138619019
ENSMUSG00000015217	157.22	-0.318554	0.118753	-2.68248	0.00730785	0.105239	Hmgb3	X	70599524	70604282
ENSMUSG00000026922	393.008	0.278143	0.103689	2.68248	0.00730792	0.105239	Agpat2	2	26483069	26494429
ENSMUSG00000027257	350.426	0.245077	0.0913835	2.68185	0.00732152	0.105295	Pacsin3	2	91086299	91095024
ENSMUSG00000073000	20.6604	-0.74647	0.278356	-2.68171	0.00732464	0.105295	Ppp1r36dn	12	76490941	76573553
ENSMUSG00000030062	9606.14	0.21921	0.0817527	2.68138	0.00733185	0.105306	Rpn1	6	88061464	88082286
ENSMUSG00000025922	23.7412	-0.59763	0.223067	-2.67915	0.00738086	0.105845	Rpl7-ps8	15	59082757	59083566
ENSMUSG00000049878	849.071	0.208138	0.0776985	2.6788	0.00738872	0.105845	Rlf	4	121002570	121072281
ENSMUSG00000102037	10.2616	-1.02061	0.380965	-2.67902	0.00738376	0.105845	Bcl2a1a	9	88838953	88844472
ENSMUSG00000001761	143.216	-0.316545	0.118183	-2.67842	0.00739706	0.105872	Smo	6	29735502	29761364
ENSMUSG00000020109	1311.96	0.217995	0.0814079	2.67782	0.00741033	0.105969	Dnajb12	10	59715378	59735124
ENSMUSG00000115148	12.0597	-0.990349	0.370689	-2.67164	0.00754812	0.107845	Gm49125	14	45850229	45851523
ENSMUSG00000002617	43.9825	-0.590354	0.221188	-2.66901	0.00760752	0.10841	Zfp40	17	23392843	23412226
ENSMUSG00000025127	34.5677	1.76031	0.65951	2.66913	0.00760489	0.10841	Gcgr	11	120421525	120429812
ENSMUSG00000031380	204.61	-0.427007	0.159974	-2.66923	0.00760248	0.10841	Vegfd	X	163156374	163185646
ENSMUSG00000023087	4282.97	-0.443574	0.166236	-2.66834	0.00762264	0.10852	Noct	3	51131868	51159065
ENSMUSG00000054753	227.918	0.63294	0.237226	2.66809	0.00762843	0.10852	AU018091	7	3204498	3219029
ENSMUSG00000078300	616.544	0.255762	0.0958738	2.66769	0.00763746	0.108554	Gm2606	15	12574975	12575976
ENSMUSG00000022066	733.876	0.595183	0.223289	2.66552	0.00768684	0.109134	Entpd4b	14	69792873	69822969
ENSMUSG00000051285	418.336	-0.271823	0.101985	-2.66532	0.00769161	0.109134	Pcmtd1	1	7159144	7243852
ENSMUSG00000031144	25.4039	1.23349	0.46285	2.66499	0.00769895	0.109144	Syp	X	7504710	7519495
ENSMUSG00000052951	29.7616	-0.669218	0.251208	-2.664	0.00772166	0.109339	C130021I20Rik	2	33531205	33556659
ENSMUSG00000059430	17.5989	0.8873	0.33313	2.66352	0.00773273	0.109339	Actg2	6	83489887	83513247
ENSMUSG00000090086	80.972	-0.633051	0.237652	-2.66377	0.00772698	0.109339	AI480526	5	123271784	123281539
ENSMUSG00000087684	25.7596	-0.546658	0.205268	-2.66313	0.00774164	0.109371	1200007C13Rik	2	167669605	167675566
ENSMUSG00000016619	1191.27	0.153602	0.0576932	2.6624	0.00775859	0.109502	Nup50	15	84807612	84827164
ENSMUSG00000024299	67.2651	-0.588016	0.22088	-2.66215	0.00776432	0.109502	Adamts10	17	33743178	33772756
ENSMUSG00000022178	235.831	0.338934	0.127396	2.66047	0.00780313	0.109587	Ajuba	14	54804929	54815015
ENSMUSG00000026241	334.986	0.447935	0.168362	2.66055	0.00780137	0.109587	Nppc	1	86594013	86598293
ENSMUSG00000028680	979.291	0.235758	0.0885882	2.66128	0.00778442	0.109587	Plk3	4	116985852	116991160
ENSMUSG00000034118	380.654	-0.239094	0.0898503	-2.66103	0.00779019	0.109587	Tpst1	5	130102167	130164570
ENSMUSG00000054910	19.2446	-0.626298	0.235411	-2.66044	0.00780379	0.109587	4931415C17Rik	8	12722172	12729229
ENSMUSG00000038605	69.2419	0.34765	0.130833	2.6572	0.00787937	0.110554	Samd10	2	181237011	181241005
ENSMUSG00000034160	1950.17	-0.418873	0.157677	-2.65653	0.007895	0.110584	Ogt	X	100683666	100727957
ENSMUSG00000096981	76.0891	0.305245	0.114898	2.65666	0.00789193	0.110584	Gm16845	9	21982298	21997424
ENSMUSG00000034610	765.98	0.35859	0.135037	2.65549	0.00791931	0.110788	Tut4	4	108316623	108416618
ENSMUSG00000051339	477.748	0.472781	0.17805	2.65533	0.00792308	0.110788	2900026A02Rik	5	113234189	113369102
ENSMUSG00000056666	211.633	0.401396	0.151275	2.65342	0.00796816	0.111228	Retsat	6	72575458	72585408
ENSMUSG00000058392	220.857	0.529117	0.199392	2.65365	0.0079627	0.111228	Rrp1b	17	32255074	32281839
ENSMUSG00000039849	701.32	0.189281	0.0713526	2.65276	0.00798374	0.111351	Pcif1	2	164721224	164736374
ENSMUSG00000020173	17.2344	0.681862	0.257155	2.65156	0.00801199	0.111624	Cobl	11	12186608	12414960
ENSMUSG00000030796	179.271	0.39987	0.150817	2.65136	0.00801689	0.111624	Tead2	7	44865177	44883068
ENSMUSG00000021253	1769.12	-0.277047	0.104534	-2.65031	0.00804184	0.111781	Tgfb3	12	86103519	86125815
ENSMUSG00000042460	3748.71	-0.295605	0.111525	-2.65056	0.00803576	0.111781	C1galt1	6	7844842	7875687
ENSMUSG00000021070	1665.35	0.297344	0.112235	2.6493	0.00806579	0.111961	Bdkrb2	12	105529485	105561496
ENSMUSG00000114255	34.1101	0.450462	0.170046	2.64906	0.00807149	0.111961	Gm10734	13	115226037	115227523
ENSMUSG00000115783	559.593	-0.912535	0.344495	-2.6489	0.00807531	0.111961	Bc1	7	144468199	144468374
ENSMUSG00000070407	42.4901	-0.45831	0.173069	-2.64814	0.00809362	0.11212	Hs3st3b1	11	63776618	63813116
ENSMUSG00000037071	589.137	0.360228	0.136047	2.64782	0.0081013	0.112132	Scd1	19	44382894	44396318
ENSMUSG00000027030	520.822	0.301745	0.114005	2.64677	0.00812641	0.112385	Stk39	2	68040789	68302612
ENSMUSG00000040354	1025.37	0.208048	0.0786291	2.64594	0.00814649	0.112567	Mars1	10	127132090	127147655
ENSMUSG00000017830	54.718	-0.437148	0.165257	-2.64526	0.00816288	0.112699	Dhx58	11	100585710	100595097
ENSMUSG00000023191	155.054	-0.340191	0.128734	-2.6426	0.00822728	0.113492	P3h3	6	124818052	124834715
ENSMUSG00000024948	169.694	-0.411163	0.155694	-2.64084	0.00827002	0.113986	Map4k2	19	6391165	6405645
ENSMUSG00000067370	178.311	0.249436	0.0944738	2.64027	0.008284	0.114083	B3galt4	17	34168883	34170462
ENSMUSG00000003190	101.972	-0.274396	0.103989	-2.63869	0.0083226	0.114503	Bcl2l12	7	44640646	44648136
ENSMUSG00000037962	16.7377	1.03059	0.390646	2.63817	0.00833546	0.114503	Rflna	5	125080285	125089611
ENSMUSG00000118239	15.6558	-0.7307	0.276944	-2.63844	0.00832878	0.114503	Gm50107	17	31786137	31787828
ENSMUSG00000083798	160.785	0.27966	0.106022	2.63775	0.00834588	0.11455	Gm14584	X	52507208	52507844
ENSMUSG00000000682	86.889	-0.5288	0.200531	-2.63699	0.00836443	0.114556	Cd52	4	133809759	133822393
ENSMUSG00000022849	618.653	0.190868	0.072384	2.63688	0.00836728	0.114556	Hspbap1	16	35590745	35648847
ENSMUSG00000036446	15453.8	-0.317286	0.12031	-2.63723	0.00835857	0.114556	Lum	10	97400990	97408565
ENSMUSG00000071652	428.122	0.2798	0.106129	2.63642	0.00837858	0.114567	Ints5	19	8870369	8875252
ENSMUSG00000121457	20.5866	-0.746674	0.283231	-2.63628	0.00838213	0.114567	NA	14	16117632	16163545
ENSMUSG00000090935	515.19	-0.259843	0.0985872	-2.63567	0.00839724	0.114678	Synj2bp	12	81544715	81579685
ENSMUSG00000039942	64.8113	-0.362662	0.137656	-2.63456	0.00842472	0.114958	Ptger4	15	5236142	5273668
ENSMUSG00000042817	465.785	0.361082	0.137139	2.63296	0.00846454	0.115405	Flt3	5	147267551	147337299
ENSMUSG00000015023	615.018	0.149662	0.056864	2.63194	0.00849001	0.115429	Ddx19a	8	111701628	111724432
ENSMUSG00000027806	572.764	0.287644	0.109296	2.63179	0.00849358	0.115429	Tsc22d2	3	58322136	58374204
ENSMUSG00000030079	270.627	0.201382	0.0765198	2.63176	0.00849443	0.115429	Ruvbl1	6	88442391	88474554
ENSMUSG00000041679	35.3186	0.525407	0.199618	2.63206	0.00848692	0.115429	Fbxl9	8	106038897	106052910
ENSMUSG00000035413	89.1504	-0.402044	0.152855	-2.63024	0.00853257	0.115851	Tmem98	11	80701001	80712859
ENSMUSG00000035283	15.6868	1.29075	0.491103	2.62826	0.00858224	0.116429	Adrb1	19	56710631	56721545
ENSMUSG00000026259	71.9904	-0.441717	0.168109	-2.62756	0.00859996	0.116573	Ngef	1	87404556	87501592
ENSMUSG00000021759	3753.12	-0.17188	0.065429	-2.62696	0.00861502	0.116584	Plpp1	13	112937326	113004428
ENSMUSG00000068885	5.67286	-1.22018	0.464448	-2.62716	0.00861007	0.116584	Lce3f	3	92899533	92900733
ENSMUSG00000052337	1439.96	0.140019	0.053341	2.62498	0.00866551	0.11717	Immt	6	71808315	71854372
ENSMUSG00000025227	117.353	0.38407	0.146339	2.62452	0.00867702	0.117229	Mfsd13a	19	46329560	46363691
ENSMUSG00000024675	31.8078	-0.760885	0.290021	-2.62355	0.00870188	0.117292	Ms4a4c	19	11382134	11404610
ENSMUSG00000101834	129.183	-0.662347	0.252446	-2.62372	0.00869747	0.117292	Gm5829	1	71748864	71749214
ENSMUSG00000107096	21.4083	0.730488	0.27844	2.6235	0.00870317	0.117292	Gm43597	5	150523386	150530468
ENSMUSG00000113424	308.194	-0.408682	0.155875	-2.62186	0.00874521	0.117762	Gm48161	13	30554342	30561166
ENSMUSG00000001131	250.701	-0.286651	0.10939	-2.62045	0.0087813	0.117967	Timp1	X	20736405	20740974
ENSMUSG00000023286	997.574	0.163462	0.0624126	2.61906	0.00881735	0.117967	Ube2j2	4	156028288	156044061
ENSMUSG00000024672	64.3219	-0.674898	0.257622	-2.61972	0.00880018	0.117967	Ms4a7	19	11298403	11313510
ENSMUSG00000026201	739.361	-0.329231	0.125667	-2.61987	0.00879638	0.117967	Stk16	1	75187482	75192250
ENSMUSG00000032392	151.047	-0.234498	0.0895364	-2.61903	0.00881803	0.117967	Parp16	9	65102635	65146506
ENSMUSG00000045930	62.2551	0.833216	0.318131	2.61909	0.00881636	0.117967	Clec14a	12	58311506	58316076
ENSMUSG00000070319	1402.22	0.191989	0.073254	2.62087	0.00877058	0.117967	Eif3g	9	20805645	20809919
ENSMUSG00000099564	147.746	0.224837	0.0858081	2.62024	0.00878685	0.117967	Gm28729	9	96368054	96407317
ENSMUSG00000039735	337.546	0.33358	0.127414	2.61808	0.00884259	0.118164	Fnbp1l	3	122332368	122413364
ENSMUSG00000043832	6.70186	-0.985708	0.376525	-2.61791	0.00884712	0.118164	Clec4a3	6	122929474	122946834
ENSMUSG00000004069	814.371	0.164758	0.0629444	2.61752	0.00885714	0.118164	Dnaja3	16	4457853	4525559
ENSMUSG00000042115	37.817	-0.481815	0.184085	-2.61735	0.00886159	0.118164	Klhdc8a	1	132226364	132235095
ENSMUSG00000028836	913.711	0.252631	0.0965394	2.61686	0.00887414	0.118235	Slc30a2	4	134070492	134081795
ENSMUSG00000022570	727.899	0.199392	0.0762243	2.61585	0.00890045	0.11836	Gfus	15	75796525	75801681
ENSMUSG00000026383	281.965	0.351978	0.134545	2.61607	0.00889486	0.11836	Epb41l5	1	119472767	119576730
ENSMUSG00000068289	6.69955	-0.901688	0.344725	-2.61567	0.00890516	0.11836	Cma2	14	56188437	56211488
ENSMUSG00000000154	35.0167	0.736852	0.28176	2.61518	0.00891815	0.118369	Slc22a18	7	143027473	143053071
ENSMUSG00000090124	30.4076	-0.613895	0.234751	-2.61509	0.00892028	0.118369	Ugt1a7c	1	88022784	88147724
ENSMUSG00000032485	891.161	0.349976	0.133867	2.61436	0.00893945	0.118431	Scap	9	110162356	110214018
ENSMUSG00000036904	238.257	0.406896	0.15563	2.61451	0.00893547	0.118431	Fzd8	18	9212163	9218136
ENSMUSG00000010651	30.9243	-0.569591	0.218059	-2.6121	0.00899876	0.118763	Acaa1b	9	118977091	118986161
ENSMUSG00000029657	1817.15	-0.297879	0.114041	-2.61203	0.0090007	0.118763	Hsph1	5	149537752	149559841
ENSMUSG00000032042	4339.85	0.175732	0.0672644	2.61256	0.00898672	0.118763	Srpra	9	35111471	35159269
ENSMUSG00000042064	23.7745	-0.776427	0.297143	-2.61298	0.00897574	0.118763	Myo3b	2	69869470	70259542
ENSMUSG00000081953	19.075	0.774823	0.296624	2.61214	0.00899764	0.118763	Gm12435	4	48344215	48345230
ENSMUSG00000001128	30.3889	-0.58307	0.223339	-2.61069	0.00903605	0.118991	Cfp	X	20791693	20797794
ENSMUSG00000053070	21.3109	-0.497817	0.19068	-2.61074	0.00903454	0.118991	Cfap300	9	8021673	8042824
ENSMUSG00000055737	669.736	0.180509	0.0691462	2.61055	0.00903974	0.118991	Ghr	15	3347242	3612974
ENSMUSG00000037656	396.349	0.301318	0.115485	2.60915	0.00907664	0.119303	Slc20a2	8	22966804	23059628
ENSMUSG00000074782	180.977	-0.406517	0.155807	-2.6091	0.00907803	0.119303	4833422C13Rik	13	91849784	91889993
ENSMUSG00000032515	2049.17	0.228948	0.0877685	2.60854	0.00909281	0.119317	Csrnp1	9	119800229	119813724
ENSMUSG00000050069	155.812	-0.521847	0.200055	-2.60851	0.00909367	0.119317	Grem2	1	174661351	174749385
ENSMUSG00000114392	7.20481	1.23342	0.472919	2.6081	0.00910457	0.119365	Gm8961	14	56415461	56418168
ENSMUSG00000036707	1868.2	0.141121	0.0541544	2.60591	0.00916302	0.120035	Cab39	1	85721162	85779297
ENSMUSG00000020698	20.4135	1.08868	0.417907	2.60508	0.00918539	0.120136	Cct6b	11	82610076	82655147
ENSMUSG00000045838	434.027	-0.236968	0.0909557	-2.60531	0.00917907	0.120136	Ccdc9b	2	118584639	118593142
ENSMUSG00000021676	152.864	0.603045	0.231585	2.60398	0.00921474	0.120424	Iqgap2	13	95763682	96028991
ENSMUSG00000000787	5755.62	0.338477	0.130015	2.60337	0.0092311	0.120541	Ddx3x	X	13147209	13160291
ENSMUSG00000041870	1946.14	0.307934	0.118354	2.6018	0.00927355	0.120999	Ankrd13a	5	114912738	114944261
ENSMUSG00000024601	1738.09	-0.22428	0.0862349	-2.60081	0.00930044	0.121087	Isoc1	18	58792538	58813440
ENSMUSG00000028443	126.561	-0.408384	0.157019	-2.60086	0.00929917	0.121087	Nudt2	4	41465151	41480926
ENSMUSG00000030789	53.7584	-0.654744	0.251766	-2.6006	0.00930604	0.121087	Itgax	7	127728719	127749829
ENSMUSG00000042532	303.279	-0.453645	0.174448	-2.60046	0.00930985	0.121087	Golga7b	19	42236013	42258787
ENSMUSG00000025403	574.96	0.24867	0.0956358	2.60018	0.00931756	0.121091	Shmt2	10	127352992	127358313
ENSMUSG00000001569	486.281	0.297596	0.114467	2.59985	0.0093264	0.12111	Nom1	5	29639662	29662841
ENSMUSG00000051279	8.72622	-1.0371	0.399013	-2.59917	0.00934508	0.121257	Gdf6	4	9844372	9862345
ENSMUSG00000027643	2322.23	0.432498	0.166592	2.59614	0.00942766	0.122135	Ghrh	2	157171417	157189426
ENSMUSG00000038473	36.3016	0.680116	0.261952	2.59634	0.00942233	0.122135	Nos1ap	1	170130237	170417430
ENSMUSG00000033216	184.926	0.293207	0.112958	2.59571	0.00943957	0.122192	Eefsec	6	88234316	88423521
ENSMUSG00000020522	1934.83	-0.203384	0.0783693	-2.5952	0.00945361	0.122278	Mfap3	11	57409490	57424641
ENSMUSG00000029111	381.886	0.201742	0.077752	2.59468	0.00946785	0.122324	Nelfa	5	34055260	34093757
ENSMUSG00000038143	176.654	-0.423012	0.16304	-2.59453	0.00947209	0.122324	Stox2	8	47633083	47899397
ENSMUSG00000036975	195.893	0.312855	0.12062	2.59373	0.00949422	0.122416	Tmem177	1	119835620	119840938
ENSMUSG00000039629	6.51691	1.08294	0.417487	2.59396	0.00948773	0.122416	Strip2	6	29917011	29959680
ENSMUSG00000021226	483.474	0.326903	0.126117	2.59205	0.00954052	0.122917	Acot2	12	84034635	84040647
ENSMUSG00000022945	74.8074	0.301439	0.116318	2.59151	0.00955567	0.122963	Chaf1b	16	93680789	93703003
ENSMUSG00000046062	3035.74	0.190479	0.0735049	2.59138	0.00955916	0.122963	Ppp1r15b	1	133058881	133067521
ENSMUSG00000031517	23.308	-0.812849	0.313751	-2.59074	0.00957685	0.123094	Gpm6a	8	55407878	55513906
ENSMUSG00000021880	8.1486	-1.13849	0.440045	-2.58721	0.00967571	0.124221	Rnase6	14	51361365	51369644
ENSMUSG00000054206	9.12735	1.05179	0.406555	2.58707	0.00967966	0.124221	Gzmm	10	79524854	79531095
ENSMUSG00000032902	2854.46	0.213536	0.082587	2.58559	0.00972126	0.124462	Slc16a1	3	104545984	104565778
ENSMUSG00000035572	821.937	0.132049	0.0510638	2.58597	0.00971059	0.124462	Dcaf10	4	45342101	45379759
ENSMUSG00000079334	466.977	0.322086	0.124562	2.58575	0.00971668	0.124462	Naa80	9	107456086	107461249
ENSMUSG00000031781	378.064	0.243472	0.0942016	2.58458	0.00974972	0.124554	Ciapin1	8	95546432	95564986
ENSMUSG00000035578	28.1834	0.669926	0.259206	2.58453	0.0097512	0.124554	Iqcg	16	32833053	32876588
ENSMUSG00000063652	73.2164	-0.382009	0.147797	-2.58469	0.00974665	0.124554	Slc22a21	11	53840791	53871158
ENSMUSG00000024032	66.5139	0.54007	0.209078	2.5831	0.00979171	0.124974	Tff1	17	31380369	31384251
ENSMUSG00000017493	261.458	-0.362169	0.140237	-2.58255	0.00980743	0.12498	Igfbp4	11	98932070	98945218
ENSMUSG00000042148	153.574	0.291868	0.113014	2.58258	0.0098064	0.12498	Cox10	11	63853453	63970294
ENSMUSG00000029777	2224.16	0.210169	0.0814143	2.58148	0.00983779	0.125234	Gars1	6	55014992	55056485
ENSMUSG00000095937	1582.78	0.232253	0.0899751	2.58131	0.00984268	0.125234	Gm12671	4	91739905	91740906
ENSMUSG00000026792	384.748	-0.243881	0.0945007	-2.58073	0.00985908	0.125346	Lrsam1	2	32815228	32851626
ENSMUSG00000023349	38.3652	-0.773209	0.299737	-2.57962	0.00989082	0.125472	Clec4n	6	123206802	123223980
ENSMUSG00000060212	21.1828	-0.667733	0.258853	-2.57958	0.009892	0.125472	Pcnx2	8	126478247	126625056
ENSMUSG00000074207	7.58207	1.01837	0.394778	2.5796	0.00989162	0.125472	Adh1	3	137966752	137996459
ENSMUSG00000020546	37.322	-0.60001	0.232625	-2.5793	0.00989995	0.125476	Stxbp4	11	90367318	90528910
ENSMUSG00000116295	140.028	-0.539391	0.209152	-2.57894	0.00991029	0.12551	Gm32885	15	97054520	97065945
ENSMUSG00000034382	872.341	0.406088	0.157547	2.57756	0.0099501	0.125706	AI661453	17	47747540	47781563
ENSMUSG00000041272	30.1163	0.759328	0.294617	2.57734	0.00995649	0.125706	Tox	4	6686353	6991557
ENSMUSG00000054136	30.1495	0.500311	0.194106	2.57751	0.00995138	0.125706	Adm2	15	89206923	89208934
ENSMUSG00000096188	982.938	0.363669	0.14106	2.57812	0.00993406	0.125706	Cmtm4	8	105074823	105122439
ENSMUSG00000028238	1468.1	0.289856	0.112515	2.57616	0.0099905	0.126039	Atp6v0d2	4	19876841	19922605
ENSMUSG00000024976	1410.71	0.14128	0.054848	2.57584	0.00999974	0.126058	Shoc2	19	53932737	54021564
ENSMUSG00000025321	804.274	-0.462223	0.179591	-2.57376	0.01006	0.126677	Itgb8	12	119121757	119202537
ENSMUSG00000081684	8.51005	1.69545	0.658782	2.57361	0.0100643	0.126677	Rps2-ps13	X	51987465	51988346
ENSMUSG00000024986	22.705	-0.487512	0.189493	-2.57272	0.0100904	0.126908	Hhex	19	37423258	37429179
ENSMUSG00000003865	1372.29	0.394633	0.153446	2.57181	0.0101168	0.126948	Gys1	7	45084268	45106043
ENSMUSG00000029722	148.226	0.236679	0.0920234	2.57194	0.0101129	0.126948	Agfg2	5	137648725	137682988
ENSMUSG00000032374	2281.69	-0.290687	0.113013	-2.57215	0.0101069	0.126948	Plod2	9	92424276	92490481
ENSMUSG00000023235	167.386	-0.446365	0.173624	-2.57087	0.0101444	0.127117	Ccl25	8	4375210	4410020
ENSMUSG00000063415	983.307	-0.536381	0.208642	-2.57082	0.0101458	0.127117	Cyp26b1	6	84548396	84570890
ENSMUSG00000034394	53.1606	-0.474097	0.184446	-2.57038	0.0101586	0.127181	Lif	11	4207557	4222514
ENSMUSG00000085957	19.8866	1.1297	0.439635	2.56963	0.0101807	0.12736	Syna	5	134587000	134589025
ENSMUSG00000023828	36.5217	1.60715	0.625542	2.56921	0.010193	0.127416	Slc22a3	17	12637847	12726591
ENSMUSG00000019774	92.8807	0.410644	0.159898	2.56816	0.0102239	0.127705	Mtrf1l	10	5761887	5773910
ENSMUSG00000035509	131.077	-0.377516	0.147014	-2.56789	0.010232	0.127709	Fbxl21	13	56670285	56685711
ENSMUSG00000039234	2846.72	0.223604	0.0870945	2.56737	0.0102473	0.127803	Sec24d	3	123061104	123159290
ENSMUSG00000002428	345.511	-0.250711	0.0976743	-2.5668	0.010264	0.127914	Hltf	3	20111975	20172654
ENSMUSG00000055065	4220.29	-0.255911	0.09973	-2.56604	0.0102868	0.1281	Ddx17	15	79411937	79430942
ENSMUSG00000019996	339.494	0.379193	0.14787	2.56436	0.0103365	0.128464	Map7	10	20024217	20157336
ENSMUSG00000021365	769.971	-0.265509	0.10358	-2.56331	0.0103679	0.128464	Nedd9	13	41463057	41640838
ENSMUSG00000024552	36.4161	0.505767	0.197318	2.56321	0.0103708	0.128464	Slc14a2	18	78189363	78640157
ENSMUSG00000025582	93.9611	-0.666307	0.25994	-2.56331	0.0103679	0.128464	Nptx1	11	119429545	119438579
ENSMUSG00000028392	21.8714	0.611757	0.238565	2.56432	0.0103377	0.128464	Bspry	4	62398290	62415535
ENSMUSG00000037106	32.6752	-0.647217	0.252492	-2.56331	0.0103678	0.128464	Fer1l6	15	58381897	58536941
ENSMUSG00000060568	661.583	0.228945	0.0893148	2.56335	0.0103669	0.128464	Fam78b	1	166828986	166918871
ENSMUSG00000121382	68.4651	-0.60329	0.235587	-2.56079	0.0104433	0.129264	NA	11	52045549	52058986
ENSMUSG00000006941	1158.27	-0.234528	0.09162	-2.55979	0.0104736	0.129541	Eif1b	9	120321298	120324396
ENSMUSG00000006463	197.158	0.190374	0.0744159	2.55824	0.0105203	0.129629	Zdhhc24	19	4928696	4935425
ENSMUSG00000014470	333.79	0.186074	0.0727344	2.55826	0.0105197	0.129629	Rnf166	8	123192886	123202803
ENSMUSG00000036036	66.6556	-0.440797	0.172264	-2.55884	0.0105022	0.129629	Zfp57	17	37312055	37321527
ENSMUSG00000038253	11.6179	-0.756116	0.295503	-2.55874	0.0105052	0.129629	Hoxa5	6	52178734	52181567
ENSMUSG00000055612	79.7219	0.39138	0.152955	2.55879	0.0105036	0.129629	Cdca7	2	72306503	72317237
ENSMUSG00000081643	68.8851	0.347706	0.135934	2.55791	0.0105304	0.129657	Gm11605	1	63403879	63404524
ENSMUSG00000041488	877.892	0.203334	0.0795089	2.55737	0.0105466	0.129758	Stx3	19	11752482	11796767
ENSMUSG00000055298	81947.1	0.498825	0.195193	2.55555	0.010602	0.130342	Ctsj	13	61147993	61153773
ENSMUSG00000024529	2233.98	-0.311272	0.121867	-2.5542	0.0106432	0.13075	Lox	18	52649139	52662939
ENSMUSG00000020914	27.2291	-0.848474	0.332339	-2.55304	0.0106788	0.131071	Top2a	11	98883769	98915015
ENSMUSG00000021038	640.923	0.172005	0.0673853	2.55256	0.0106933	0.131071	Vipas39	12	87285642	87313030
ENSMUSG00000024429	2511.81	0.199766	0.0782533	2.55281	0.0106858	0.131071	Gnl1	17	36290743	36300354
ENSMUSG00000019975	1082.96	-0.26599	0.104297	-2.5503	0.0107629	0.13154	Ikbip	10	90918802	90938469
ENSMUSG00000024451	193.389	-0.454217	0.178064	-2.55087	0.0107456	0.13154	Arap3	18	38105681	38132022
ENSMUSG00000030730	56.4262	0.594756	0.233193	2.55049	0.0107571	0.13154	Atp2a1	7	126045030	126062280
ENSMUSG00000113338	46.6743	-0.4178	0.163825	-2.55028	0.0107637	0.13154	A530046M15Rik	13	15981828	16002122
ENSMUSG00000022240	12.0385	0.924997	0.362754	2.54993	0.0107745	0.131575	Ctnnd2	15	30172739	31029487
ENSMUSG00000015478	449.908	-0.18056	0.0708381	-2.54892	0.0108058	0.131661	Rnf5	17	34820065	34822664
ENSMUSG00000031765	12229	0.289113	0.113419	2.54906	0.0108013	0.131661	Mt1	8	94905710	94906955
ENSMUSG00000036854	67.8794	0.319847	0.125482	2.54895	0.0108047	0.131661	Hspb6	7	30251603	30254868
ENSMUSG00000060204	10.0026	0.720243	0.282748	2.5473	0.010856	0.132176	Slc10a4-ps	5	72738981	72744894
ENSMUSG00000025059	98.332	-0.43689	0.171658	-2.54513	0.0109239	0.13222	Gk	X	84745543	84820425
ENSMUSG00000026260	722.943	0.241418	0.0948128	2.54626	0.0108883	0.13222	Ndufa10	1	92366732	92401582
ENSMUSG00000029228	500.44	0.338159	0.132855	2.54533	0.0109175	0.13222	Lnx1	5	74753108	74863573
ENSMUSG00000033739	194.298	0.262585	0.103138	2.54594	0.0108983	0.13222	Fkbpl	17	34863738	34865298
ENSMUSG00000033985	61.5079	0.669234	0.262787	2.54668	0.0108752	0.13222	Tesk2	4	116578145	116663153
ENSMUSG00000035275	116.043	-0.323766	0.127224	-2.54486	0.0109322	0.13222	Raver2	4	100926180	101009567
ENSMUSG00000036995	159.286	-0.302751	0.118956	-2.54507	0.0109256	0.13222	Asap3	4	135933676	135972527
ENSMUSG00000058258	237.785	-0.37132	0.145857	-2.54578	0.0109035	0.13222	Idi1	13	8935537	8942487
ENSMUSG00000102644	167.619	-0.204078	0.0801797	-2.54526	0.0109195	0.13222	Thap6	5	92111192	92119925
ENSMUSG00000028698	658.672	-0.249453	0.0980407	-2.54438	0.0109472	0.132303	Pik3r3	4	116078815	116160253
ENSMUSG00000044707	88.3964	0.674522	0.265172	2.54372	0.010968	0.132457	Ccnjl	11	43419611	43477824
ENSMUSG00000074141	95.3339	0.442963	0.174162	2.54339	0.0109782	0.132482	Il4i1	7	44465811	44490233
ENSMUSG00000024401	64.9286	-0.457037	0.179806	-2.54184	0.0110272	0.132708	Tnf	17	35418357	35420983
ENSMUSG00000024935	35.0378	1.44305	0.56776	2.54165	0.0110331	0.132708	Slc1a1	19	28812449	28891360
ENSMUSG00000026430	77.9901	0.463625	0.182362	2.54233	0.0110116	0.132708	Rassf5	1	131104147	131172995
ENSMUSG00000026578	190.803	0.200605	0.078931	2.54152	0.0110371	0.132708	Ccdc181	1	164103154	164115416
ENSMUSG00000097139	20.7133	0.558371	0.219722	2.54126	0.0110455	0.132708	Gm26626	16	92409702	92416993
ENSMUSG00000118106	12.7272	0.666568	0.262286	2.54138	0.0110415	0.132708	Gm54639	19	32463323	32465598
ENSMUSG00000003555	2163.98	0.349562	0.137663	2.53926	0.0111087	0.133272	Cyp17a1	19	46655604	46661611
ENSMUSG00000024160	1301.13	0.190529	0.075033	2.53927	0.0111084	0.133272	Spsb3	17	25105617	25111126
ENSMUSG00000044982	167.431	0.228888	0.0901575	2.53876	0.0111247	0.133288	Sft2d3	18	32042151	32044877
ENSMUSG00000089669	105.617	-0.585021	0.230441	-2.53871	0.0111263	0.133288	Tnfsf13	11	69573672	69576610
ENSMUSG00000062098	4915.67	-0.255667	0.10076	-2.53738	0.0111686	0.133697	Btbd3	2	138098485	138431212
ENSMUSG00000030126	491.306	0.181389	0.0715005	2.53689	0.0111841	0.133785	Tmcc1	6	115995572	116170447
ENSMUSG00000013974	6.26225	-0.990367	0.390576	-2.53566	0.0112235	0.133885	Mcemp1	8	3715754	3719259
ENSMUSG00000025139	2426.25	0.143283	0.0565066	2.53568	0.0112229	0.133885	Tollip	7	141428550	141472244
ENSMUSG00000034430	1347.6	0.225021	0.0887442	2.53561	0.0112252	0.133885	Zxdc	6	90346474	90380472
ENSMUSG00000054723	482.008	0.176136	0.0694446	2.53636	0.0112013	0.133885	Vmac	17	57020936	57025022
ENSMUSG00000022032	386.041	-0.365676	0.144239	-2.53521	0.0112378	0.133939	Scara5	14	65903852	66002275
ENSMUSG00000032757	1298.38	-0.399896	0.157808	-2.53407	0.0112746	0.13428	Bet1	6	4076899	4086972
ENSMUSG00000028127	770.526	0.176578	0.069694	2.53361	0.0112893	0.134357	Abcd3	3	121552423	121608951
ENSMUSG00000040663	137.57	-0.297698	0.117519	-2.5332	0.0113026	0.134417	Clcf1	19	4264292	4273544
ENSMUSG00000049553	200.023	0.33569	0.132593	2.53173	0.0113502	0.134886	Polr1a	6	71886037	71961919
ENSMUSG00000018446	565.224	0.16141	0.0637663	2.53127	0.011365	0.134934	C1qbp	11	70868662	70873852
ENSMUSG00000022023	890.857	0.152509	0.0602541	2.53109	0.0113708	0.134934	Wbp4	14	79697377	79718960
ENSMUSG00000041809	126.725	-0.433384	0.17126	-2.53056	0.0113879	0.13504	Efhc1	1	21021850	21061065
ENSMUSG00000085396	437.779	-0.588622	0.232629	-2.53031	0.0113963	0.135041	Firre	X	49644621	49724249
ENSMUSG00000047238	272.22	-0.250805	0.0991781	-2.52884	0.0114442	0.135315	Mageh1	X	151819162	151820571
ENSMUSG00000053646	176.236	0.573043	0.226593	2.52895	0.0114404	0.135315	Plxnb1	9	108924457	108948985
ENSMUSG00000061751	272.559	0.266598	0.10542	2.5289	0.0114419	0.135315	Kalrn	16	33789443	34393902
ENSMUSG00000036863	406.881	0.294975	0.116747	2.52661	0.0115169	0.136077	Syde2	3	145693625	145727475
ENSMUSG00000035296	18.5697	-1.00977	0.399807	-2.52563	0.0115491	0.136261	Sgcg	14	61456564	61495939
ENSMUSG00000085658	19.2963	-0.522884	0.207018	-2.52579	0.011544	0.136261	Gm15704	6	145684419	145693302
ENSMUSG00000075486	1842.54	-0.452996	0.179381	-2.52533	0.011559	0.13628	Commd6	14	101870417	101878122
ENSMUSG00000030942	865.865	-0.20545	0.0813871	-2.52435	0.0115912	0.136561	Thumpd1	7	119314316	119320021
ENSMUSG00000034910	24.5684	-0.473166	0.187524	-2.52323	0.0116283	0.136836	Pygo1	9	72832927	72859463
ENSMUSG00000063535	107.914	-0.561804	0.222661	-2.52314	0.0116313	0.136836	Zfp773	7	7130072	7139754
ENSMUSG00000056380	584.386	0.472048	0.18715	2.5223	0.0116589	0.137035	Gpr50	X	70707273	70712863
ENSMUSG00000085126	6.42125	-0.918036	0.363993	-2.52212	0.0116648	0.137035	Gm12589	11	121668461	121701150
ENSMUSG00000024737	46.9454	-0.385756	0.153016	-2.52102	0.0117016	0.137066	Slc15a3	19	10817091	10836726
ENSMUSG00000028464	1703.49	0.266064	0.105529	2.52124	0.0116942	0.137066	Tpm2	4	43514711	43523765
ENSMUSG00000033722	87.9429	-0.433247	0.171807	-2.52171	0.0116786	0.137066	BC034090	1	155088217	155120190
ENSMUSG00000034930	54.7145	-0.389866	0.154659	-2.52081	0.0117085	0.137066	Rtkn	6	83112444	83129560
ENSMUSG00000054321	92.574	0.325643	0.129183	2.52078	0.0117094	0.137066	Taf4b	18	14916302	15033416
ENSMUSG00000033389	119.383	0.381813	0.151514	2.51998	0.011736	0.13725	Arhgap44	11	64892865	65053787
ENSMUSG00000097180	15.7291	-0.671779	0.266599	-2.51981	0.0117418	0.13725	2700038G22Rik	5	24055470	24066555
ENSMUSG00000032892	38.896	-0.422667	0.167756	-2.51953	0.0117511	0.137261	Rangrf	11	68863310	68866011
ENSMUSG00000048186	250.858	0.254143	0.100921	2.51822	0.0117948	0.137673	Bend7	2	4722642	4806953
ENSMUSG00000006241	14.4509	-0.672433	0.267206	-2.51653	0.0118516	0.137943	Ccdc159	9	21838767	21847168
ENSMUSG00000027457	8.25704	1.24249	0.493714	2.51662	0.0118488	0.137943	Snph	2	151432469	151474513
ENSMUSG00000032020	200.502	-0.415397	0.165044	-2.51689	0.0118396	0.137943	Ubash3b	9	40922394	41072993
ENSMUSG00000033285	369.32	0.30685	0.121918	2.51686	0.0118407	0.137943	Wdr3	3	100045496	100069723
ENSMUSG00000086877	14.5073	-0.728022	0.289349	-2.51607	0.0118673	0.138028	A230072C01Rik	X	20827879	20853596
ENSMUSG00000024049	43.8486	-0.577721	0.229664	-2.51551	0.011886	0.138148	Myom1	17	71309628	71433851
ENSMUSG00000032336	2114.88	-0.168334	0.066932	-2.515	0.0119031	0.138248	Nptn	9	58489523	58565238
ENSMUSG00000020491	174.516	0.240703	0.0957396	2.51414	0.0119321	0.138487	2810021J22Rik	11	58758042	58774114
ENSMUSG00000037601	1103.49	-0.358597	0.14265	-2.51383	0.0119429	0.138514	Nme1	11	93847805	93859347
ENSMUSG00000070858	50.2116	-0.526481	0.209487	-2.51319	0.0119644	0.138665	Nicol1	5	34140777	34142357
ENSMUSG00000040236	379.276	0.169557	0.0674872	2.51244	0.0119901	0.138864	Trappc5	8	3726299	3731255
ENSMUSG00000022210	163.047	-0.301301	0.119976	-2.51135	0.012027	0.139078	Dhrs4	14	55716215	55727797
ENSMUSG00000037905	263.297	0.344337	0.137123	2.51115	0.0120339	0.139078	Bri3bp	5	125518632	125537434
ENSMUSG00000042903	27101.6	-0.235589	0.0938139	-2.51123	0.012031	0.139078	Foxo4	X	100298134	100304479
ENSMUSG00000062867	626.712	0.194027	0.0772926	2.51029	0.0120632	0.139318	Impdh2	9	108437485	108442783
ENSMUSG00000022841	3136.96	0.148891	0.0593195	2.50998	0.0120737	0.139341	Ap2m1	16	20354228	20363659
ENSMUSG00000061859	891.978	-0.257042	0.102529	-2.50701	0.0121757	0.140419	Patj	4	98284022	98607840
ENSMUSG00000059149	17.4137	-0.80477	0.321073	-2.5065	0.0121932	0.140522	Mfsd4a	1	131950544	131995800
ENSMUSG00000025329	100.224	-0.459825	0.183478	-2.50615	0.0122052	0.140562	Padi1	4	140540294	140573089
ENSMUSG00000015757	546.924	0.144547	0.0576871	2.50571	0.0122204	0.140638	Ppil4	10	7668655	7698899
ENSMUSG00000023990	192.329	0.353788	0.14126	2.50452	0.0122617	0.141014	Tfeb	17	48047955	48103344
ENSMUSG00000049436	71.1759	-0.561452	0.224235	-2.50386	0.0122846	0.141179	Upk1b	16	38593546	38620690
ENSMUSG00000050052	673.141	0.570954	0.228095	2.50314	0.0123096	0.141366	Tdrp	8	14002008	14025032
ENSMUSG00000006154	220.219	-0.394581	0.157749	-2.50132	0.0123732	0.141699	Eps8l1	7	4463673	4483486
ENSMUSG00000052419	389.835	-0.247312	0.0988644	-2.50153	0.0123658	0.141699	Smim30	6	13867734	13871517
ENSMUSG00000094651	12.1446	1.1749	0.469628	2.50176	0.0123579	0.141699	Gal3st2	1	93789028	93804216
ENSMUSG00000101438	52.5459	0.472742	0.188962	2.50179	0.0123569	0.141699	Gm19412	17	34138249	34139481
ENSMUSG00000002688	47.5879	-0.379806	0.151881	-2.50068	0.0123954	0.141855	Prkd1	12	50388014	50695881
ENSMUSG00000060487	132.483	-0.42881	0.171529	-2.49993	0.0124219	0.142059	Samd5	10	9400709	9550952
ENSMUSG00000096140	130.228	-0.512943	0.205224	-2.49943	0.0124393	0.142158	Ankrd66	17	43845079	43854530
ENSMUSG00000074874	1839.81	-0.444228	0.177754	-2.49911	0.0124504	0.142186	Ctla2b	13	61043164	61045261
ENSMUSG00000027233	7.56255	1.34705	0.539599	2.49639	0.0125464	0.142595	Patl2	2	121950589	122016670
ENSMUSG00000028293	865.042	-0.232623	0.0931709	-2.49673	0.0125344	0.142595	Slc35a1	4	34663257	34687438
ENSMUSG00000032271	114.78	-0.457049	0.183118	-2.49593	0.0125628	0.142595	Nnmt	9	48503177	48516453
ENSMUSG00000034445	1442.64	0.181961	0.0729116	2.49563	0.0125732	0.142595	Cyb561a3	19	10554536	10573325
ENSMUSG00000035456	7.31875	-0.835752	0.334803	-2.49625	0.0125515	0.142595	Prdm8	5	98315057	98336850
ENSMUSG00000045330	1342.64	0.353539	0.141567	2.49733	0.0125132	0.142595	Magec2	X	61327105	61335684
ENSMUSG00000053716	598.63	0.370766	0.148561	2.49571	0.0125705	0.142595	Dusp7	9	106245831	106252923
ENSMUSG00000060459	103.882	-0.375814	0.150473	-2.49754	0.0125057	0.142595	Kng2	16	22804604	22848232
ENSMUSG00000085347	26.9423	0.545494	0.218477	2.4968	0.0125319	0.142595	Hk1os	10	62175980	62200272
ENSMUSG00000097604	70.294	-0.334581	0.133974	-2.49736	0.0125124	0.142595	Gm17322	9	57905324	57914734
ENSMUSG00000022901	11.5269	-0.865412	0.346931	-2.49448	0.0126143	0.142864	Cd86	16	36424231	36486443
ENSMUSG00000024619	9.47881	1.46602	0.587693	2.49454	0.0126121	0.142864	Cdx1	18	61151934	61169271
ENSMUSG00000028821	1378.38	0.206128	0.0826598	2.49369	0.0126424	0.142976	Syf2	4	134658209	134664859
ENSMUSG00000056014	55.4672	-0.298035	0.119511	-2.4938	0.0126385	0.142976	A430033K04Rik	5	138621121	138650676
ENSMUSG00000056952	1591.74	0.163782	0.065691	2.49322	0.0126592	0.142976	Tatdn2	6	113674011	113688030
ENSMUSG00000086474	147.71	-0.38051	0.152605	-2.49343	0.0126515	0.142976	9130204K15Rik	11	79637609	79763220
ENSMUSG00000038365	453.826	-0.19906	0.0798616	-2.49256	0.0126825	0.143141	Fbxo25	8	13957803	13990522
ENSMUSG00000101698	130.244	-0.420926	0.168976	-2.49103	0.0127372	0.14366	Gm29562	9	88709575	88710478
ENSMUSG00000031299	1459.78	0.150326	0.0603677	2.49018	0.0127678	0.143724	Pdha1	X	158905205	158921409
ENSMUSG00000043432	138.583	0.229748	0.092263	2.49014	0.0127692	0.143724	Leng9	7	4150914	4153373
ENSMUSG00000057110	340.729	-0.288566	0.115868	-2.49047	0.0127573	0.143724	Cntrl	2	34999504	35068834
ENSMUSG00000005583	42.5048	-0.614521	0.246862	-2.48933	0.0127985	0.143911	Mef2c	13	83652153	83815199
ENSMUSG00000029064	7088.82	0.118035	0.047423	2.48899	0.0128107	0.143911	Gnb1	4	155575818	155643726
ENSMUSG00000039997	59.0383	-0.475529	0.191056	-2.48895	0.0128122	0.143911	Ifi203	1	173747973	173770238
ENSMUSG00000015850	52.9955	-0.694506	0.279154	-2.4879	0.01285	0.14398	Adamtsl4	3	95583511	95595228
ENSMUSG00000026826	26.1401	-0.569627	0.228901	-2.48853	0.0128273	0.14398	Nr4a2	2	56996842	57014015
ENSMUSG00000027833	17.4816	-0.598499	0.240573	-2.4878	0.0128535	0.14398	Shox2	3	66879060	66889104
ENSMUSG00000045364	33.0481	-0.520777	0.209298	-2.4882	0.0128391	0.14398	Ifne	4	88797775	88798438
ENSMUSG00000025876	97.9255	0.574927	0.231213	2.48657	0.0128979	0.144224	Unc5a	13	55097224	55153831
ENSMUSG00000026011	19.2864	1.10114	0.442831	2.4866	0.0128972	0.144224	Ctla4	1	60926159	60954991
ENSMUSG00000031098	41.4362	0.666995	0.26825	2.48647	0.0129018	0.144224	Syt8	7	141988587	141994133
ENSMUSG00000086698	21.4659	-0.816768	0.328549	-2.48599	0.0129193	0.144224	4930511O05Rik	13	27476598	27490019
ENSMUSG00000103983	18.53	-0.681941	0.274289	-2.48621	0.0129111	0.144224	Gm20045	1	171148169	171153745
ENSMUSG00000008136	873.035	0.22958	0.0923956	2.48475	0.0129644	0.144629	Fhl2	1	43162234	43236144
ENSMUSG00000034023	10.7571	1.09902	0.442358	2.48445	0.0129751	0.14465	Fancd2	6	113508643	113573978
ENSMUSG00000005501	267.319	-0.203463	0.0819291	-2.48341	0.0130132	0.144976	Usp40	1	87872841	87936273
ENSMUSG00000048970	372.842	-0.252701	0.10178	-2.4828	0.0130353	0.145124	C1galt1c1	X	37719662	37723964
ENSMUSG00000108080	8.92786	0.766472	0.308761	2.48241	0.0130495	0.145184	Gm10209	6	56774576	56776182
ENSMUSG00000004266	322.137	0.216673	0.0873008	2.48192	0.0130678	0.145231	Ptpn6	6	124697670	124715677
ENSMUSG00000040747	73.8558	-0.441456	0.177876	-2.48181	0.0130715	0.145231	Cd53	3	106667237	106697465
ENSMUSG00000109511	908.795	0.226738	0.0913704	2.48152	0.0130822	0.145252	Nup62	7	44465512	44480236
ENSMUSG00000024325	259.288	-0.266624	0.107483	-2.48062	0.0131154	0.145521	Ring1	17	34239766	34243654
ENSMUSG00000027162	1127.18	-0.177349	0.0715123	-2.47998	0.0131391	0.145686	Lin7c	2	109721198	109731348
ENSMUSG00000022131	809.47	-0.221398	0.0892983	-2.47931	0.0131636	0.145859	Gpr180	14	118374570	118400673
ENSMUSG00000021390	8.08351	-1.29266	0.521964	-2.47652	0.013267	0.146561	Ogn	13	49761522	49777977
ENSMUSG00000027628	432.6	0.196852	0.0794915	2.47639	0.0132717	0.146561	Aar2	2	156389504	156410892
ENSMUSG00000030994	21.559	-0.762063	0.307679	-2.47681	0.0132563	0.146561	D7Ertd443e	7	133867508	134102889
ENSMUSG00000033111	149.318	-0.421451	0.170156	-2.47685	0.0132546	0.146561	Cep15	14	10166532	10185590
ENSMUSG00000037362	915.046	0.462374	0.186642	2.47733	0.0132369	0.146561	Ccn3	15	54609098	54617435
ENSMUSG00000021604	13.6996	1.3164	0.531736	2.47566	0.013299	0.146566	Irx4	13	73408598	73417727
ENSMUSG00000039347	258.784	0.347665	0.140427	2.47577	0.013295	0.146566	Atp6v0e2	6	48514549	48518735
ENSMUSG00000041653	15.3377	0.810573	0.327383	2.47592	0.0132895	0.146566	Pnpla3	15	84052038	84071437
ENSMUSG00000002205	487.643	0.177292	0.0716482	2.47448	0.0133432	0.146634	Vrk3	7	44397837	44426939
ENSMUSG00000007216	439.05	0.521524	0.210831	2.47366	0.0133738	0.146634	Zfp775	6	48578997	48600161
ENSMUSG00000018572	1176.29	0.140858	0.0569614	2.47286	0.0134035	0.146634	Phf23	11	69886603	69890835
ENSMUSG00000023272	2487.66	-0.360237	0.145592	-2.47429	0.0133501	0.146634	Creld2	15	88703849	88710886
ENSMUSG00000028186	15.3659	-0.93713	0.378734	-2.47438	0.0133469	0.146634	Uox	3	146276181	146338060
ENSMUSG00000039041	1072.56	0.13751	0.0555955	2.47341	0.0133832	0.146634	Adrm1	2	179813278	179818079
ENSMUSG00000041293	6.94651	-0.889722	0.359771	-2.47302	0.0133975	0.146634	Adgrf1	17	43581220	43635628
ENSMUSG00000047731	8314.5	0.286725	0.115904	2.47381	0.0133679	0.146634	Wbp1l	19	46587523	46645828
ENSMUSG00000051331	65.7956	-0.668627	0.270261	-2.474	0.0133609	0.146634	Cacna1c	6	118564201	119173851
ENSMUSG00000054675	129.152	0.529718	0.21401	2.4752	0.0133161	0.146634	Tmem119	5	113931790	113938577
ENSMUSG00000098773	123.926	1.35793	0.549064	2.47318	0.0133917	0.146634	Gm27179	14	69746081	69749998
ENSMUSG00000052684	2515.73	0.268704	0.10869	2.47219	0.0134287	0.146811	Jun	4	94937271	94940459
ENSMUSG00000062619	186.129	0.33734	0.136477	2.47178	0.0134443	0.146883	2310039H08Rik	17	47083561	47084322
ENSMUSG00000027895	61.398	0.474438	0.192025	2.47071	0.0134847	0.146963	Kcnc4	3	107345619	107366868
ENSMUSG00000031672	1303.3	0.24135	0.0977158	2.46992	0.0135144	0.146963	Got2	8	96590762	96615175
ENSMUSG00000035890	632.194	0.164736	0.0666728	2.47081	0.0134809	0.146963	Rnf126	10	79594349	79602786
ENSMUSG00000036208	219.491	0.176927	0.0716003	2.47104	0.0134721	0.146963	Nepro	16	44544664	44557647
ENSMUSG00000038286	103.987	-0.346495	0.140275	-2.47012	0.0135069	0.146963	Bphl	13	34221580	34258057
ENSMUSG00000074570	287.294	-0.483655	0.195787	-2.47031	0.0134997	0.146963	Cass4	2	172235714	172275677
ENSMUSG00000078612	18.7632	-0.65663	0.26579	-2.47049	0.013493	0.146963	Fyb2	4	104770653	104874060
ENSMUSG00000033450	359.737	0.551516	0.223347	2.46933	0.0135368	0.147012	Tagap	17	8144832	8153729
ENSMUSG00000063253	353.161	-0.238219	0.0964642	-2.46951	0.0135299	0.147012	Scoc	8	84156713	84185020
ENSMUSG00000006021	74.1146	-0.340391	0.137957	-2.46737	0.013611	0.14772	Kptn	7	15853820	15861441
ENSMUSG00000008167	448.365	0.243956	0.0989013	2.46666	0.0136379	0.147914	Fbxw9	8	85786684	85793753
ENSMUSG00000003208	121.776	0.207547	0.0842034	2.46483	0.0137079	0.148379	Yju2	17	56266099	56275285
ENSMUSG00000029403	230.556	-0.286705	0.116313	-2.46495	0.0137032	0.148379	Cdkl2	5	92153933	92191742
ENSMUSG00000099875	79.5352	0.437162	0.177354	2.46491	0.0137047	0.148379	Rbm3-ps	1	150141286	150141750
ENSMUSG00000026821	2365.61	0.31283	0.126944	2.46432	0.0137272	0.14849	Ralgds	2	28403137	28443093
ENSMUSG00000025429	35.0744	-0.486575	0.197475	-2.46398	0.0137403	0.148533	Pstpip2	18	77877614	77970579
ENSMUSG00000015405	51.0558	1.54711	0.628305	2.46235	0.0138031	0.149113	Ace2	X	162922328	162971416
ENSMUSG00000015363	1291.97	0.158573	0.064436	2.46094	0.0138573	0.149404	Trabd	15	88959327	88971280
ENSMUSG00000054013	68.7269	-0.755919	0.307147	-2.46109	0.0138514	0.149404	Tmem179	12	112466623	112483181
ENSMUSG00000072501	391.921	-0.257191	0.104501	-2.46114	0.0138495	0.149404	Phf20l1	15	66449409	66519825
ENSMUSG00000015947	61.8423	-0.667175	0.271271	-2.45944	0.0139153	0.149625	Fcgr1	3	96190225	96201285
ENSMUSG00000020434	34.761	0.398468	0.16199	2.45983	0.0139003	0.149625	4921536K21Rik	11	3836088	3845098
ENSMUSG00000026401	7.62942	-0.917178	0.372915	-2.45949	0.0139136	0.149625	Cd55b	1	130316274	130350746
ENSMUSG00000097752	11.0323	-0.672381	0.27341	-2.45924	0.0139232	0.149625	Gm26688	13	40881284	40888638
ENSMUSG00000099253	83.2156	-0.43547	0.177076	-2.45923	0.0139235	0.149625	Gm7863	9	72035869	72036673
ENSMUSG00000025236	693.192	-0.154821	0.0629636	-2.4589	0.0139363	0.149665	Adpgk	9	59198841	59231335
ENSMUSG00000035776	1388.09	-0.207422	0.0843801	-2.45819	0.0139639	0.149765	Cd99l2	X	70463666	70536455
ENSMUSG00000046718	3607.43	-0.253448	0.103101	-2.45824	0.013962	0.149765	Bst2	8	71986899	71990100
ENSMUSG00000028883	90.3568	-0.637355	0.259363	-2.45738	0.0139953	0.149905	Sema3a	5	13175381	13652533
ENSMUSG00000039607	32.7174	-0.597435	0.243118	-2.45739	0.0139951	0.149905	Rbms3	9	116401814	117701749
ENSMUSG00000018893	26.3621	-0.569269	0.231766	-2.45622	0.0140406	0.150214	Mb	15	76899687	76934870
ENSMUSG00000069539	798.961	0.166453	0.0677693	2.45618	0.0140424	0.150214	Scyl2	10	89474583	89522147
ENSMUSG00000068739	2712.73	0.163601	0.0666548	2.45445	0.0141099	0.150738	Sars1	3	108332181	108352525
ENSMUSG00000081600	39.8891	0.421392	0.171683	2.45448	0.0141087	0.150738	Gm12286	11	63203136	63204137
ENSMUSG00000022434	979.017	0.310965	0.126747	2.45343	0.0141502	0.150972	Fam118a	15	84913149	84947031
ENSMUSG00000044400	84.1054	0.383636	0.156361	2.45352	0.0141466	0.150972	Sowahd	X	36312498	36314071
ENSMUSG00000021395	2229.91	0.143222	0.0584167	2.45174	0.0142168	0.151195	Spin1	13	51254916	51306582
ENSMUSG00000021835	47.9728	0.813377	0.331701	2.45214	0.0142009	0.151195	Bmp4	14	46620977	46628126
ENSMUSG00000022019	302.256	-0.264889	0.108005	-2.45256	0.0141843	0.151195	Tdrd3	14	87654075	87782940
ENSMUSG00000025133	761.302	-0.394216	0.160785	-2.45183	0.0142134	0.151195	Ints4	7	97130163	97190602
ENSMUSG00000099759	128.518	0.245402	0.100093	2.45173	0.0142172	0.151195	1700030C10Rik	12	20854368	20865839
ENSMUSG00000072568	72.5978	0.365078	0.148936	2.45124	0.0142363	0.1513	Lratd2	15	60690843	60725627
ENSMUSG00000044548	159.667	0.332114	0.135531	2.45046	0.0142672	0.15153	Dact1	12	71356658	71366881
ENSMUSG00000037390	18.0887	-0.735509	0.300349	-2.44885	0.0143314	0.152113	Muc17	5	137163770	137202830
ENSMUSG00000030222	8.1782	0.782733	0.319668	2.44858	0.014342	0.152127	Rerg	6	137031823	137147495
ENSMUSG00000025078	547.507	0.262956	0.107402	2.44834	0.0143515	0.152129	Nhlrc2	19	56536693	56591935
ENSMUSG00000039478	82.9544	-0.30786	0.125762	-2.44797	0.0143665	0.152182	Micu3	8	40760499	40839349
ENSMUSG00000064061	122.42	-0.410509	0.167709	-2.44775	0.014375	0.152182	Dzip3	16	48744595	48814528
ENSMUSG00000112148	87.2892	-0.718766	0.293679	-2.44746	0.0143869	0.15221	Lilrb4a	10	51367052	51372707
ENSMUSG00000044468	586.362	0.310789	0.127002	2.44712	0.0144002	0.152252	Tent5c	3	100358944	100396640
ENSMUSG00000027261	31.3731	-0.523383	0.214014	-2.44556	0.0144629	0.152816	Hao1	2	134339281	134396288
ENSMUSG00000059824	107.815	-0.313533	0.128221	-2.44525	0.0144752	0.152848	Dbp	7	45354512	45359627
ENSMUSG00000086158	142.64	-0.247174	0.101123	-2.4443	0.0145135	0.153153	Pierce2	9	72886964	72892674
ENSMUSG00000022474	1292.44	0.219219	0.0897223	2.4433	0.0145535	0.153378	Pmm1	15	81835309	81845131
ENSMUSG00000060188	9.20722	-0.970937	0.397363	-2.44345	0.0145475	0.153378	Cxcl17	7	25099478	25112311
ENSMUSG00000047446	2296.19	0.352813	0.144414	2.44307	0.0145629	0.153379	Arl4a	12	40055446	40088024
ENSMUSG00000001082	455.621	0.373062	0.152724	2.44271	0.0145773	0.153431	Mfsd10	5	34790986	34794556
ENSMUSG00000009555	1103.77	0.103028	0.0421939	2.44176	0.0146157	0.153638	Cdk9	2	32595796	32603088
ENSMUSG00000014846	91.2872	-0.576811	0.236222	-2.44181	0.0146136	0.153638	Tppp3	8	106194125	106198158
ENSMUSG00000038535	297.23	0.279643	0.1146	2.44017	0.0146803	0.154219	Zfp280d	9	72182142	72271059
ENSMUSG00000031323	97.4386	0.808943	0.331585	2.43962	0.0147026	0.154354	Dmrtc1a	X	101946822	101952293
ENSMUSG00000032011	83.7439	0.713567	0.292536	2.43924	0.014718	0.154417	Thy1	9	43954681	43959876
ENSMUSG00000078554	41.7244	0.482357	0.197812	2.43846	0.0147501	0.154654	Fam229a	4	129384983	129385749
ENSMUSG00000002032	25.7121	0.570476	0.234086	2.43704	0.0148081	0.155163	Tmem25	9	44705066	44710604
ENSMUSG00000006390	856.251	0.268175	0.11007	2.43639	0.0148346	0.155341	Elovl1	4	118285290	118290150
ENSMUSG00000028613	497.02	0.363045	0.149121	2.43457	0.0149093	0.155923	Lrp8	4	107659066	107734037
ENSMUSG00000031729	2448.34	0.125847	0.0516965	2.43435	0.0149187	0.155923	Ist1	8	110397957	110419892
ENSMUSG00000032554	7791.23	-0.316198	0.129885	-2.43445	0.0149144	0.155923	Trf	9	103081200	103107643
ENSMUSG00000031613	2261.66	-0.367637	0.151048	-2.43391	0.0149367	0.156011	Hpgd	8	56747620	56774078
ENSMUSG00000060962	5238.51	-0.311517	0.128011	-2.43353	0.0149525	0.156077	Dmkn	7	30463181	30480488
ENSMUSG00000037364	323.406	-0.461959	0.18994	-2.43213	0.0150105	0.156583	Srrt	5	137293973	137305928
ENSMUSG00000026605	12.575	-1.03786	0.42694	-2.43093	0.01506	0.157	Cenpf	1	189372803	189420283
ENSMUSG00000024818	71.8329	-0.259231	0.10667	-2.43022	0.0150897	0.157064	Slc25a45	19	5927836	5935906
ENSMUSG00000041020	230.985	0.405205	0.166745	2.43009	0.0150949	0.157064	Map7d2	X	158197568	158281753
ENSMUSG00000047649	250	0.167513	0.0689219	2.43048	0.015079	0.157064	Polr1g	7	19089939	19093408
ENSMUSG00000032827	87.1273	0.744881	0.306619	2.42934	0.0151264	0.157292	Ppp1r9a	6	4902917	5165661
ENSMUSG00000046550	19.6156	-0.516015	0.212464	-2.42872	0.0151524	0.157462	Spin2c	X	152615221	152617239
ENSMUSG00000000759	591.868	-0.243281	0.100189	-2.42822	0.0151731	0.157577	Tubgcp3	8	12664277	12722248
ENSMUSG00000032396	291.082	-0.183699	0.0756696	-2.42765	0.0151972	0.157727	Dis3l	9	64214038	64248570
ENSMUSG00000021592	221.067	-0.23133	0.0953193	-2.4269	0.0152284	0.157952	Arsk	13	76208541	76246779
ENSMUSG00000072770	29.0498	-0.611679	0.252072	-2.42661	0.0152408	0.15798	Acrbp	6	125026652	125040230
ENSMUSG00000048503	242.49	0.291415	0.120124	2.42595	0.0152682	0.158064	Tlcd5	9	43019945	43027865
ENSMUSG00000081984	52.8285	-0.343836	0.141721	-2.42614	0.0152604	0.158064	Dnajb3	1	88132454	88133504
ENSMUSG00000029501	1311.52	0.246011	0.101422	2.42561	0.0152827	0.158114	Ankle2	5	110378870	110404513
ENSMUSG00000041261	17.993	-0.705483	0.290911	-2.42508	0.015305	0.158156	Car8	4	8143362	8239041
ENSMUSG00000068014	139.822	0.365548	0.150752	2.42483	0.0153157	0.158156	Gm14648	X	46989222	46989704
ENSMUSG00000111080	95.0806	-0.264448	0.109051	-2.425	0.0153082	0.158156	Gm20300	10	30479191	30482630
ENSMUSG00000036241	3010.18	0.112266	0.0463088	2.4243	0.015338	0.158211	Ube2r2	4	41135743	41193380
ENSMUSG00000068854	75.236	-0.322237	0.132923	-2.42424	0.0153403	0.158211	H2bc21	3	96128435	96131054
ENSMUSG00000043881	230.948	-0.277587	0.114541	-2.42347	0.0153728	0.158295	Kbtbd7	14	79663951	79668476
ENSMUSG00000061689	1191.9	0.14864	0.0613286	2.42367	0.0153647	0.158295	Dlgap4	2	156455625	156606283
ENSMUSG00000098204	19.1495	-0.656848	0.271048	-2.42337	0.0153774	0.158295	Gm26984	3	79580674	79584183
ENSMUSG00000057329	50.4432	-0.40335	0.16647	-2.42297	0.0153944	0.15837	Bcl2	1	106465908	106642004
ENSMUSG00000046605	187.011	-0.25903	0.106939	-2.42223	0.0154255	0.15859	B3gntl1	11	121507023	121563979
ENSMUSG00000106438	34.8584	-0.617066	0.254834	-2.42144	0.015459	0.158835	Gm32051	5	105546991	105563536
ENSMUSG00000007036	730.681	0.198896	0.082168	2.4206	0.0154948	0.158919	Abhd16a	17	35308239	35321963
ENSMUSG00000040441	63.212	-0.442665	0.182893	-2.42034	0.0155059	0.158919	Slc26a10	10	127007262	127016514
ENSMUSG00000054003	12.6804	1.06372	0.439434	2.42065	0.0154928	0.158919	Tdrd9	12	111937993	112035288
ENSMUSG00000117775	8.97907	-0.672307	0.27777	-2.42037	0.0155046	0.158919	Gm50462	18	65767864	65770541
ENSMUSG00000028475	54.8044	0.327549	0.135376	2.41955	0.0155399	0.159109	Spaar	4	43730034	43759462
ENSMUSG00000086040	167.974	0.385769	0.159445	2.41945	0.0155439	0.159109	Wipf3	6	54406588	54480753
ENSMUSG00000019188	3388.68	0.259078	0.107183	2.41715	0.0156428	0.160021	H13	2	152511381	152550590
ENSMUSG00000031403	60.0951	-0.401636	0.166178	-2.4169	0.0156533	0.160029	Dkc1	X	74139460	74153383
ENSMUSG00000036693	380.128	0.221163	0.0915344	2.41618	0.0156844	0.160247	Nop14	5	34795880	34817492
ENSMUSG00000029701	346.252	-0.218106	0.0903038	-2.41525	0.0157243	0.160555	Rbm28	6	29123575	29165005
ENSMUSG00000025235	245.603	0.21066	0.0872404	2.41471	0.0157477	0.160693	Bbs4	9	59229273	59260791
ENSMUSG00000041654	535.999	0.160379	0.0664443	2.41373	0.0157901	0.161025	Slc39a11	11	113135679	113540905
ENSMUSG00000030168	3064.14	0.197235	0.0817262	2.41336	0.0158061	0.161089	Adipor2	6	119330111	119394665
ENSMUSG00000044628	29.7086	0.468985	0.194432	2.41207	0.015862	0.161558	Rnf208	2	25132941	25134274
ENSMUSG00000031737	9.2421	-0.899808	0.373226	-2.41089	0.0159134	0.16168	Irx5	8	93084253	93102914
ENSMUSG00000031948	1021.69	0.14147	0.0586749	2.41107	0.0159056	0.16168	Kars1	8	112720075	112737955
ENSMUSG00000032519	340.977	-0.319619	0.132542	-2.41144	0.0158896	0.16168	Slc25a38	9	119939440	119953570
ENSMUSG00000038244	2407.11	0.369251	0.153133	2.41131	0.0158954	0.16168	Mical2	7	111825063	112012313
ENSMUSG00000045284	62.4327	0.610985	0.253487	2.41032	0.0159386	0.161835	Dcaf12l1	X	43875447	43879074
ENSMUSG00000029634	688.335	0.186199	0.077289	2.40912	0.0159909	0.162265	Rnf6	5	146146002	146158365
ENSMUSG00000078139	208.316	0.221281	0.0918692	2.40865	0.0160117	0.162376	AK157302	13	21679393	21681316
ENSMUSG00000038806	524.698	0.164758	0.0684143	2.40824	0.0160296	0.162457	Sde2	1	180678692	180695678
ENSMUSG00000052160	35.7533	-0.537594	0.223292	-2.40759	0.0160583	0.162647	Pld4	12	112727089	112735424
ENSMUSG00000026187	239.945	0.185519	0.0770823	2.40676	0.0160946	0.162914	Xrcc5	1	72346586	72434111
ENSMUSG00000006932	10315.7	-0.166214	0.0691233	-2.4046	0.0161903	0.163218	Ctnnb1	9	120758282	120789573
ENSMUSG00000016918	204.885	-0.355175	0.147712	-2.40451	0.0161943	0.163218	Sulf1	1	12762501	12931416
ENSMUSG00000017679	586.96	0.221045	0.091919	2.40478	0.0161822	0.163218	Ttpal	2	163444234	163460933
ENSMUSG00000035274	95.9737	0.389065	0.161753	2.4053	0.0161591	0.163218	Tpbg	9	85724433	85729093
ENSMUSG00000050199	430.656	0.239579	0.0996035	2.40533	0.0161578	0.163218	Lgr4	2	109747992	109844602
ENSMUSG00000057531	614.802	0.177038	0.0736073	2.40517	0.016165	0.163218	Dtnbp1	13	45075551	45155623
ENSMUSG00000060985	14.1863	0.922984	0.383724	2.40533	0.0161578	0.163218	Tdrd5	1	156082866	156131234
ENSMUSG00000008398	727.478	-0.217163	0.0904036	-2.40215	0.0162988	0.163656	Elk3	10	93083276	93146997
ENSMUSG00000020305	267.535	-0.19215	0.0799973	-2.40195	0.0163077	0.163656	Asb3	11	30835416	31052704
ENSMUSG00000021792	768.748	-0.284298	0.118338	-2.40243	0.0162866	0.163656	Prxl2a	14	40715697	40735745
ENSMUSG00000047875	342.747	0.316855	0.131915	2.40196	0.0163074	0.163656	Gpr157	4	150171822	150190384
ENSMUSG00000055067	99.0143	0.351142	0.14616	2.40244	0.016286	0.163656	Smyd3	1	178779525	179345606
ENSMUSG00000057789	842.928	0.17124	0.071281	2.40232	0.0162916	0.163656	Bak1	17	27238784	27247983
ENSMUSG00000121689	6.68702	-1.03298	0.429834	-2.40321	0.0162516	0.163656	NA	14	73057046	73101712
ENSMUSG00000001985	6.17524	1.16274	0.484208	2.40132	0.0163359	0.163754	Grik3	4	125384493	125607966
ENSMUSG00000036098	43.0565	-0.582612	0.242625	-2.40129	0.0163374	0.163754	Myrf	19	10185636	10218112
ENSMUSG00000056367	48.0043	0.430881	0.179484	2.40066	0.0163654	0.163934	Actr3b	5	25964995	26055686
ENSMUSG00000073176	136.267	-0.320651	0.133587	-2.40032	0.0163807	0.163987	Zfp449	X	55391760	55411034
ENSMUSG00000032119	311.391	0.304763	0.126991	2.39988	0.0164004	0.164084	Hinfp	9	44203737	44216968
ENSMUSG00000031750	30.987	0.937693	0.390804	2.39939	0.0164223	0.164203	Il34	8	111468461	111532556
ENSMUSG00000004561	98.7903	-0.364857	0.152109	-2.39865	0.0164556	0.164343	Mettl17	14	52122299	52130496
ENSMUSG00000040212	578.739	-0.243337	0.101448	-2.39863	0.0164564	0.164343	Emp3	7	45567447	45570828
ENSMUSG00000022325	54.1054	-0.549159	0.229003	-2.39805	0.0164827	0.164405	Pop1	15	34495450	34530794
ENSMUSG00000074802	104.393	0.429146	0.178944	2.39821	0.0164752	0.164405	Gas2l3	10	89244685	89279829
ENSMUSG00000107257	57.5578	0.461977	0.192748	2.39679	0.0165393	0.16487	Gm43028	5	68145870	68146350
ENSMUSG00000026878	2147.05	0.173934	0.0725936	2.39599	0.0165754	0.16513	Rab14	2	35070217	35091132
ENSMUSG00000000782	30.45	0.491459	0.205249	2.39445	0.0166451	0.165424	Tcf7	11	52143198	52174158
ENSMUSG00000062981	475.959	-0.317289	0.132492	-2.39477	0.0166307	0.165424	Mrpl42	10	95316667	95337802
ENSMUSG00000073787	71.769	0.274076	0.114441	2.3949	0.0166248	0.165424	Gm10575	7	141041394	141047684
ENSMUSG00000082629	10.4269	1.08718	0.45404	2.39445	0.0166453	0.165424	Pwwp4-ps	X	72341199	72343601
ENSMUSG00000060397	62.5863	-0.325713	0.136109	-2.39302	0.0167102	0.165967	Zfp128	7	12615104	12627349
ENSMUSG00000048126	280.094	-0.489107	0.204416	-2.3927	0.0167247	0.166011	Col6a3	1	90693645	90771693
ENSMUSG00000030707	95.7664	-0.416625	0.174182	-2.39189	0.0167618	0.166278	Coro1a	7	126298945	126306959
ENSMUSG00000018334	1060.99	0.444217	0.185915	2.38935	0.016878	0.166725	Ksr1	11	78904266	79037233
ENSMUSG00000021760	2372.48	-0.324678	0.135845	-2.39006	0.0168454	0.166725	Gpx8	13	113179287	113182944
ENSMUSG00000026450	13.8169	-0.638304	0.267085	-2.38989	0.0168532	0.166725	Chit1	1	134038980	134079278
ENSMUSG00000027502	1756.42	0.189017	0.0790895	2.38991	0.0168524	0.166725	Rtf2	2	172282476	172311828
ENSMUSG00000033307	1460.97	0.193704	0.0810687	2.38939	0.0168765	0.166725	Mif	10	75695187	75696074
ENSMUSG00000041000	126.01	0.380432	0.159217	2.3894	0.0168758	0.166725	Trim62	4	128777373	128805121
ENSMUSG00000091705	39.5336	0.511635	0.214017	2.39063	0.0168197	0.166725	H2-Q2	17	35561218	35565738
ENSMUSG00000003283	22.5311	-0.528977	0.221441	-2.38879	0.0169039	0.166758	Hck	2	152950388	152993361
ENSMUSG00000066235	139.304	-0.230473	0.0964727	-2.389	0.0168945	0.166758	Pomgnt2	9	121810672	121826176
ENSMUSG00000094811	21.3316	-0.691891	0.289662	-2.38862	0.0169119	0.166758	Gm21103	14	16164930	16173408
ENSMUSG00000020280	358.184	0.333939	0.139835	2.38809	0.0169363	0.166801	Pus10	11	23615674	23682876
ENSMUSG00000020534	36.4071	0.527378	0.220838	2.38808	0.0169366	0.166801	Shmt1	11	60678930	60702544
ENSMUSG00000060376	546.688	0.186223	0.0780013	2.38743	0.0169665	0.166995	Bckdha	7	25329371	25358406
ENSMUSG00000015090	174.761	0.360096	0.150864	2.3869	0.0169912	0.167138	Ptgds	2	25356721	25360058
ENSMUSG00000045868	134.864	-0.697683	0.292356	-2.38641	0.0170137	0.167243	Gvin1	7	105755763	105814533
ENSMUSG00000048779	22.0771	-0.601393	0.252027	-2.38623	0.0170223	0.167243	P2ry6	7	100586837	100623856
ENSMUSG00000043439	998.642	0.298407	0.125067	2.38598	0.0170338	0.167255	Epop	11	97518215	97520528
ENSMUSG00000074221	713.43	0.370625	0.15536	2.38559	0.0170516	0.16733	Zfp568	7	29683380	29727707
ENSMUSG00000002968	723.141	0.274223	0.115009	2.38436	0.0171089	0.167563	Med25	7	44526189	44542136
ENSMUSG00000011306	683.626	0.145149	0.0608867	2.38392	0.0171294	0.167563	Sugp1	8	70495463	70524997
ENSMUSG00000032182	1091.93	0.177224	0.0743333	2.38418	0.0171171	0.167563	Yipf2	9	21499978	21504124
ENSMUSG00000032508	663.053	0.1427	0.0598558	2.38406	0.0171226	0.167563	Myd88	9	119165000	119170477
ENSMUSG00000050064	418.765	-0.24638	0.103367	-2.38354	0.0171469	0.167563	Zfp697	3	98289777	98661128
ENSMUSG00000053158	84.3381	-0.377493	0.158372	-2.38359	0.0171449	0.167563	Fes	7	80027504	80037694
ENSMUSG00000109378	23.7046	-0.811533	0.340304	-2.38473	0.0170916	0.167563	Gm49396	7	30262769	30267385
ENSMUSG00000069306	24.5591	-0.658914	0.276533	-2.38277	0.0171829	0.167715	H4c17	13	21995916	21996317
ENSMUSG00000079445	782.724	0.375461	0.157564	2.3829	0.0171767	0.167715	B3gnt7	1	86230554	86235027
ENSMUSG00000002308	722.927	0.75801	0.318225	2.382	0.0172191	0.167968	Cd320	17	34062065	34068748
ENSMUSG00000038576	27.6149	0.479883	0.20156	2.38085	0.017273	0.168394	Susd4	1	182591425	182724156
ENSMUSG00000049719	29.1828	0.389782	0.163776	2.37998	0.0173137	0.16869	Prss46	9	110673574	110685590
ENSMUSG00000064345	9406.29	-0.677163	0.284652	-2.37892	0.0173635	0.169075	mt-Nd2	MT	3914	4951
ENSMUSG00000003070	60.7852	-0.40527	0.170403	-2.3783	0.0173928	0.16916	Efna2	10	80015316	80025844
ENSMUSG00000028116	65.0282	-0.464522	0.195316	-2.37831	0.0173923	0.16916	Myoz2	3	122799855	122828664
ENSMUSG00000029819	46.115	-0.425892	0.179096	-2.37802	0.017406	0.169188	Npy	6	49799690	49806487
ENSMUSG00000040809	133.808	0.463185	0.194824	2.37745	0.0174327	0.169346	Chil3	3	106054870	106074880
ENSMUSG00000032860	142.343	0.375824	0.158152	2.37635	0.0174851	0.169754	P2ry2	7	100645775	100662073
ENSMUSG00000070002	1028.32	0.242428	0.102027	2.3761	0.0174966	0.169766	Ell	8	70992107	71045508
ENSMUSG00000022323	67.9282	-0.389562	0.164028	-2.37496	0.0175507	0.169895	Rida	15	34484167	34495401
ENSMUSG00000025357	263.344	-0.267407	0.11261	-2.37462	0.0175671	0.169895	Dgka	10	128556003	128580724
ENSMUSG00000031393	457.965	0.227632	0.0958736	2.3743	0.0175825	0.169895	Mecp2	X	73070198	73129296
ENSMUSG00000032898	730.51	0.292279	0.123064	2.37502	0.017548	0.169895	Fbxo21	5	118114795	118148266
ENSMUSG00000036537	49.6338	0.317422	0.13369	2.37431	0.0175818	0.169895	Rnf113a1	X	36454898	36456120
ENSMUSG00000042211	1021.37	0.234798	0.098885	2.37445	0.0175751	0.169895	Fbxo38	18	62637226	62681766
ENSMUSG00000063018	319.476	0.542369	0.228419	2.37444	0.0175754	0.169895	2010204K13Rik	X	7214684	7340328
ENSMUSG00000002274	19.7522	-0.78353	0.330144	-2.3733	0.0176301	0.170065	Metrn	17	26012195	26016057
ENSMUSG00000019763	207.973	-0.373798	0.157486	-2.37353	0.0176191	0.170065	Rmnd1	10	4351915	4382388
ENSMUSG00000074923	38.8235	0.547308	0.230613	2.37327	0.0176312	0.170065	Pak6	2	118493784	118528501
ENSMUSG00000022554	48.6688	0.35272	0.148669	2.37252	0.0176672	0.170312	Hgh1	15	76253098	76255637
ENSMUSG00000034171	32.6467	0.57562	0.242666	2.37207	0.017689	0.170421	Faah	4	115824342	115875123
ENSMUSG00000116606	15.0343	0.565659	0.238516	2.37157	0.0177125	0.170548	Gm10479	12	20476895	20485418
ENSMUSG00000045827	2091.25	0.336543	0.141929	2.3712	0.0177305	0.170621	Serpinb9	13	33187233	33201940
ENSMUSG00000015755	2062.58	0.198509	0.0837385	2.37058	0.0177602	0.170773	Tab2	10	7781417	7831994
ENSMUSG00000030844	43.827	-0.502494	0.212003	-2.37022	0.0177775	0.170773	Rgs10	7	127975345	128020482
ENSMUSG00000091476	20.4281	0.448851	0.189369	2.37025	0.0177762	0.170773	Catspere2	1	177810989	178000271
ENSMUSG00000051043	356.02	0.491101	0.207248	2.36964	0.0178056	0.170942	Gprc5c	11	114741978	114763443
ENSMUSG00000023007	215.711	-0.357029	0.150721	-2.36881	0.0178455	0.171225	Prpf40b	15	99192968	99214899
ENSMUSG00000003435	2956.93	0.234692	0.0992063	2.3657	0.017996	0.172568	Supt5	7	28014316	28038171
ENSMUSG00000042202	267.558	0.279352	0.118141	2.36456	0.0180515	0.172999	Slc35e2	4	155685873	155707797
ENSMUSG00000042406	6970.39	0.19612	0.0829624	2.36396	0.0180807	0.173177	Atf4	15	80139385	80141742
ENSMUSG00000034263	577.831	0.171766	0.0726886	2.36303	0.0181261	0.17351	Ints14	9	64868187	64894260
ENSMUSG00000022836	80.8503	0.629712	0.266613	2.36189	0.0181818	0.173828	Mylk	16	34565580	34822790
ENSMUSG00000038208	206.684	0.242176	0.102529	2.36204	0.0181749	0.173828	Pgap3	11	98279503	98291316
ENSMUSG00000075284	901.11	-0.244843	0.103672	-2.36171	0.0181911	0.173828	Wipf1	2	73259954	73360078
ENSMUSG00000004267	88.4953	-0.505491	0.214086	-2.36116	0.0182177	0.173982	Eno2	6	124737016	124746636
ENSMUSG00000053358	7.11279	0.666874	0.282861	2.35761	0.0183931	0.175554	Gm9905	7	120632475	120634319
ENSMUSG00000051527	934.769	-0.25354	0.107568	-2.35703	0.0184216	0.175621	Usp29	7	6733577	6970218
ENSMUSG00000085363	12.863	-0.545158	0.231281	-2.35713	0.0184168	0.175621	Gm15478	5	67799744	67804119
ENSMUSG00000030282	1533.13	-0.15366	0.0652022	-2.35667	0.0184395	0.175689	Cmas	6	142702412	142721440
ENSMUSG00000027500	9.54464	1.02526	0.43527	2.35545	0.0185002	0.176166	Stmn2	3	8574420	8626666
ENSMUSG00000020657	90.2713	0.232974	0.0989366	2.35478	0.0185336	0.176352	Dnajc27	12	4132583	4160606
ENSMUSG00000039497	403.84	-0.179095	0.0760607	-2.35463	0.0185413	0.176352	Dse	10	34027389	34083711
ENSMUSG00000026874	82.3933	-0.482575	0.205005	-2.35397	0.0185741	0.176459	Hc	2	34873343	34951450
ENSMUSG00000038930	57.8432	-0.542041	0.230266	-2.35398	0.0185737	0.176459	Rccd1	7	79942977	79974202
ENSMUSG00000062515	8022.63	-0.359022	0.152586	-2.35291	0.0186271	0.176861	Fabp4	3	10269148	10273636
ENSMUSG00000063522	11.8962	0.996648	0.423849	2.35142	0.0187018	0.177435	Ly6m	15	74748836	74768870
ENSMUSG00000085795	440.912	0.405143	0.172308	2.35127	0.0187093	0.177435	Zfp703	8	27467353	27471489
ENSMUSG00000072235	9721.74	-0.29082	0.123732	-2.3504	0.0187531	0.177748	Tuba1a	15	98847718	98851584
ENSMUSG00000036473	182.14	-0.40037	0.170426	-2.34923	0.0188121	0.178203	Tbc1d24	17	24394405	24424536
ENSMUSG00000020331	5.14039	4.47738	1.90699	2.34787	0.0188811	0.178754	Hcn2	10	79552468	79571942
ENSMUSG00000019942	53.8506	-0.446421	0.190194	-2.34719	0.0189154	0.178976	Cdk1	10	69170976	69188768
ENSMUSG00000026816	434.577	0.165242	0.0704079	2.34693	0.0189287	0.178998	Gtf3c5	2	28456323	28473763
ENSMUSG00000032883	1086.17	0.230381	0.098226	2.34541	0.0190059	0.179625	Acsl3	1	78635542	78685460
ENSMUSG00000032015	336.954	0.408823	0.174375	2.3445	0.0190526	0.179962	Pou2f3	9	43035234	43121666
ENSMUSG00000026785	50.3889	-0.493451	0.210522	-2.34394	0.0190813	0.18013	Pkn3	2	29967696	29981034
ENSMUSG00000039615	2529.55	0.126212	0.0538778	2.34255	0.0191523	0.180695	Stub1	17	26049479	26052378
ENSMUSG00000023992	2925.69	-0.330643	0.141196	-2.34174	0.0191943	0.180883	Trem2	17	48653429	48661175
ENSMUSG00000029250	879.606	0.286626	0.122393	2.34186	0.0191881	0.180883	Polr2b	5	77457994	77497171
ENSMUSG00000020814	379.547	-0.283726	0.121209	-2.34081	0.019242	0.181125	Mxra7	11	116693888	116718872
ENSMUSG00000021240	307.971	0.221811	0.0947515	2.34097	0.0192336	0.181125	Abcd4	12	84648238	84664187
ENSMUSG00000036553	176.075	0.47527	0.203073	2.34039	0.0192634	0.181222	Sh3tc1	5	35854524	35897331
ENSMUSG00000030386	128.44	-0.441416	0.188665	-2.33968	0.0193005	0.181317	Zfp606	7	12212220	12230162
ENSMUSG00000048087	247.2	0.334271	0.142868	2.33973	0.0192978	0.181317	Ahcyl	16	45973348	45975440
ENSMUSG00000067771	41.8763	3.22801	1.37999	2.33915	0.0193276	0.181317	Pwwp4a	X	72160653	72172868
ENSMUSG00000091623	23.3533	0.644685	0.275575	2.33942	0.0193137	0.181317	Gm17092	5	100125545	100168959
ENSMUSG00000092035	18196.6	0.392324	0.167722	2.33913	0.0193288	0.181317	Peg10	6	4747306	4760517
ENSMUSG00000023333	8.8141	1.77145	0.757597	2.33825	0.0193744	0.181537	Gcm1	9	77959206	77972906
ENSMUSG00000027889	454.103	0.354948	0.151797	2.33831	0.0193712	0.181537	Ampd2	3	107981378	107993967
ENSMUSG00000047193	115.846	-0.467599	0.200098	-2.33685	0.0194471	0.182114	Dync2h1	9	6928503	7184446
ENSMUSG00000028590	9.62535	0.681852	0.292059	2.33464	0.0195622	0.183087	Pramel13os	4	144130314	144132957
ENSMUSG00000067219	1022.94	0.280581	0.120209	2.3341	0.0195905	0.183247	Nipal1	5	72805138	72828421
ENSMUSG00000044734	153.986	-0.507961	0.217713	-2.33317	0.0196393	0.183494	Serpinb1a	13	33026075	33035168
ENSMUSG00000049625	19.8005	-0.546873	0.234385	-2.33322	0.0196365	0.183494	Tifab	13	56321517	56326698
ENSMUSG00000024234	312.482	0.18192	0.0780313	2.33138	0.0197334	0.183745	Mtpap	18	4375592	4397330
ENSMUSG00000027931	143.318	0.309952	0.13289	2.33239	0.0196801	0.183745	Npr1	3	90357898	90373173
ENSMUSG00000032766	3151.74	-0.380617	0.163206	-2.33212	0.0196944	0.183745	Gng11	6	4003904	4008445
ENSMUSG00000034575	215.69	0.599936	0.257274	2.3319	0.0197062	0.183745	Tent4a	13	69646078	69682736
ENSMUSG00000038236	25.9163	-0.481458	0.206506	-2.33145	0.0197298	0.183745	Hoxa7	6	52191471	52198834
ENSMUSG00000108015	11.1536	0.824618	0.353688	2.33148	0.0197278	0.183745	Gm32591	6	82800195	82818352
ENSMUSG00000052298	4020.54	0.157157	0.0674214	2.33096	0.0197553	0.183845	Cdc42se2	11	54608282	54678501
ENSMUSG00000103030	16.0789	0.478751	0.205543	2.32921	0.0198482	0.184604	E330011M16Rik	1	55090478	55092271
ENSMUSG00000029601	13.5381	-0.598722	0.257137	-2.32842	0.0198899	0.184887	Iqcd	5	120727081	120745183
ENSMUSG00000030315	284.512	0.212055	0.0911152	2.32733	0.0199478	0.18532	Vgll4	6	114837589	114946955
ENSMUSG00000024663	30.0681	-0.561264	0.241268	-2.32631	0.0200018	0.185716	Rab3il1	19	9979033	10015744
ENSMUSG00000017064	3481.52	-0.489085	0.210294	-2.32572	0.0200337	0.185907	Prl5a1	13	28326467	28335594
ENSMUSG00000037933	1009.51	-0.200891	0.0864042	-2.32501	0.0200713	0.186151	Bicd2	13	49495061	49540502
ENSMUSG00000109941	57.599	4.92299	2.11821	2.32413	0.0201185	0.186483	Exosc6	8	111782971	111784296
ENSMUSG00000095681	22.8552	-0.667461	0.287221	-2.32386	0.0201331	0.186513	Gm8281	14	17377415	17398733
ENSMUSG00000071506	208.985	-0.399624	0.172049	-2.32274	0.0201933	0.186965	Tmem139	6	42238893	42241489
ENSMUSG00000000730	14.7918	0.981223	0.422847	2.32052	0.020313	0.187543	Dnmt3l	10	77877781	77899456
ENSMUSG00000005299	945.796	0.262009	0.112898	2.32075	0.0203003	0.187543	Letm1	5	33897017	33940161
ENSMUSG00000024922	13.1697	0.767265	0.330617	2.32071	0.0203027	0.187543	Ovol1	19	5599164	5610674
ENSMUSG00000081044	688.836	0.435814	0.187771	2.32099	0.0202875	0.187543	AU015836	X	93012265	93019076
ENSMUSG00000101360	7.49153	0.773969	0.333449	2.3211	0.0202812	0.187543	4933417O13Rik	7	142876507	143028187
ENSMUSG00000114184	24.7454	0.553114	0.238384	2.32026	0.0203267	0.187564	Gm7143	12	102832890	102833748
ENSMUSG00000028668	1974.86	0.135911	0.058596	2.31946	0.02037	0.187858	Eloa	4	135730679	135749074
ENSMUSG00000060336	76.6375	-0.309259	0.133357	-2.31902	0.0203939	0.187973	Zfp937	2	150059993	150082645
ENSMUSG00000030323	201.254	-0.316407	0.136477	-2.3184	0.0204276	0.188177	Ift122	6	115830431	115903660
ENSMUSG00000016664	854.01	0.179889	0.077602	2.3181	0.0204441	0.188212	Pacsin2	15	83259808	83348807
ENSMUSG00000021585	2611.02	0.191047	0.0824445	2.31728	0.0204887	0.188212	Cast	13	74840487	74956929
ENSMUSG00000028572	131.809	0.496036	0.214051	2.31737	0.0204833	0.188212	Hook1	4	95855477	95913650
ENSMUSG00000043895	1761.8	0.173481	0.0748546	2.31757	0.0204726	0.188212	S1pr2	9	20873657	20888077
ENSMUSG00000051169	107.921	0.397403	0.171455	2.31783	0.0204586	0.188212	Rpusd3	6	113392280	113396301
ENSMUSG00000021000	1356.81	0.171214	0.0739322	2.31582	0.020568	0.188728	Mia2	12	59142585	59238369
ENSMUSG00000022899	274.357	-0.515187	0.222447	-2.316	0.0205583	0.188728	Slc15a2	16	36570539	36605324
ENSMUSG00000021461	125.483	-0.362519	0.156573	-2.31533	0.0205946	0.188761	Fancc	13	63432857	63645092
ENSMUSG00000038203	21.3736	0.522053	0.225457	2.31553	0.0205839	0.188761	Hoxa13	6	52234674	52237788
ENSMUSG00000038679	58.1267	-0.448696	0.193919	-2.31383	0.0206772	0.189412	Trps1	15	50518148	50753859
ENSMUSG00000009293	1608.84	0.163879	0.0708716	2.31233	0.0207596	0.190024	Ube2g2	10	77458109	77481827
ENSMUSG00000025137	255.311	-0.184399	0.079758	-2.31198	0.0207788	0.190024	Pcyt2	11	120500913	120508762
ENSMUSG00000105851	9.77884	0.801776	0.346776	2.31208	0.020773	0.190024	9130604C24Rik	5	137500935	137501890
ENSMUSG00000006587	7.9525	0.734286	0.317674	2.31145	0.0208081	0.190185	Snai3	8	123180947	123187472
ENSMUSG00000034854	455.876	0.27925	0.120843	2.31086	0.0208406	0.190283	Mfsd12	10	81193325	81202059
ENSMUSG00000047098	514.636	0.280203	0.121276	2.31046	0.0208629	0.190283	Rnf31	14	55829165	55841150
ENSMUSG00000059852	7.0817	-0.805911	0.348817	-2.31042	0.0208652	0.190283	Kcng2	18	80337761	80407469
ENSMUSG00000066880	497.476	-0.316475	0.136954	-2.31082	0.0208429	0.190283	Zfp617	8	72662479	72688473
ENSMUSG00000031536	506.246	-0.278129	0.120397	-2.31009	0.020883	0.19034	Polb	8	23118142	23143451
ENSMUSG00000044364	6.3428	0.860682	0.372688	2.30939	0.0209219	0.190588	Tmem74b	2	151543928	151554077
ENSMUSG00000021646	153.934	-0.395004	0.171138	-2.3081	0.0209937	0.191136	Mccc2	13	100085038	100152147
ENSMUSG00000000392	13.7253	-0.797471	0.345789	-2.30624	0.0210973	0.191873	Fap	2	62331287	62404419
ENSMUSG00000016024	3632.11	0.460471	0.199664	2.30623	0.021098	0.191873	Lbp	2	158148413	158174772
ENSMUSG00000075419	402.708	0.16235	0.0704426	2.30471	0.0211828	0.192536	Dolk	2	30174243	30176346
ENSMUSG00000022663	588.052	0.14341	0.0622501	2.30377	0.0212355	0.192695	Atg3	16	44979148	45008901
ENSMUSG00000025330	7.10965	-1.05368	0.457298	-2.30414	0.0212146	0.192695	Padi4	4	140473176	140501547
ENSMUSG00000033047	2273.67	0.13763	0.0597399	2.30381	0.021233	0.192695	Eif3l	15	78959379	78978605
ENSMUSG00000101304	6.40086	-0.975535	0.42351	-2.30345	0.0212533	0.19275	Plet1os	9	50398632	50432747
ENSMUSG00000096042	19.5947	-0.68517	0.297495	-2.30313	0.0212713	0.192806	Vmn2r125	4	156696495	156708475
ENSMUSG00000015484	11.4807	-0.586128	0.254526	-2.30283	0.0212886	0.192857	Fam163a	1	155951712	156032596
ENSMUSG00000022894	2137.81	-0.373882	0.162386	-2.30243	0.0213109	0.192952	Adamts5	16	85653061	85698716
ENSMUSG00000027805	301.299	-0.258216	0.112214	-2.3011	0.021386	0.193525	Pfn2	3	57749316	57755500
ENSMUSG00000037994	11.832	1.01882	0.4428	2.30087	0.0213992	0.193537	Slc9b2	3	135013461	135051148
ENSMUSG00000029510	104.905	-0.294794	0.128149	-2.3004	0.0214257	0.19367	Gpc2	5	138271917	138278267
ENSMUSG00000006014	57.9621	-0.77883	0.338814	-2.29869	0.0215224	0.19402	Prg4	1	150325163	150341916
ENSMUSG00000022961	3042.21	-0.261213	0.113648	-2.29844	0.0215368	0.19402	Son	16	91444394	91476109
ENSMUSG00000024907	13.978	-0.779302	0.339024	-2.29866	0.0215241	0.19402	Gal	19	3459915	3464544
ENSMUSG00000029344	1028.86	0.157911	0.0687001	2.29856	0.0215299	0.19402	Tpst2	5	112424557	112463227
ENSMUSG00000032026	906.294	-0.238459	0.103712	-2.29925	0.0214907	0.19402	Rexo2	9	48379812	48391923
ENSMUSG00000033082	28.3905	1.00559	0.437591	2.29801	0.0215612	0.19402	Clec1a	6	129401735	129428963
ENSMUSG00000033159	2227.45	0.196656	0.0855602	2.29846	0.0215358	0.19402	Cnppd1	1	75111198	75119355
ENSMUSG00000035295	8.44632	-0.94694	0.412128	-2.29768	0.0215797	0.19402	Wdr38	2	38887488	38896180
ENSMUSG00000037902	586.368	-0.305517	0.132977	-2.29753	0.0215888	0.19402	Sirpa	2	129434755	129474148
ENSMUSG00000052539	488.833	0.284548	0.123853	2.29746	0.0215928	0.19402	Magi3	3	103920575	104127690
ENSMUSG00000055240	34.7271	-0.513168	0.223367	-2.29742	0.0215946	0.19402	Zfp101	17	33579481	33613615
ENSMUSG00000001829	383.555	0.272732	0.11873	2.29708	0.0216143	0.19409	Clpb	7	101312840	101444713
ENSMUSG00000096901	63.5981	-0.633353	0.275762	-2.29674	0.0216338	0.194159	Gm3029	14	18529588	18538017
ENSMUSG00000020700	797.62	0.21132	0.092033	2.29613	0.0216684	0.194195	Map3k3	11	105975439	106046272
ENSMUSG00000027253	44.601	-0.491537	0.214077	-2.29607	0.0216719	0.194195	Lrp4	2	91287856	91344124
ENSMUSG00000039982	288.176	0.331269	0.144278	2.29604	0.0216734	0.194195	Dtx4	19	12443702	12478818
ENSMUSG00000115801	43.321	0.464816	0.20254	2.29493	0.0217369	0.194658	Gm55330	14	44783650	44786942
ENSMUSG00000026062	17.7414	0.808005	0.35217	2.29436	0.0217699	0.194847	Slc9a2	1	40719734	40808433
ENSMUSG00000029480	260.139	0.431331	0.188031	2.29393	0.0217945	0.194908	Dhx37	5	125490922	125511185
ENSMUSG00000057219	136.738	0.226963	0.0989451	2.29383	0.0218004	0.194908	Armc7	11	115366493	115381293
ENSMUSG00000027412	564.754	0.281438	0.122731	2.29313	0.0218405	0.195159	Lpin3	2	160722590	160747922
ENSMUSG00000090952	42.9302	0.297807	0.129881	2.29292	0.0218529	0.195164	Rab11bos1	17	33978946	33980846
ENSMUSG00000022091	1236.88	0.359574	0.156865	2.29225	0.0218912	0.195399	Sorbs3	14	70417917	70449438
ENSMUSG00000028393	1226.39	0.211542	0.0923123	2.29159	0.0219293	0.195633	Alad	4	62427406	62438155
ENSMUSG00000011752	4483.1	0.146307	0.0638678	2.29079	0.0219757	0.19594	Pgam1	19	41900362	41907099
ENSMUSG00000033721	233.913	-0.270184	0.117961	-2.29045	0.021995	0.196005	Vav3	3	109247969	109593014
ENSMUSG00000002475	119.713	-0.362471	0.158321	-2.28947	0.022052	0.196407	Abhd3	18	10642092	10706771
ENSMUSG00000021392	336.051	0.282242	0.12332	2.2887	0.0220968	0.196699	Nol8	13	49806554	49832492
ENSMUSG00000041775	117.904	0.237833	0.103947	2.28802	0.0221365	0.196945	Mapk1ip1	7	138437552	138448002
ENSMUSG00000066441	915.595	0.184714	0.0807397	2.28777	0.0221508	0.196965	Rdh11	12	79221111	79239067
ENSMUSG00000058013	1234.42	0.200331	0.0876062	2.28672	0.0222121	0.197403	Septin11	5	93241296	93324306
ENSMUSG00000024742	147.492	0.225577	0.0986583	2.28645	0.0222282	0.197439	Fen1	19	10176496	10181533
ENSMUSG00000027765	696.649	-0.303402	0.132754	-2.28544	0.0222872	0.197785	P2ry1	3	60910216	60916403
ENSMUSG00000032849	99.7883	0.379395	0.16601	2.28537	0.0222913	0.197785	Abcc4	14	118720104	118943631
ENSMUSG00000021662	127.163	-0.307219	0.134501	-2.28413	0.0223636	0.197853	Arhgef28	13	98035977	98342947
ENSMUSG00000022008	548.247	0.142099	0.0622149	2.284	0.0223714	0.197853	Gpalpp1	14	76323676	76348200
ENSMUSG00000032870	359.661	0.23949	0.104815	2.28487	0.0223203	0.197853	Smap2	4	120825514	120874444
ENSMUSG00000041959	4195.62	-0.399655	0.174945	-2.28446	0.0223447	0.197853	S100a10	3	93462387	93471950
ENSMUSG00000042099	850.902	-0.210159	0.0919967	-2.28442	0.0223467	0.197853	Kank3	17	34029493	34041892
ENSMUSG00000108196	6.60792	-0.771702	0.337835	-2.28425	0.0223566	0.197853	Gm36328	6	134730625	134797653
ENSMUSG00000049422	1946.16	0.204805	0.0896782	2.28377	0.0223849	0.197866	Chchd10	10	75768964	75773581
ENSMUSG00000063576	895.869	0.174264	0.0763247	2.2832	0.0224188	0.198059	Klhdc3	17	46985476	46991840
ENSMUSG00000055991	429.294	0.186856	0.0818586	2.28266	0.0224502	0.198222	Zkscan5	5	145141372	145158560
ENSMUSG00000108368	10.7907	0.685857	0.300489	2.28247	0.0224615	0.198222	Gm45053	6	72579987	72582485
ENSMUSG00000091649	16.0012	-0.543297	0.238085	-2.28194	0.0224927	0.198391	Phf11b	14	59558413	59578800
ENSMUSG00000028256	195.589	-0.31647	0.138724	-2.28129	0.0225311	0.198617	Odf2l	3	144824349	144859676
ENSMUSG00000046806	71.6634	-0.396101	0.173645	-2.2811	0.0225425	0.198617	Cyren	6	34848706	34854995
ENSMUSG00000079184	268.224	0.189214	0.0829792	2.28026	0.0225923	0.198948	Mphosph8	14	56905705	56934887
ENSMUSG00000006457	14.0367	-0.895407	0.392786	-2.27963	0.0226295	0.199169	Actn3	19	4911244	4927937
ENSMUSG00000107271	96.8125	-0.546513	0.239791	-2.27912	0.0226598	0.199328	BC028471	5	149286336	149330535
ENSMUSG00000003644	738.896	0.202023	0.0886633	2.27854	0.0226943	0.199418	Rps6ka1	4	133574601	133615108
ENSMUSG00000027244	1669.06	0.224125	0.098362	2.27857	0.0226926	0.199418	Atg13	2	91504963	91540921
ENSMUSG00000029860	3820.26	0.266034	0.116793	2.27782	0.0227374	0.199689	Zyx	6	42326564	42337147
ENSMUSG00000022270	2340.29	-0.288276	0.126612	-2.27684	0.0227955	0.200093	Retreg1	15	25843266	25973773
ENSMUSG00000025764	3210.84	0.191893	0.0843451	2.27509	0.0229005	0.200477	Jade1	3	41510166	41571299
ENSMUSG00000031214	78.7473	-0.519291	0.228224	-2.27536	0.0228844	0.200477	Ophn1	X	97597883	97934631
ENSMUSG00000067750	10.0227	1.38924	0.610567	2.27533	0.0228861	0.200477	Khdc1a	1	21419865	21422424
ENSMUSG00000074884	7171.06	-0.276441	0.121504	-2.27516	0.0228962	0.200477	Serf2	2	121279676	121288794
ENSMUSG00000079477	5224.87	0.0807718	0.0354915	2.27581	0.0228576	0.200477	Rab7	6	87976088	88022252
ENSMUSG00000001827	259.797	0.782189	0.343885	2.27457	0.0229319	0.200538	Folr1	7	101507538	101519995
ENSMUSG00000035561	75.4159	-0.384263	0.168928	-2.27472	0.0229228	0.200538	Aldh1b1	4	45799022	45804604
ENSMUSG00000004018	50.618	-0.338804	0.149036	-2.27331	0.0230074	0.200984	Fancl	11	26336135	26421876
ENSMUSG00000024767	918.849	0.130183	0.0572624	2.27344	0.0229998	0.200984	Otub1	19	7175567	7183681
ENSMUSG00000026839	31.6119	-0.650106	0.286094	-2.27235	0.0230653	0.201382	Upp2	2	58457310	58682983
ENSMUSG00000079017	108.382	-0.631141	0.277787	-2.27203	0.0230846	0.201443	Ifi27l2a	12	103408426	103409939
ENSMUSG00000091754	47.9453	-0.379292	0.166957	-2.27179	0.0230992	0.201463	Gm3636	14	15727441	15734088
ENSMUSG00000046027	165.956	0.282273	0.124305	2.27081	0.0231585	0.201873	Stard5	7	83281167	83302335
ENSMUSG00000038046	73.3793	0.347918	0.153256	2.27018	0.0231967	0.202099	Mrm3	11	76134541	76141445
ENSMUSG00000048967	7.59447	0.723928	0.318975	2.26955	0.0232352	0.202112	Yjefn3	8	70340438	70355362
ENSMUSG00000057551	219.272	-0.248625	0.109542	-2.26967	0.0232274	0.202112	Zfp317	9	19533398	19561027
ENSMUSG00000097194	16.8883	0.615345	0.271102	2.26979	0.0232201	0.202112	9330175E14Rik	8	95149524	95161731
ENSMUSG00000006488	5856.04	-0.615265	0.271154	-2.26906	0.0232645	0.202152	Prl7a1	13	27817349	27826476
ENSMUSG00000062995	153.266	0.311644	0.137339	2.26915	0.0232591	0.202152	Ica1	6	8630527	8778488
ENSMUSG00000078202	51.6675	-0.332018	0.146359	-2.26851	0.0232979	0.2023	Nrarp	2	25070770	25073351
ENSMUSG00000083836	13.1471	0.532048	0.23455	2.26838	0.0233063	0.2023	Ldha-ps2	4	119191586	119192642
ENSMUSG00000055723	3401.95	-0.247715	0.109217	-2.26809	0.0233236	0.202344	Rras2	7	113646017	113717016
ENSMUSG00000061815	753.746	-0.33071	0.145877	-2.26705	0.0233871	0.202787	Rufy4	1	74164700	74187382
ENSMUSG00000025651	1296.25	0.129497	0.0571374	2.26642	0.0234258	0.202938	Uqcrc1	9	108765701	108778691
ENSMUSG00000097792	10.5425	-0.671002	0.29607	-2.26636	0.0234292	0.202938	Gm27042	19	40576847	40583317
ENSMUSG00000028634	55.6663	0.34777	0.153471	2.26603	0.0234495	0.203006	Hivep3	4	119590981	119995242
ENSMUSG00000026721	362.626	-0.210312	0.0928685	-2.26462	0.0235358	0.203407	Rabgap1l	1	160046744	160620781
ENSMUSG00000044813	704.015	0.249666	0.110251	2.26453	0.0235418	0.203407	Shb	4	45423278	45532470
ENSMUSG00000046179	467.428	0.304492	0.134465	2.26447	0.0235455	0.203407	E2f8	7	48516177	48531344
ENSMUSG00000071064	312.389	-0.34942	0.154301	-2.26454	0.0235409	0.203407	Zfp827	8	79755066	79920395
ENSMUSG00000018927	216.083	-0.534448	0.236044	-2.26419	0.0235626	0.203448	Ccl6	11	83478708	83483913
ENSMUSG00000114608	14.2909	-0.781478	0.345181	-2.26397	0.0235762	0.203458	Gm36161	13	120471342	120487143
ENSMUSG00000052957	262.02	-0.325456	0.143778	-2.26359	0.0235991	0.203548	Gas1	13	60322219	60325179
ENSMUSG00000022671	119.071	0.225744	0.0997723	2.26259	0.023661	0.203703	Mzt2	16	15666305	15681233
ENSMUSG00000029298	103.178	-0.315455	0.139405	-2.26286	0.0236442	0.203703	Gbp9	5	105225496	105287405
ENSMUSG00000041444	182.349	0.440388	0.194647	2.2625	0.0236668	0.203703	Arhgap32	9	32027432	32179742
ENSMUSG00000103276	77.5302	-0.463443	0.204786	-2.26306	0.0236318	0.203703	Gm37917	9	98649983	98650374
ENSMUSG00000001419	1804.17	0.342642	0.151479	2.26198	0.0236988	0.203872	Mef2d	3	88049679	88079393
ENSMUSG00000014599	1610.28	-0.368756	0.163054	-2.26156	0.0237245	0.203986	Csf1	3	107648364	107667785
ENSMUSG00000029507	243.554	0.171542	0.0758661	2.26112	0.0237517	0.204113	Pus1	5	110921533	110928525
ENSMUSG00000030432	3052.39	0.214709	0.0949716	2.26077	0.0237736	0.204121	Rpl28	7	4795873	4798065
ENSMUSG00000032802	644.687	-0.164079	0.0725786	-2.2607	0.0237776	0.204121	Srxn1	2	151947436	151953296
ENSMUSG00000046947	318.179	0.220348	0.0974854	2.26032	0.0238016	0.20422	Adck2	6	39550807	39565703
ENSMUSG00000038070	125.502	-0.279415	0.123716	-2.25852	0.0239131	0.205069	Cntln	4	84802546	85050158
ENSMUSG00000059895	1847.46	-0.194687	0.0862121	-2.25824	0.0239308	0.205114	Ptp4a3	15	73594994	73630615
ENSMUSG00000052397	3338.7	0.2537	0.112466	2.2558	0.0240832	0.206312	Ezr	17	7005440	7050183
ENSMUSG00000031387	686.912	0.193206	0.0856717	2.25519	0.0241214	0.206531	Renbp	X	72965727	72974456
ENSMUSG00000044244	34.1689	0.4768	0.211488	2.25451	0.0241644	0.206792	Il20rb	9	100339772	100368841
ENSMUSG00000020709	20.2639	0.746183	0.331075	2.25382	0.0242074	0.206836	Adap2	11	80044931	80069784
ENSMUSG00000029878	24.238	0.43815	0.19438	2.25409	0.0241903	0.206836	Dbpht2	12	74343442	74348782
ENSMUSG00000051403	883.331	0.224474	0.0995972	2.25382	0.0242075	0.206836	Ppp1r37	7	19264725	19297001
ENSMUSG00000015488	950.454	0.130903	0.0581013	2.25301	0.0242586	0.207046	Cacfd1	2	26899938	26911101
ENSMUSG00000028255	10.098	-0.917722	0.407364	-2.25283	0.0242699	0.207046	Clca1	3	144709578	144738537
ENSMUSG00000066894	645.39	0.240729	0.106839	2.25319	0.0242469	0.207046	Vsig10	5	117457148	117493070
ENSMUSG00000000386	16.1824	-0.853608	0.378996	-2.25229	0.0243039	0.207227	Mx1	16	97248235	97264107
ENSMUSG00000028869	605.649	0.140034	0.0621808	2.25205	0.0243189	0.207227	Gnl2	4	124910378	124949173
ENSMUSG00000028931	37.4725	0.430204	0.191041	2.25189	0.0243291	0.207227	Kcnab2	4	152475199	152562367
ENSMUSG00000108659	21.5085	-0.487048	0.216345	-2.25126	0.0243692	0.207461	Gm34121	7	55688614	55699798
ENSMUSG00000052131	7.37451	-1.23368	0.548204	-2.2504	0.0244239	0.207819	Akr1b7	6	34389269	34400077
ENSMUSG00000019178	19.7294	0.545273	0.242434	2.24916	0.0245025	0.207948	Styxl1	5	135776074	135807239
ENSMUSG00000020212	172.662	-0.291537	0.12961	-2.24934	0.0244911	0.207948	Mdm1	10	117977716	118004902
ENSMUSG00000043943	91.9707	-0.401813	0.17861	-2.24966	0.0244706	0.207948	Naalad2	9	18233247	18314291
ENSMUSG00000060301	244.387	-0.21376	0.0950376	-2.24922	0.0244986	0.207948	2610008E11Rik	10	78900208	78933434
ENSMUSG00000108461	24.9353	0.511758	0.227463	2.24986	0.0244581	0.207948	AV356131	7	116042340	116097743
ENSMUSG00000064247	36.2676	-0.586463	0.260884	-2.24798	0.0245773	0.20837	Plcxd1	5	110247835	110253819
ENSMUSG00000092558	341.339	0.146043	0.0649663	2.24798	0.0245777	0.20837	Med20	17	47922507	47935343
ENSMUSG00000026580	77.4826	-0.508513	0.226235	-2.24772	0.0245943	0.208403	Selp	1	163942833	163977595
ENSMUSG00000031603	10.4001	-0.777069	0.345773	-2.24733	0.0246187	0.208502	Fgf20	8	40732207	40761372
ENSMUSG00000078350	863.256	-0.379751	0.16911	-2.24559	0.0247303	0.209339	Smim1	4	154104927	154110687
ENSMUSG00000036523	116.43	-0.507339	0.225951	-2.24535	0.024746	0.209363	Greb1	12	16720616	16850887
ENSMUSG00000037343	439.196	-0.168997	0.0752807	-2.24489	0.0247749	0.209373	Taf2	15	54878527	54935548
ENSMUSG00000069763	54.7075	0.810878	0.361208	2.24491	0.0247742	0.209373	Tmem100	11	89921174	89927334
ENSMUSG00000110140	8.93119	-0.689917	0.30735	-2.24473	0.0247855	0.209373	5430421F17Rik	8	25784087	25796286
ENSMUSG00000029012	367.912	0.163435	0.0728155	2.2445	0.0248	0.209388	Orc5	5	22691483	22755427
ENSMUSG00000020458	3910.07	-0.177865	0.0792863	-2.24333	0.0248754	0.209917	Rtn4	11	29642947	29694331
ENSMUSG00000023781	7.66265	0.741313	0.330573	2.24251	0.0249283	0.210255	Hes7	11	69011230	69014881
ENSMUSG00000024515	1306.24	0.160684	0.0716731	2.24191	0.0249675	0.210477	Smad4	18	73772080	73836851
ENSMUSG00000045382	231.714	-0.343224	0.153195	-2.24044	0.0250625	0.21101	Cxcr4	1	128515936	128520030
ENSMUSG00000079363	60.3916	-0.390953	0.174507	-2.24033	0.0250694	0.21101	Gbp4	5	105263633	105287452
ENSMUSG00000092325	55.1626	-0.444443	0.198367	-2.24051	0.0250577	0.21101	Gm18284	15	81558461	81559079
ENSMUSG00000026271	194.626	-0.33777	0.150812	-2.23967	0.0251123	0.211199	Gpr35	1	92878587	92914113
ENSMUSG00000034681	1429.7	0.181235	0.0809305	2.23939	0.0251304	0.211199	Rnps1	17	24633539	24644875
ENSMUSG00000035916	4.81927	1.00284	0.447815	2.23941	0.0251294	0.211199	Ptprq	10	107352910	107555912
ENSMUSG00000000126	415.403	0.268532	0.119971	2.23831	0.025201	0.211466	Wnt9a	11	59197754	59224378
ENSMUSG00000004626	817.862	0.185516	0.0828736	2.23854	0.0251861	0.211466	Stxbp2	8	3680955	3693644
ENSMUSG00000004665	2414.95	0.155323	0.0693876	2.23848	0.0251899	0.211466	Cnn2	10	79824418	79831896
ENSMUSG00000023826	22.234	0.469279	0.209685	2.23802	0.0252195	0.211505	Prkn	17	11059271	12282248
ENSMUSG00000062078	1750.04	0.285464	0.127562	2.23784	0.0252314	0.211505	Qki	17	10421530	10538783
ENSMUSG00000034509	289.827	0.160286	0.0716334	2.23759	0.0252477	0.211533	Mad2l1bp	17	46458313	46464479
ENSMUSG00000030207	64.0568	-0.406954	0.181888	-2.23738	0.0252612	0.211538	Fam234b	6	135174975	135221953
ENSMUSG00000021287	59.3086	0.334487	0.149536	2.23684	0.0252969	0.211637	Xrcc3	12	111769626	111780307
ENSMUSG00000041216	43.0472	-0.494718	0.221171	-2.23681	0.0252988	0.211637	Clvs1	4	9269293	9451691
ENSMUSG00000044968	78.6972	-0.257791	0.115269	-2.23644	0.0253232	0.2117	Napepld	5	21867899	21906394
ENSMUSG00000099689	111.514	-0.28093	0.125623	-2.2363	0.0253322	0.2117	Zfp383	7	29607648	29616238
ENSMUSG00000031029	2782.66	0.16422	0.0734482	2.23586	0.0253611	0.211834	Eif3f	7	108533624	108542158
ENSMUSG00000025702	3675.63	-0.161353	0.0721802	-2.23541	0.0253903	0.211842	Marchf8	6	116314985	116386501
ENSMUSG00000030306	213.634	-0.33107	0.148099	-2.23546	0.0253869	0.211842	Tmtc1	6	148133928	148345887
ENSMUSG00000079436	7.56782	1.6662	0.74542	2.23525	0.0254009	0.211842	Kcnj13	1	87314085	87322451
ENSMUSG00000020062	7.53477	-0.782305	0.350054	-2.23481	0.0254298	0.211975	Slc5a8	10	88721854	88765377
ENSMUSG00000024330	18.7124	-0.86306	0.386419	-2.23349	0.025517	0.212378	Col11a2	17	34258411	34285659
ENSMUSG00000027763	569.906	-0.204877	0.0917148	-2.23385	0.0254931	0.212378	Mbnl1	3	60380251	60537171
ENSMUSG00000039891	24.7951	-0.498124	0.223012	-2.23362	0.0255082	0.212378	Txlnb	10	17671974	17721413
ENSMUSG00000035285	57.2873	-0.387212	0.173426	-2.23272	0.0255671	0.212687	Nat14	7	4925027	4928005
ENSMUSG00000053821	86.761	0.452994	0.20294	2.23216	0.0256044	0.212889	Gm9922	14	101965037	101967283
ENSMUSG00000048960	504.585	-0.362856	0.162584	-2.23181	0.0256276	0.212974	Prex2	1	11063689	11373905
ENSMUSG00000073125	395.413	-0.480564	0.215348	-2.23157	0.0256434	0.212997	Xlr3b	X	72235813	72246536
ENSMUSG00000035686	5.76414	1.28141	0.57463	2.22998	0.0257487	0.213611	Thrsp	7	97062145	97066937
ENSMUSG00000038518	886.577	0.365878	0.164058	2.23017	0.025736	0.213611	Jarid2	13	44882950	45075119
ENSMUSG00000049382	30431	0.231408	0.103777	2.22987	0.0257564	0.213611	Krt8	15	101905133	101912917
ENSMUSG00000047888	422.169	0.353761	0.158663	2.22964	0.0257715	0.213629	Tnrc6b	15	80595514	80825286
ENSMUSG00000039005	539.407	-0.263026	0.117989	-2.22925	0.0257975	0.213736	Tlr4	4	66745821	66848521
ENSMUSG00000032497	2094.58	0.175963	0.0789623	2.22844	0.0258513	0.214073	Lrrfip2	9	110946660	111054736
ENSMUSG00000021846	263.718	0.290113	0.130206	2.22811	0.0258732	0.214146	Peli2	14	48358280	48519032
ENSMUSG00000038740	220.809	-0.206651	0.0927806	-2.22731	0.0259267	0.214481	Mvb12b	2	33619965	33777958
ENSMUSG00000020311	1498.3	0.135411	0.0608545	2.22517	0.02607	0.214691	Erlec1	11	30880774	30904335
ENSMUSG00000020472	565.618	0.270438	0.121522	2.22543	0.0260527	0.214691	Zkscan17	11	59376346	59417577
ENSMUSG00000026870	8.07816	-0.800523	0.359533	-2.22657	0.0259763	0.214691	Cutal	2	34764408	34782144
ENSMUSG00000030523	14.91	-0.967106	0.434612	-2.22522	0.0260666	0.214691	Trpm1	7	63803583	63919523
ENSMUSG00000031662	21.1518	-0.48994	0.220138	-2.22561	0.0260406	0.214691	Snx20	8	89353191	89362756
ENSMUSG00000039323	931.994	0.384311	0.172676	2.22562	0.0260395	0.214691	Igfbp2	1	72863662	72891633
ENSMUSG00000056220	677.311	-0.247278	0.111127	-2.22519	0.0260687	0.214691	Pla2g4a	1	149705369	149837041
ENSMUSG00000063286	28.837	-0.624727	0.280672	-2.22582	0.0260261	0.214691	Gvin-ps7	7	106103599	106110878
ENSMUSG00000072884	11.162	-0.781874	0.351369	-2.22522	0.0260666	0.214691	Gm10433	12	100122780	100159810
ENSMUSG00000041762	60.8703	0.432187	0.194254	2.22486	0.0260909	0.214756	Gpr155	2	73171850	73216916
ENSMUSG00000028703	1444.8	0.162178	0.0729344	2.22361	0.0261745	0.215335	Lrrc41	4	115932466	115954240
ENSMUSG00000001333	28.152	0.538891	0.242388	2.22325	0.0261987	0.215426	Sync	4	129181410	129202352
ENSMUSG00000041801	834.304	-0.155287	0.0698746	-2.22236	0.0262589	0.215813	Phlda3	1	135693857	135696874
ENSMUSG00000009406	198.234	-0.167578	0.0754184	-2.22198	0.0262845	0.215915	Elk1	X	20799634	20816847
ENSMUSG00000033460	99.3373	-0.283863	0.127821	-2.22078	0.0263658	0.216474	Armcx1	X	133618712	133622666
ENSMUSG00000026604	408.97	-0.260162	0.11717	-2.22039	0.0263925	0.216585	Ptpn14	1	189460465	189608892
ENSMUSG00000108763	9.34672	-0.715996	0.32252	-2.22001	0.0264183	0.216689	Btnl12	16	37671275	37681508
[truncated: 14,390 more rows]
