# Supplementary material for: Roles of chromosomal and gonadal sex in the fetal and placental responses to maternal food restriction in mice
Source: Mol Hum Reprod. 2025 Apr 26;31(2):gaaf015. doi: 10.1093/molehr/gaaf015 (PMC12085225; doi:10.1093/molehr/gaaf015)
Supplement: gaaf015_Supplementary_Data [file gaaf015_supplementary_data.zip › Supplementary Table 5.xlsx]

## Sheet: Supplementary Table S5
Supplementary Table S5. Effects of chromosomal sex on gene expression in the labyrinth; a positive log2FoldChange indicates higher expression in XY placentas.
ensembl_gene_id	baseMean	log2FoldChange	lfcSE	stat	pvalue	padj	mgi_symbol	chromosome_name	start_position	end_position
ENSMUSG00000069045	342.514	10.7406	0.533611	20.1282	4.1767e-90	7.14466e-86	Ddx3y	Y	1260771	1286629
ENSMUSG00000086503	5550.35	-7.6683	0.404312	-18.9663	3.24082e-80	2.77187e-76	Xist	X	102503972	102537573
ENSMUSG00000069049	206.901	11.2326	0.600219	18.7142	3.78978e-78	2.16093e-74	Eif2s3y	Y	1010543	1028847
ENSMUSG00000056673	146.321	9.65837	0.52688	18.3312	4.66197e-75	1.99369e-71	Kdm5d	Y	897788	956786
ENSMUSG00000068457	81.5508	9.7661	0.544213	17.9454	5.21728e-72	1.78494e-68	Uty	Y	1096861	1245759
ENSMUSG00000101036	11.9574	6.76944	0.586506	11.542	8.10448e-31	2.31059e-27	Gm28588	Y	841780	847753
ENSMUSG00000035150	2831.93	-0.490137	0.0514904	-9.51899	1.74869e-21	4.27331e-18	Eif2s3x	X	93232313	93256468
ENSMUSG00000099876	4.2799	5.73679	0.667578	8.59344	8.4401e-18	1.8047e-14	Gm29650	Y	1048393	1049134
ENSMUSG00000083757	3.49888	19.0177	2.38944	7.95907	1.73342e-15	3.29465e-12	Rps15a-ps4	4	131947357	131947748
ENSMUSG00000027794	80.6216	2.61901	0.433784	6.03759	1.56437e-09	2.67601e-06	Sohlh2	3	55089449	55117378
ENSMUSG00000017692	43.1962	-1.24314	0.206877	-6.00909	1.86573e-09	2.90138e-06	Rhbdl3	11	80191738	80246781
ENSMUSG00000031314	686.537	-0.741772	0.126317	-5.87228	4.29832e-09	6.12726e-06	Taf1	X	100576279	100644640
ENSMUSG00000031352	271.293	0.719017	0.12432	5.78359	7.31213e-09	9.62164e-06	Hccs	X	168033189	168103368
ENSMUSG00000031358	910.808	0.647547	0.112883	5.73642	9.66994e-09	1.18153e-05	Msl3	X	167437113	167456894
ENSMUSG00000034160	2038.1	-0.709588	0.144104	-4.92412	8.47402e-07	0.000966377	Ogt	X	100683666	100727957
ENSMUSG00000019823	660.534	-0.528065	0.110683	-4.77097	1.83339e-06	0.00196012	Mical1	10	41352310	41363028
ENSMUSG00000031750	530.605	-0.716905	0.154177	-4.6499	3.32102e-06	0.00334172	Il34	8	111468461	111532556
ENSMUSG00000056836	165.586	-0.581989	0.129902	-4.48022	7.45667e-06	0.00708632	Pin4-ps	7	39840361	39840755
ENSMUSG00000025332	1848.8	-0.86779	0.194896	-4.45259	8.48411e-06	0.00763838	Kdm5c	X	151016016	151057531
ENSMUSG00000027514	103.202	1.16889	0.281243	4.15616	3.23646e-05	0.0276814	Zbp1	2	173048405	173060716
ENSMUSG00000000204	24.9132	1.71459	0.42004	4.08197	4.46547e-05	0.0318276	Slfn4	11	83066012	83081042
ENSMUSG00000026646	259.803	0.631714	0.153892	4.10491	4.04477e-05	0.0318276	Suv39h2	2	3456852	3476068
ENSMUSG00000032591	24.1365	-0.855367	0.209295	-4.08691	4.37163e-05	0.0318276	Mst1	9	107957635	107962202
ENSMUSG00000063785	228.489	-0.400568	0.0980219	-4.08652	4.379e-05	0.0318276	Utp14a	X	47345739	47371330
ENSMUSG00000036959	245.798	-1.16853	0.288061	-4.05654	4.98059e-05	0.0340792	Bcorl1	X	47430235	47496926
ENSMUSG00000053522	24.2979	1.28879	0.318593	4.04526	5.22658e-05	0.0343869	Lgals7	7	28563278	28565709
ENSMUSG00000031722	32.0921	0.93964	0.23522	3.99473	6.47687e-05	0.0410346	Hp	8	110301760	110305804
ENSMUSG00000001131	52.1109	0.626696	0.157595	3.97661	6.99047e-05	0.0427068	Timp1	X	20736405	20740974
ENSMUSG00000057170	2606.06	1.09182	0.2766	3.94727	7.90459e-05	0.0466262	Prl3d1	13	27278173	27284241
ENSMUSG00000047146	16.2344	-1.91347	0.48682	-3.93055	8.47521e-05	0.0483256	Tet1	10	62640349	62744775
ENSMUSG00000031144	596.473	-0.490823	0.126187	-3.88964	0.000100393	0.0553978	Syp	X	7504710	7519495
ENSMUSG00000051747	52.78	-2.53143	0.652993	-3.87665	0.000105905	0.0566129	Ttn	2	76534324	76812891
ENSMUSG00000025496	94.9026	0.731094	0.188997	3.86829	0.000109599	0.0568122	Drd4	7	140871919	140876377
ENSMUSG00000029054	118.43	0.455609	0.118769	3.83609	0.000125007	0.0614477	Gabrd	4	155469437	155482569
ENSMUSG00000037279	527.251	-0.422691	0.110228	-3.83468	0.000125726	0.0614477	Ovol2	2	144147095	144174066
ENSMUSG00000105108	25.5566	0.9337	0.246981	3.78045	0.000156544	0.0743846	Gm42687	3	115704019	115704182
ENSMUSG00000103276	80.8506	0.720083	0.191762	3.75508	0.000173284	0.0801134	Gm37917	9	98649983	98650374
ENSMUSG00000016179	21.6553	-0.935939	0.25161	-3.7198	0.000199377	0.0897511	Camk1g	1	193028654	193052606
ENSMUSG00000028214	102.187	0.516217	0.139256	3.70696	0.000209759	0.0920037	Gem	4	11704457	11714752
ENSMUSG00000062201	22.8325	1.28567	0.349437	3.67927	0.000233901	0.100028	Prl3d3	13	27340773	27346576
ENSMUSG00000010592	8.24109	1.46523	0.402626	3.63918	0.000273507	0.110928	Dazl	17	50586423	50600664
ENSMUSG00000027223	330.499	0.285035	0.078237	3.64323	0.000269237	0.110928	Mapk8ip1	2	92214021	92231608
ENSMUSG00000031355	114.242	0.656581	0.180934	3.62885	0.000284692	0.110928	Arhgap6	X	167578095	168087431
ENSMUSG00000040026	55.7072	1.29137	0.355946	3.628	0.000285624	0.110928	Saa3	7	46361422	46365124
ENSMUSG00000052298	4140.33	0.24048	0.0663858	3.62246	0.000291813	0.110928	Cdc42se2	11	54608282	54678501
ENSMUSG00000025220	976.932	-0.32807	0.0909754	-3.60614	0.000310783	0.115571	Oga	19	45738698	45772276
ENSMUSG00000030994	128.163	-0.608536	0.169161	-3.59737	0.000321445	0.116488	D7Ertd443e	7	133867508	134102889
ENSMUSG00000033777	17.5885	0.826742	0.230441	3.58764	0.00033368	0.116488	Tlr13	X	105186810	105204099
ENSMUSG00000083307	230.558	0.347492	0.0968367	3.58844	0.000332667	0.116488	AA414768	X	12803111	12804367
ENSMUSG00000007097	293.009	0.622581	0.175218	3.55318	0.000380603	0.122842	Atp1a2	1	172099276	172125631
ENSMUSG00000029762	104.862	-0.418949	0.117868	-3.5544	0.000378847	0.122842	Akr1b8	6	34331054	34345398
ENSMUSG00000038453	41.4181	-0.874061	0.245321	-3.56292	0.00036675	0.122842	Srcin1	11	97400166	97467012
ENSMUSG00000079297	345.261	-0.444305	0.124536	-3.56769	0.000360139	0.122842	Gm2223	X	32943124	32944473
ENSMUSG00000032726	274.36	-0.608539	0.171519	-3.54794	0.000388259	0.122992	Bmp8a	4	123206438	123237045
ENSMUSG00000026822	24.8878	0.981866	0.278779	3.52202	0.000428268	0.128525	Lcn2	2	32274645	32278264
ENSMUSG00000051373	89.2995	-0.652533	0.185016	-3.52691	0.000420445	0.128525	Plpp7	2	31985540	32000832
ENSMUSG00000079092	10643.6	0.608065	0.172607	3.52283	0.000426963	0.128525	Prl2c2	13	13170710	13179968
ENSMUSG00000028613	2406.83	-0.546327	0.155944	-3.50336	0.000459431	0.1355	Lrp8	4	107659066	107734037
ENSMUSG00000031065	2093.48	-0.411012	0.117692	-3.49226	0.000478951	0.136549	Cdk16	X	20554193	20566119
ENSMUSG00000032036	46.9423	-0.774015	0.221636	-3.49228	0.00047891	0.136549	Kirrel3	9	34397190	34948012
ENSMUSG00000000792	145.576	-0.636473	0.183243	-3.47338	0.000513943	0.140438	Slc5a5	8	71335533	71345401
ENSMUSG00000028940	8.23089	-1.43384	0.413397	-3.46843	0.00052351	0.140438	Hes2	4	152243324	152246926
ENSMUSG00000038677	66.034	-1.08753	0.314017	-3.46328	0.000533641	0.140438	Scube3	17	28361115	28393828
ENSMUSG00000040412	37.4986	-0.981585	0.283272	-3.46517	0.000529893	0.140438	Elapor1	3	108363010	108443852
ENSMUSG00000112023	17.5349	1.30974	0.377316	3.47122	0.000518109	0.140438	Lilrb4b	10	51356728	51362799
ENSMUSG00000038963	3287.32	-0.502186	0.145672	-3.44737	0.000566079	0.142976	Slco4a1	2	180098038	180116660
ENSMUSG00000039242	1272.43	0.250544	0.0727145	3.44559	0.000569824	0.142976	B3galnt2	13	14129054	14173688
ENSMUSG00000066026	688.679	-0.348968	0.101234	-3.44716	0.000566515	0.142976	Dhrs3	4	144619397	144654779
ENSMUSG00000085272	33.2315	-0.748944	0.217569	-3.44233	0.00057672	0.142976	Sbk3	7	4968259	4974167
ENSMUSG00000031149	365.508	0.288119	0.0843333	3.41643	0.000634471	0.15074	Praf2	X	7594678	7597303
ENSMUSG00000051220	42.9311	-0.410529	0.120097	-3.41831	0.000630119	0.15074	Ercc6l	X	101185322	101200697
ENSMUSG00000052776	1142.26	0.481599	0.140844	3.41938	0.000627637	0.15074	Oas1a	5	121034319	121045584
ENSMUSG00000024619	228.419	-0.441524	0.129574	-3.40751	0.00065558	0.153621	Cdx1	18	61151934	61169271
ENSMUSG00000026873	153.214	-0.621316	0.182845	-3.39805	0.000678677	0.156177	Phf19	2	34783769	34804038
ENSMUSG00000035834	794.917	-0.50602	0.149022	-3.39562	0.000684745	0.156177	Polr3g	13	81821962	81859132
ENSMUSG00000020623	470.195	0.43536	0.129037	3.37391	0.000741082	0.166802	Map2k6	11	110289948	110416348
ENSMUSG00000025856	1739.12	-0.367475	0.109699	-3.34985	0.000808564	0.173587	Pdgfa	5	138961769	138983125
ENSMUSG00000027692	56.6182	-0.790724	0.2359	-3.35194	0.000802468	0.173587	Tnik	3	28317363	28730007
ENSMUSG00000031216	2942.99	-0.540133	0.161461	-3.34529	0.000821968	0.173587	Stard8	X	98046854	98118334
ENSMUSG00000049775	39273	0.796221	0.237908	3.34676	0.00081763	0.173587	Tmsb4x	X	165990089	165992311
ENSMUSG00000068893	30.5376	0.874344	0.260947	3.35066	0.000806205	0.173587	Sprr2a2	3	92123227	92164031
ENSMUSG00000023349	14.6011	1.33225	0.400583	3.32578	0.000881721	0.183936	Clec4n	6	123206802	123223980
ENSMUSG00000001510	1526.08	-0.661336	0.200455	-3.29918	0.000969692	0.188495	Dlx3	11	95010945	95016122
ENSMUSG00000021348	21948.5	0.296002	0.089611	3.30319	0.000955906	0.188495	Prl7d1	13	27890320	27900719
ENSMUSG00000027611	4613.43	0.285653	0.0864874	3.30283	0.000957149	0.188495	Procr	2	155593037	155597391
ENSMUSG00000029272	367.833	0.907702	0.274864	3.30237	0.000958712	0.188495	Sult1e1	5	87723828	87739453
ENSMUSG00000029380	17.1713	1.33273	0.403576	3.30231	0.000958929	0.188495	Cxcl1	5	91039100	91040974
ENSMUSG00000072553	10.2192	1.24115	0.374483	3.31431	0.000918706	0.188495	Gm525	11	88964667	88983866
ENSMUSG00000032468	601.358	0.184871	0.0563094	3.28314	0.00102659	0.197313	Armc8	9	99360425	99450952
ENSMUSG00000039236	3109.49	0.346232	0.10583	3.2716	0.00106942	0.200038	Isg20	7	78563172	78570144
ENSMUSG00000061132	128.525	-0.645197	0.197464	-3.26742	0.00108533	0.200038	Blnk	19	40917371	40982978
ENSMUSG00000078763	17.2517	0.998715	0.305713	3.26684	0.00108754	0.200038	Slfn1	11	83007675	83013496
ENSMUSG00000092130	12.3591	-1.35574	0.414392	-3.27164	0.00106925	0.200038	D030025P21Rik	12	84922543	84934724
ENSMUSG00000020846	5538.46	-0.317023	0.0973918	-3.25513	0.00113339	0.202236	Rflnb	11	75910020	75918608
ENSMUSG00000045294	382.133	0.294066	0.0904318	3.2518	0.00114678	0.202236	Insig1	5	28276361	28283660
ENSMUSG00000050234	1893.77	0.376313	0.11553	3.25726	0.00112492	0.202236	Gja4	4	127205214	127207832
ENSMUSG00000054905	18.8733	1.22765	0.377319	3.25361	0.0011395	0.202236	Stfa3	16	36270899	36275754
ENSMUSG00000060402	559.331	-0.59861	0.1844	-3.24625	0.00116936	0.204113	Chst8	7	34373893	34512136
ENSMUSG00000019437	426.676	0.262438	0.0810921	3.2363	0.00121091	0.20923	Tlcd1	11	78067537	78072735
ENSMUSG00000022902	8.55381	1.25778	0.389708	3.2275	0.00124876	0.213613	Stfa2	16	36224354	36228819
ENSMUSG00000022584	17.648	1.22922	0.384247	3.19903	0.00137889	0.222522	Ly6c2	15	74980007	74983819
ENSMUSG00000027803	3435.81	-0.262784	0.0820905	-3.20115	0.0013688	0.222522	Wwtr1	3	57363070	57483331
ENSMUSG00000032419	29.3513	-0.699491	0.21863	-3.19943	0.00137698	0.222522	Tbx18	9	87584853	87613313
ENSMUSG00000033508	67.1068	0.666548	0.20816	3.2021	0.00136428	0.222522	Asprv1	6	86605146	86606692
ENSMUSG00000045826	38.1753	0.517362	0.161666	3.2002	0.00137334	0.222522	Ptprcap	19	4203603	4206750
ENSMUSG00000072945	984.16	-0.57687	0.179929	-3.2061	0.00134546	0.222522	Ripply1	X	138680298	138683102
ENSMUSG00000053192	243.434	0.463274	0.145083	3.19317	0.0014072	0.224968	Mllt11	3	95126446	95139482
ENSMUSG00000096188	4746.45	-0.415657	0.130765	-3.17866	0.00147957	0.234347	Cmtm4	8	105074823	105122439
ENSMUSG00000000159	30.0614	0.765923	0.24638	3.10871	0.00187905	0.259553	Igsf5	16	96162868	96223321
ENSMUSG00000004451	4564.01	0.298833	0.0957774	3.12008	0.00180803	0.259553	Ralb	1	119398035	119432524
ENSMUSG00000015968	38.3302	-0.840196	0.270478	-3.10634	0.00189418	0.259553	Cacna1d	14	29761896	30213412
ENSMUSG00000020818	2329.51	0.238973	0.07603	3.14315	0.00167143	0.259553	Mfsd11	11	116743266	116766461
ENSMUSG00000022906	930.36	0.258076	0.0825855	3.12495	0.00177834	0.259553	Parp9	16	35758840	35792975
ENSMUSG00000027297	117.037	-0.403201	0.129689	-3.10898	0.00187733	0.259553	Ltk	2	119581801	119590912
ENSMUSG00000030792	1460.47	-0.220252	0.0706629	-3.11694	0.00182739	0.259553	Dkkl1	7	44856943	44861571
ENSMUSG00000032788	305.956	-0.575945	0.184114	-3.12819	0.00175884	0.259553	Pdxk	10	78272578	78300809
ENSMUSG00000037411	16424.9	0.519194	0.165631	3.13464	0.00172067	0.259553	Serpine1	5	137090358	137101122
ENSMUSG00000037962	347.223	-0.68059	0.218902	-3.1091	0.00187657	0.259553	Rflna	5	125080285	125089611
ENSMUSG00000039089	151.618	-0.585825	0.187565	-3.12332	0.00178825	0.259553	L3mbtl3	10	26150366	26251967
ENSMUSG00000044317	541.935	-0.514054	0.165419	-3.10759	0.00188617	0.259553	Gpr4	7	18946463	18958099
ENSMUSG00000044641	2286.43	-0.474466	0.15276	-3.10596	0.00189665	0.259553	Pard6b	2	167922924	167943123
ENSMUSG00000048897	426.538	-0.579426	0.184719	-3.1368	0.00170801	0.259553	Zfp710	7	79674562	79743921
ENSMUSG00000050138	12.0471	1.13062	0.360214	3.13873	0.0016968	0.259553	Kcnk12	17	88053229	88105422
ENSMUSG00000056938	627.019	0.398382	0.127481	3.12504	0.00177784	0.259553	Acbd4	11	102992508	103005229
ENSMUSG00000093394	7.22362	0.886164	0.283468	3.12615	0.0017711	0.259553	Gm20621	15	88773983	88775728
ENSMUSG00000020892	132.164	-0.493436	0.160383	-3.07661	0.00209371	0.260636	Aloxe3	11	69016722	69039941
ENSMUSG00000020961	825.464	-0.460742	0.149178	-3.08853	0.00201146	0.260636	Ston2	12	91599783	91755161
ENSMUSG00000021396	48.0854	0.529652	0.171982	3.07969	0.00207213	0.260636	Nxnl2	13	51325058	51329224
ENSMUSG00000026062	277.882	-0.366909	0.119285	-3.0759	0.00209868	0.260636	Slc9a2	1	40719734	40808433
ENSMUSG00000029055	44.5621	-0.885582	0.288364	-3.07106	0.00213302	0.260636	Plch2	4	155067572	155141241
ENSMUSG00000030380	19.1919	-0.631391	0.205117	-3.07821	0.00208251	0.260636	Mzf1	7	12776230	12788691
ENSMUSG00000031921	606.336	-0.260103	0.0845192	-3.07745	0.00208783	0.260636	Terf2	8	107796032	107823179
ENSMUSG00000036553	1542.91	-0.484723	0.157691	-3.07388	0.00211296	0.260636	Sh3tc1	5	35854524	35897331
ENSMUSG00000038663	12.5499	-0.717712	0.232665	-3.08474	0.0020373	0.260636	Fsd2	7	81183056	81216692
ENSMUSG00000041707	15.2032	0.930593	0.302033	3.0811	0.0020624	0.260636	Tmem273	14	32507920	32539941
ENSMUSG00000048170	600.178	-0.434024	0.140981	-3.07861	0.00207972	0.260636	Mcmbp	7	128298165	128342219
ENSMUSG00000062519	94.0435	-0.420086	0.136584	-3.07566	0.00210035	0.260636	Zfp398	6	47812595	47850471
ENSMUSG00000069041	61.1114	0.548201	0.178506	3.07104	0.00213311	0.260636	Slc25a31	3	40663285	40680527
ENSMUSG00000073144	5.88382	1.199	0.38807	3.08965	0.0020039	0.260636	4930599N23Rik	6	39095307	39125307
ENSMUSG00000078349	183.864	0.429597	0.139656	3.0761	0.00209727	0.260636	AW011738	4	156287656	156295023
ENSMUSG00000020651	19.3349	-0.788898	0.259345	-3.04188	0.00235105	0.261964	Slc26a4	12	31569826	31609968
ENSMUSG00000026421	16822.9	0.280322	0.0916087	3.06	0.0022134	0.261964	Csrp1	1	135647799	135679970
ENSMUSG00000027875	359.484	-0.509628	0.16695	-3.05258	0.0022688	0.261964	Hmgcs2	3	98187751	98218054
ENSMUSG00000030137	79.0578	0.516867	0.169118	3.05626	0.00224117	0.261964	Tuba8	6	121187655	121203813
ENSMUSG00000033526	424.44	-0.387644	0.127396	-3.04284	0.00234358	0.261964	Ppip5k1	2	121141042	121185877
ENSMUSG00000034391	209.416	0.451423	0.148422	3.04148	0.00235417	0.261964	Fbxo15	18	84952907	84999598
ENSMUSG00000035121	262.828	0.437113	0.142598	3.06536	0.0021741	0.261964	Neil2	14	63419892	63431305
ENSMUSG00000035776	531.734	-0.189606	0.0621369	-3.05143	0.00227755	0.261964	Cd99l2	X	70463666	70536455
ENSMUSG00000040010	5363.73	-0.646489	0.211835	-3.05185	0.00227435	0.261964	Slc7a5	8	122607889	122634433
ENSMUSG00000041737	13.3622	-0.741021	0.242937	-3.05026	0.00228647	0.261964	Tmem45b	9	31337492	31375758
ENSMUSG00000050295	46.4365	-0.564077	0.184664	-3.0546	0.00225359	0.261964	Foxc1	13	31990616	31996459
ENSMUSG00000056457	27044	0.524667	0.172516	3.04127	0.00235585	0.261964	Prl2c3	13	12805705	12814968
ENSMUSG00000056737	1482.11	0.400705	0.131132	3.05574	0.00224505	0.261964	Capg	6	72521374	72539966
ENSMUSG00000099397	193.469	0.298002	0.0979964	3.04094	0.00235838	0.261964	Gm7809	17	22186482	22187223
ENSMUSG00000015932	9232.59	0.295121	0.0976161	3.02328	0.00250051	0.26723	Dstn	2	143757240	143785244
ENSMUSG00000028701	524.88	-0.467181	0.154409	-3.02562	0.00248124	0.26723	Lurap1	4	115989603	116008535
ENSMUSG00000037348	369.174	-0.52044	0.171955	-3.02661	0.00247314	0.26723	Paqr7	4	134224008	134237546
ENSMUSG00000041879	691.111	-0.342401	0.113462	-3.01777	0.00254639	0.26723	Ipo9	1	135310050	135358237
ENSMUSG00000042348	810.13	-0.50691	0.167786	-3.02118	0.00251794	0.26723	Arl15	13	113931041	114293997
ENSMUSG00000042500	178.211	-0.445355	0.147027	-3.02906	0.00245316	0.26723	Ago4	4	126383334	126427265
ENSMUSG00000052331	234.913	-0.623764	0.206338	-3.02302	0.00250264	0.26723	Ankrd44	1	54684499	54965546
ENSMUSG00000074405	336.76	-0.478454	0.158469	-3.01923	0.0025342	0.26723	Zfp865	7	5023375	5039767
ENSMUSG00000116579	105.068	0.548544	0.181193	3.0274	0.00246666	0.26723	Gm49701	16	58471853	58475607
ENSMUSG00000025498	1379.08	0.355328	0.117819	3.01587	0.0025624	0.26727	Irf7	7	140842619	140846394
ENSMUSG00000001225	7.53669	0.896964	0.300548	2.98442	0.00284114	0.276533	Slc26a3	12	31440870	31523916
ENSMUSG00000002845	1626.99	0.216199	0.0722235	2.99347	0.00275825	0.276533	Tmem39a	16	38379060	38412524
ENSMUSG00000022178	1342.66	-0.382176	0.127635	-2.99428	0.00275097	0.276533	Ajuba	14	54804929	54815015
ENSMUSG00000026981	25.157	0.825293	0.277266	2.97654	0.00291524	0.276533	Il1rn	2	24226865	24241506
ENSMUSG00000028464	5060.38	0.300144	0.100271	2.99333	0.00275949	0.276533	Tpm2	4	43514711	43523765
ENSMUSG00000029370	1392.26	-0.346444	0.116339	-2.97789	0.00290239	0.276533	Rassf6	5	90750935	90788516
ENSMUSG00000030683	21.1778	0.817391	0.27322	2.99169	0.00277437	0.276533	Sez6l2	7	126549735	126569778
ENSMUSG00000031762	1504.54	0.478209	0.160721	2.97541	0.00292602	0.276533	Mt2	8	94899292	94900196
ENSMUSG00000034024	3075.8	0.10559	0.0354547	2.97817	0.00289972	0.276533	Cct2	10	116886906	116899719
ENSMUSG00000034930	82.666	-0.451784	0.151631	-2.9795	0.00288718	0.276533	Rtkn	6	83112444	83129560
ENSMUSG00000038831	726.641	-0.525764	0.175354	-2.9983	0.00271488	0.276533	Ralgps1	2	33023429	33261498
ENSMUSG00000056612	1157.28	0.215505	0.0721297	2.98775	0.0028104	0.276533	Ppp1r14b	19	6952336	6954692
ENSMUSG00000058818	22.4126	0.686329	0.230408	2.97876	0.00289417	0.276533	Pirb	7	3714408	3723390
ENSMUSG00000071561	37.8825	1.15733	0.387818	2.9842	0.00284325	0.276533	Cstdc5	16	36179744	36188110
ENSMUSG00000073716	21.9257	-0.613395	0.205712	-2.98181	0.00286547	0.276533	Gm13241	4	146559789	146560568
ENSMUSG00000097115	15.8519	0.761814	0.253969	2.99963	0.00270309	0.276533	1810019N24Rik	7	12680332	12696103
ENSMUSG00000108014	18.6469	0.675106	0.225256	2.99707	0.00272589	0.276533	Gm44380	6	4367774	4368066
ENSMUSG00000020647	92.3918	-0.531439	0.179124	-2.96688	0.00300839	0.281211	Ncoa1	12	4297362	4527182
ENSMUSG00000121485	1128.19	-0.222691	0.075053	-2.96711	0.00300611	0.281211	NA	13	12628945	12684621
ENSMUSG00000018774	2241	0.496229	0.167372	2.96483	0.00302847	0.281549	Cd68	11	69555039	69556979
ENSMUSG00000019302	1169.74	-0.472161	0.159648	-2.95751	0.0031013	0.284625	Atp6v0a1	11	100900278	100954545
ENSMUSG00000026398	25.3361	-0.689583	0.233502	-2.95322	0.00314475	0.284625	Nr5a2	1	136770309	136888186
ENSMUSG00000041481	16.3389	1.11191	0.375865	2.95827	0.0030937	0.284625	Serpina3g	12	104202504	104208198
ENSMUSG00000054203	12.4548	1.24067	0.419853	2.95502	0.00312648	0.284625	Ifi205	1	173839564	173859376
ENSMUSG00000116508	166.229	0.252923	0.0856167	2.95413	0.00313554	0.284625	Gm49463	15	83056521	83059014
ENSMUSG00000041078	12.5911	1.26412	0.428812	2.94795	0.00319887	0.287999	Grid1	14	34542065	35305336
ENSMUSG00000018740	64.1424	-0.455094	0.155462	-2.92736	0.00341853	0.299884	Slc25a35	11	68858957	68865191
ENSMUSG00000021226	365.729	-0.279619	0.0954911	-2.92822	0.00340907	0.299884	Acot2	12	84034635	84040647
ENSMUSG00000038305	136.543	-0.547327	0.18665	-2.93237	0.00336385	0.299884	Spats2l	1	57813321	57987553
ENSMUSG00000051041	48.0337	0.613971	0.209689	2.928	0.00341146	0.299884	Olfml1	7	107166653	107190301
ENSMUSG00000078706	12.2069	-1.14274	0.390201	-2.92859	0.00340503	0.299884	Gm53	11	96126719	96160566
ENSMUSG00000023805	99.5442	-0.649412	0.222159	-2.92319	0.00346464	0.301673	Synj2	17	5991555	6094565
ENSMUSG00000030726	681.362	0.195327	0.0668394	2.92233	0.00347419	0.301673	Pold3	7	99731318	99770772
ENSMUSG00000014361	579.31	-0.360191	0.123629	-2.91349	0.00357417	0.308786	Mertk	2	128540876	128644814
ENSMUSG00000079502	13.7369	-0.72673	0.250073	-2.90607	0.00365995	0.314609	Cfap77	2	28816961	28945078
ENSMUSG00000079480	126.387	-0.398016	0.137107	-2.90296	0.00369657	0.316168	Pin4	X	101163053	101171275
ENSMUSG00000022651	24.6989	0.827455	0.285319	2.90011	0.00373035	0.31747	Retnlg	16	48692984	48694859
ENSMUSG00000062737	17.7847	0.938328	0.32414	2.89482	0.00379374	0.321266	Prl3d2	13	27305681	27311538
ENSMUSG00000000708	450.318	-0.419953	0.145171	-2.89282	0.00381795	0.321724	Kat2b	17	53873889	53979748
ENSMUSG00000049307	55.9067	-0.56985	0.197733	-2.88191	0.00395275	0.33145	Fut4	9	14659616	14663689
ENSMUSG00000056367	94.5159	0.389019	0.135161	2.87818	0.00399971	0.333752	Actr3b	5	25964995	26055686
ENSMUSG00000042195	856.894	-0.433106	0.150786	-2.87233	0.00407454	0.334907	Slc35f2	9	53678822	53725438
ENSMUSG00000049848	28.6867	0.502716	0.175024	2.87227	0.00407539	0.334907	Ceacam19	7	19609667	19621890
ENSMUSG00000090722	25.4122	-0.653077	0.227121	-2.87546	0.00403443	0.334907	Gm8378	12	91641586	91652887
ENSMUSG00000111375	46.2958	-0.493413	0.171862	-2.87099	0.00409187	0.334907	Btbd8	5	107585863	107659073
ENSMUSG00000033419	944.89	-0.533967	0.18641	-2.86447	0.00417701	0.340248	Snap91	9	86647976	86762707
ENSMUSG00000003153	799.81	-0.597263	0.20906	-2.8569	0.00427805	0.340627	Slc2a3	6	122704768	122778599
ENSMUSG00000023088	657.654	-0.56812	0.198964	-2.85539	0.00429839	0.340627	Abcc1	16	14179422	14293601
ENSMUSG00000031799	14327.7	0.188487	0.0659834	2.85659	0.00428223	0.340627	Tpm4	8	72884018	72906986
ENSMUSG00000057315	124.342	-0.508001	0.177922	-2.85519	0.00430115	0.340627	Arhgap24	5	102629257	103045803
ENSMUSG00000083736	62.6006	-0.515704	0.180306	-2.86015	0.00423437	0.340627	Gm6039	X	74276669	74277918
ENSMUSG00000114185	87.9259	0.938974	0.328284	2.86025	0.00423308	0.340627	Gm47662	13	33177630	33185749
ENSMUSG00000046834	11.4213	3.46111	1.21332	2.8526	0.00433633	0.341831	Krt1	15	101753861	101759229
ENSMUSG00000022091	2704.47	-0.47574	0.167053	-2.84783	0.00440179	0.343822	Sorbs3	14	70417917	70449438
ENSMUSG00000104642	11.3093	-1.06086	0.372432	-2.84848	0.00439288	0.343822	Gm9207	3	96362151	96363265
ENSMUSG00000020464	583.613	0.367899	0.129466	2.84166	0.00448791	0.348956	Pnpt1	11	29080744	29111828
ENSMUSG00000018920	317.763	0.402591	0.142066	2.83384	0.00459931	0.35344	Cxcl16	11	70344809	70350810
ENSMUSG00000031963	670.156	-0.429864	0.151636	-2.83485	0.00458474	0.35344	Bmper	9	23134372	23396496
ENSMUSG00000109224	16.7591	0.67184	0.237126	2.83326	0.00460758	0.35344	Tmem147os	7	30429054	30455559
ENSMUSG00000018486	135.53	-0.580353	0.205162	-2.82876	0.00467285	0.35369	Wnt9b	11	103618190	103640647
ENSMUSG00000020553	248.064	0.223005	0.0788242	2.82915	0.00466724	0.35369	Pctp	11	89873491	89893720
ENSMUSG00000045629	1100.65	-0.387666	0.137009	-2.82948	0.00466235	0.35369	Sh3tc2	18	62086146	62157473
ENSMUSG00000061436	180.245	-0.585014	0.20713	-2.82438	0.00473726	0.355419	Hipk2	6	38671325	38853099
ENSMUSG00000061815	243.208	0.44323	0.156913	2.82469	0.00473266	0.355419	Rufy4	1	74164700	74187382
ENSMUSG00000030539	1458.79	-0.58543	0.2076	-2.81999	0.00480258	0.358151	Sema4b	7	79836589	79876275
ENSMUSG00000042595	87.0153	-0.651769	0.231196	-2.81912	0.00481554	0.358151	Fam199x	X	135950343	135983252
ENSMUSG00000001348	597.482	0.375031	0.133215	2.81523	0.00487419	0.360943	Acp5	9	22038023	22047007
ENSMUSG00000008855	1070.81	-0.330165	0.11801	-2.79777	0.00514575	0.362115	Hdac5	11	102085258	102120992
ENSMUSG00000018849	2241.85	-0.55835	0.199475	-2.79909	0.00512463	0.362115	Wwc1	11	35729227	35871354
ENSMUSG00000021288	1509.09	-0.209004	0.0748096	-2.79381	0.00520903	0.362115	Klc1	12	111725283	111774278
ENSMUSG00000022340	13.4176	-0.705939	0.251141	-2.81093	0.00493986	0.362115	Sybu	15	44535252	44651459
ENSMUSG00000026358	9.6501	1.20166	0.430704	2.78998	0.00527105	0.362115	Rgs1	1	144118034	144124980
ENSMUSG00000026854	433.193	-0.362754	0.129856	-2.7935	0.00521405	0.362115	Usp20	2	30872291	30913598
ENSMUSG00000027456	64.1328	0.473304	0.168723	2.80521	0.00502846	0.362115	Sdcbp2	2	151414542	151431925
ENSMUSG00000028546	46.4101	-0.703211	0.250858	-2.80322	0.00505948	0.362115	Elavl4	4	110060919	110209106
ENSMUSG00000030282	1463.91	0.200487	0.0716461	2.79829	0.00513736	0.362115	Cmas	6	142702412	142721440
ENSMUSG00000032741	3302.93	-0.459891	0.16483	-2.79009	0.00526931	0.362115	Tpcn1	5	120672218	120726738
ENSMUSG00000037010	88.1896	-0.444405	0.158285	-2.80763	0.00499077	0.362115	Apln	X	47114023	47123730
ENSMUSG00000038552	330.519	0.363931	0.129935	2.80087	0.00509654	0.362115	Fndc4	5	31449586	31453424
ENSMUSG00000046490	183.992	-0.454836	0.162613	-2.79705	0.00515713	0.362115	Rnf222	11	68779379	68786603
ENSMUSG00000050195	54.4143	-0.659862	0.236456	-2.79063	0.0052605	0.362115	Scd4	19	44321531	44335182
ENSMUSG00000053581	6162.56	0.317825	0.113806	2.7927	0.00522702	0.362115	Zfand2a	5	139456966	139470304
ENSMUSG00000063651	6.9961	1.68704	0.602251	2.80122	0.00509095	0.362115	Cnfn	7	25067045	25069149
ENSMUSG00000066861	365.49	0.490111	0.175526	2.79225	0.00523437	0.362115	Oas1g	5	121014205	121025676
ENSMUSG00000110537	30.3782	0.504953	0.180903	2.79129	0.00524983	0.362115	Gm4316	8	123891994	123905506
ENSMUSG00000000365	134.567	-0.473966	0.169994	-2.78813	0.0053014	0.362271	Rnf17	14	56640038	56762489
ENSMUSG00000018672	668.992	0.314956	0.113051	2.78597	0.00533685	0.362271	Copz2	11	96740696	96752029
ENSMUSG00000072875	59.2158	-0.455765	0.163562	-2.7865	0.00532804	0.362271	Gpr27	6	99669640	99672027
ENSMUSG00000033576	64.5792	-0.593652	0.213308	-2.78307	0.00538473	0.362642	Apol6	15	76928929	76941306
ENSMUSG00000061393	652.28	-0.337206	0.121122	-2.78402	0.005369	0.362642	Acvr2b	9	119231184	119264061
ENSMUSG00000001467	489.18	0.272112	0.098212	2.77066	0.00559423	0.362871	Cyp51	5	4131145	4154746
ENSMUSG00000004661	882.473	-0.447953	0.161658	-2.771	0.00558847	0.362871	Arid3b	9	57697636	57744076
ENSMUSG00000008136	1923.22	0.209082	0.0752473	2.7786	0.00545937	0.362871	Fhl2	1	43162234	43236144
ENSMUSG00000024837	80.1026	-0.432202	0.156096	-2.76882	0.00562591	0.362871	Dmrt1	19	25482982	25581693
ENSMUSG00000030752	146.048	-0.323495	0.116876	-2.76785	0.00564268	0.362871	Kdm8	7	125043848	125061441
ENSMUSG00000035936	78.1164	-0.413438	0.148879	-2.777	0.00548625	0.362871	Aldh5a1	13	25091562	25121644
ENSMUSG00000045180	331.329	-0.503514	0.181481	-2.77448	0.00552904	0.362871	Shroom2	X	151392505	151552461
ENSMUSG00000045284	599.333	-0.440887	0.158642	-2.77913	0.00545052	0.362871	Dcaf12l1	X	43875447	43879074
ENSMUSG00000047798	9.67745	1.02653	0.369113	2.78107	0.00541808	0.362871	Cd300lf	11	115007040	115024818
ENSMUSG00000048707	335.913	-0.404515	0.145934	-2.77191	0.00557288	0.362871	Tprn	2	25152630	25159897
ENSMUSG00000068417	144.831	0.436554	0.157376	2.77396	0.00553779	0.362871	Pnp2	14	51193449	51202206
ENSMUSG00000070305	1510.18	0.285515	0.103135	2.76835	0.00563413	0.362871	Mpzl3	9	44966484	44988734
ENSMUSG00000003575	133.787	-0.500203	0.181021	-2.76324	0.00572312	0.365508	Crtc1	8	70835005	70892229
ENSMUSG00000066438	213.775	-0.599331	0.216909	-2.76305	0.00572642	0.365508	Plekhd1	12	80739365	80770988
ENSMUSG00000028444	54.2034	-0.62809	0.227619	-2.7594	0.00579083	0.365527	Cntfr	4	41657498	41697089
ENSMUSG00000079339	14.0749	0.840183	0.304432	2.75984	0.00578302	0.365527	Ifit1bl1	19	34570291	34579356
ENSMUSG00000079553	213.452	-0.445726	0.161505	-2.75982	0.00578331	0.365527	Kifc1	17	34094633	34109635
ENSMUSG00000013150	128.281	0.49084	0.178063	2.75656	0.00584137	0.366017	Gfod2	8	106440486	106485296
ENSMUSG00000030368	367296	0.356921	0.129437	2.75749	0.00582473	0.366017	Ceacam11	7	17706049	17712481
ENSMUSG00000033882	80.1338	0.397241	0.144207	2.75466	0.00587525	0.366795	Rbm46	3	82744535	82783790
ENSMUSG00000073422	412.936	0.337223	0.122521	2.75237	0.00591663	0.367182	Hsd17b8	17	34245007	34247034
ENSMUSG00000093688	5.33427	-1.03997	0.377905	-2.75194	0.00592436	0.367182	Gm8488	5	109675326	109677336
ENSMUSG00000016239	740.887	-0.458669	0.166925	-2.74775	0.00600058	0.368288	Lonrf3	X	35592006	35625994
ENSMUSG00000017607	3003.52	-0.522721	0.190797	-2.73968	0.00614997	0.368288	Tns4	11	98956504	98980132
ENSMUSG00000017868	1032.71	-0.384949	0.140675	-2.73644	0.0062107	0.368288	Sgk2	2	162829250	162856047
ENSMUSG00000020424	1965.15	-0.232863	0.085145	-2.73491	0.00623982	0.368288	Castor1	11	4168225	4172409
ENSMUSG00000020486	5511.77	-0.274029	0.100287	-2.73244	0.00628669	0.368288	Septin4	11	87457479	87481365
ENSMUSG00000029822	535.354	-0.309967	0.112975	-2.74366	0.00607575	0.368288	Osbpl3	6	50270310	50433181
ENSMUSG00000034917	175.622	-0.414598	0.151721	-2.73263	0.006283	0.368288	Tjp3	10	81109041	81127415
ENSMUSG00000039585	298.074	-0.588856	0.215198	-2.73635	0.00621257	0.368288	Myo9a	9	59658179	59836149
ENSMUSG00000040006	2181.29	-0.159854	0.0583799	-2.73818	0.0061781	0.368288	Ginm1	10	7643711	7668588
ENSMUSG00000069792	11.2734	1.26521	0.460426	2.7479	0.00599776	0.368288	Wfdc17	11	83594817	83597094
ENSMUSG00000071773	62.1694	0.614083	0.223795	2.74396	0.00607035	0.368288	Rhox1	X	36477457	36485911
ENSMUSG00000073902	6.83656	0.923347	0.337233	2.73801	0.00618124	0.368288	Gvin3	7	106195950	106203242
ENSMUSG00000081137	13.9435	0.799056	0.292192	2.7347	0.00624381	0.368288	Gm15246	X	168151185	168152999
ENSMUSG00000106044	122.133	0.45785	0.166995	2.74169	0.00611235	0.368288	Gm42860	5	60961059	60965049
ENSMUSG00000116338	95.2021	0.528239	0.193261	2.7333	0.00627038	0.368288	7530414M10Rik	15	83057397	83060646
ENSMUSG00000118449	36.3991	0.824336	0.300317	2.74489	0.00605315	0.368288	Gm3625	12	4598322	4643040
ENSMUSG00000027668	1609.54	-0.367963	0.135039	-2.72487	0.00643262	0.375551	Mfn1	3	32583614	32633388
ENSMUSG00000015961	1295.63	0.141113	0.0519004	2.71892	0.0065496	0.376651	Adss2	1	177590528	177624077
ENSMUSG00000022105	387.984	-0.486442	0.179607	-2.70837	0.00676142	0.376651	Rb1	14	73421113	73563262
ENSMUSG00000022911	895.809	0.221073	0.0814601	2.71388	0.00665004	0.376651	Arl13b	16	62614048	62667403
ENSMUSG00000023959	3172.83	-0.390317	0.143785	-2.7146	0.00663566	0.376651	Clic5	17	44445659	44591059
ENSMUSG00000024737	22.8918	0.698372	0.25704	2.71698	0.00658804	0.376651	Slc15a3	19	10817091	10836726
ENSMUSG00000029326	707.122	-0.235339	0.0869597	-2.7063	0.00680377	0.376651	Enoph1	5	100187844	100216619
ENSMUSG00000030091	234.403	-0.557563	0.20499	-2.71995	0.00652911	0.376651	Nup210	6	90990050	91093811
ENSMUSG00000031736	10.1561	0.699338	0.25794	2.71124	0.00670322	0.376651	Crnde	8	93038763	93084336
ENSMUSG00000032101	9.74822	0.643563	0.237301	2.71202	0.00668754	0.376651	Ddx25	9	35447943	35469824
ENSMUSG00000033765	11.9729	2.29616	0.848288	2.70682	0.00679317	0.376651	Calm4	13	3887757	3888673
ENSMUSG00000037822	1488.45	0.262257	0.0966841	2.71251	0.0066775	0.376651	Smim14	5	65604187	65694527
ENSMUSG00000038598	11.3886	-0.761498	0.279884	-2.72076	0.00651321	0.376651	Shoc1	4	59043753	59138983
ENSMUSG00000057963	3765.07	-0.365243	0.134616	-2.71321	0.0066635	0.376651	Itpk1	12	102534841	102671189
ENSMUSG00000090213	2012.02	-0.306755	0.112669	-2.72262	0.0064767	0.376651	Peds1	2	167484528	167531742
ENSMUSG00000096225	11.3522	-0.838132	0.309641	-2.70679	0.00679381	0.376651	Lhx8	3	154011931	154036296
ENSMUSG00000113338	15.1153	0.680932	0.251339	2.70922	0.00674414	0.376651	A530046M15Rik	13	15981828	16002122
ENSMUSG00000001036	2204.12	-0.344134	0.127406	-2.70108	0.00691145	0.37678	Epn2	11	61408075	61470513
ENSMUSG00000010796	30.9577	1.07194	0.397282	2.69819	0.00697184	0.37678	Asz1	6	18050963	18109060
ENSMUSG00000024887	284.441	-0.462018	0.171199	-2.69872	0.0069606	0.37678	Asah2	19	31959997	32085611
ENSMUSG00000026123	865.539	0.318423	0.117778	2.70358	0.00685968	0.37678	Plekhb2	1	34889057	34918661
ENSMUSG00000030107	674.078	0.340055	0.125877	2.70148	0.00690326	0.37678	Usp18	6	121222865	121247876
ENSMUSG00000037234	697.623	-0.348936	0.1292	-2.70075	0.00691842	0.37678	Hook3	8	26511449	26609252
ENSMUSG00000044788	939.786	-0.346443	0.128422	-2.69769	0.0069823	0.37678	Fads6	11	115170448	115188489
ENSMUSG00000070806	46.4663	0.386188	0.142825	2.70393	0.00685244	0.37678	Zmynd12	4	119280011	119324641
ENSMUSG00000086924	12.6471	0.661832	0.245436	2.69656	0.00700596	0.376868	Gm11766	11	119828170	119832900
ENSMUSG00000046417	658.819	-0.34118	0.126585	-2.69526	0.00703335	0.377155	Lrrc75a	11	62495710	62539349
ENSMUSG00000037990	18.8332	-0.755567	0.28086	-2.6902	0.00714099	0.380787	Sh3rf3	10	58649181	58974738
ENSMUSG00000121503	22.1446	0.640713	0.238185	2.68998	0.00714559	0.380787	NA	17	34193607	34198165
ENSMUSG00000046623	67.4294	0.524555	0.19515	2.68796	0.00718899	0.38191	Gjb4	4	127244879	127247874
ENSMUSG00000021678	846.426	-0.435185	0.162275	-2.68177	0.0073234	0.383101	F2rl1	13	95648240	95661735
ENSMUSG00000021966	11.3796	0.818294	0.304696	2.6856	0.00723991	0.383101	Prss52	14	64341735	64351204
ENSMUSG00000034762	556.641	-0.5381	0.200617	-2.68222	0.0073136	0.383101	Glis1	4	107291788	107492258
ENSMUSG00000055976	290.487	-0.295783	0.11018	-2.68454	0.00726287	0.383101	Cldn23	8	36291866	36293713
ENSMUSG00000061877	17.1974	-0.772611	0.288089	-2.68185	0.00732167	0.383101	BC048679	7	81144023	81148029
ENSMUSG00000051439	25.7792	0.619603	0.231305	2.67873	0.00739025	0.38542	Cd14	18	36858120	36859851
ENSMUSG00000020226	13.3743	0.707337	0.26424	2.67688	0.00743123	0.386379	Slc5a4b	10	75893328	75946795
ENSMUSG00000093752	861.654	-0.319946	0.119617	-2.67475	0.00747847	0.387657	Gm20716	2	168022906	168072284
ENSMUSG00000037762	2385.75	-0.358482	0.134318	-2.66891	0.00760971	0.392463	Slc16a9	10	70080930	70121798
ENSMUSG00000098773	2694.99	-0.710126	0.266106	-2.66859	0.00761709	0.392463	Gm27179	14	69746081	69749998
ENSMUSG00000013275	938.243	-0.469267	0.176122	-2.66445	0.00771143	0.392914	Slc41a1	1	131755231	131776603
ENSMUSG00000034957	346.618	-0.470714	0.176749	-2.66318	0.00774068	0.392914	Cebpa	7	34818718	34821353
ENSMUSG00000039231	482.304	-0.400799	0.150368	-2.66546	0.0076883	0.392914	Suv39h1	X	7927410	7940999
ENSMUSG00000070871	547.929	-0.325605	0.122123	-2.66621	0.00767113	0.392914	Ccnyl1	1	64729614	64764803
ENSMUSG00000084843	586.217	-0.449358	0.168728	-2.66321	0.00773995	0.392914	B230312C02Rik	2	180012264	180028630
ENSMUSG00000026496	615.956	-0.231089	0.0868788	-2.6599	0.00781645	0.395587	Parp1	1	180396489	180428819
ENSMUSG00000001918	1199.72	-0.393793	0.148228	-2.65668	0.00789155	0.396677	Slc1a5	7	16515265	16532199
ENSMUSG00000006642	16.9363	-0.608722	0.229229	-2.65553	0.0079185	0.396677	Tcf23	5	31126006	31134362
ENSMUSG00000021404	1984.36	0.351909	0.132474	2.65644	0.00789694	0.396677	Serpinb9c	13	33333258	33343725
ENSMUSG00000031258	15.1104	-0.721734	0.272041	-2.65304	0.00797714	0.396677	Xkrx	X	133049792	133062825
ENSMUSG00000037315	3673.09	-0.221473	0.0834447	-2.65413	0.00795131	0.396677	Jade3	X	20291927	20386178
ENSMUSG00000037580	694.682	0.387159	0.145881	2.65393	0.00795596	0.396677	Gch1	14	47391352	47426870
ENSMUSG00000019518	437.4	0.196297	0.0740564	2.65064	0.00803406	0.397198	Ap4m1	5	138170264	138178691
ENSMUSG00000024301	36.5528	-0.421679	0.159082	-2.6507	0.00803248	0.397198	Kifc5b	17	27136065	27151557
ENSMUSG00000006488	1602.54	0.668761	0.252746	2.64598	0.00814546	0.39821	Prl7a1	13	27817349	27826476
ENSMUSG00000015452	301.764	-0.41124	0.155398	-2.64636	0.00813623	0.39821	Ager	17	34816836	34819910
ENSMUSG00000029622	4088.85	0.249342	0.0942719	2.64492	0.00817092	0.39821	Arpc1b	5	145051025	145067515
ENSMUSG00000032034	75.655	0.405789	0.153409	2.64514	0.00816572	0.39821	Kcnj5	9	32226003	32255646
ENSMUSG00000041842	1311.42	-0.464609	0.175427	-2.64845	0.00808628	0.39821	Fhdc1	3	84349505	84387736
ENSMUSG00000005800	11.4563	0.98258	0.372005	2.64131	0.00825871	0.401345	Mmp8	9	7558457	7568486
ENSMUSG00000035314	628.664	-0.518043	0.196349	-2.63838	0.0083302	0.402532	Gdpd5	7	99030621	99111084
ENSMUSG00000091243	849.63	-0.362932	0.137557	-2.63841	0.00832948	0.402532	Vgll3	16	65612143	65663254
ENSMUSG00000027304	2212.57	-0.346513	0.131499	-2.63511	0.00841103	0.405293	Rtf1	2	119505549	119565888
ENSMUSG00000025986	1122.88	-0.405849	0.154143	-2.63293	0.00846507	0.406751	Slc39a10	1	46846704	46932012
ENSMUSG00000023443	1015.52	-0.45434	0.172979	-2.62656	0.00862522	0.407689	Esx1	X	136016146	136022832
ENSMUSG00000032062	940.442	0.193296	0.0734708	2.63092	0.00851547	0.407689	2310030G06Rik	9	50650991	50657836
ENSMUSG00000043165	7.21382	1.70179	0.647937	2.62647	0.00862759	0.407689	Loricrin	3	91987578	91990449
ENSMUSG00000053550	75.5945	-0.732405	0.278686	-2.62806	0.00858725	0.407689	Shisa7	7	4828551	4847695
ENSMUSG00000079293	37.1123	1.40662	0.535486	2.62681	0.00861882	0.407689	Clec7a	6	129438554	129449742
ENSMUSG00000090470	56.8529	-0.397583	0.151332	-2.62723	0.00860842	0.407689	Prr23a3	9	98746820	98748636
ENSMUSG00000026435	838.657	-0.367362	0.139985	-2.6243	0.00868265	0.409161	Slc45a3	1	131890705	131910707
ENSMUSG00000020704	23.6879	-0.724608	0.27626	-2.62292	0.00871793	0.409695	Asic2	11	80770995	81859283
ENSMUSG00000015709	197.737	-0.507004	0.193502	-2.62015	0.00878903	0.410779	Arnt2	7	83895486	84059384
ENSMUSG00000036278	92.1982	-0.368023	0.140442	-2.62047	0.0087809	0.410779	Macrod1	19	7034178	7175422
ENSMUSG00000046032	755.903	-0.193106	0.0737467	-2.6185	0.00883164	0.411646	Snx12	X	100141392	100266169
ENSMUSG00000031765	2643.36	0.349864	0.133724	2.61632	0.00888828	0.412154	Mt1	8	94905710	94906955
ENSMUSG00000096039	36.3054	0.501319	0.191619	2.61623	0.00889072	0.412154	D830030K20Rik	14	19235422	19261285
ENSMUSG00000002249	1212.53	-0.405619	0.155825	-2.60304	0.00923999	0.412285	Tead3	17	28550645	28569791
ENSMUSG00000019528	375.844	-0.172673	0.0661269	-2.61123	0.00902165	0.412285	Gyg1	3	20176248	20209481
ENSMUSG00000020029	1852.16	0.167343	0.0644389	2.59692	0.0094064	0.412285	Nudt4	10	95382869	95400008
ENSMUSG00000020170	1370.5	-0.366305	0.14096	-2.59865	0.00935917	0.412285	Frs2	10	116905332	116984439
ENSMUSG00000025158	202.316	-0.331961	0.127458	-2.60447	0.00920153	0.412285	Rfng	11	120671572	120675033
ENSMUSG00000028962	1927.95	-0.375836	0.144024	-2.60954	0.00906646	0.412285	Slc4a2	5	24628835	24645948
ENSMUSG00000029359	26.6417	0.464296	0.178725	2.59783	0.00938154	0.412285	Tesc	5	118165808	118199943
ENSMUSG00000030322	62.8161	0.401521	0.154494	2.59895	0.009351	0.412285	Mbd4	6	115817658	115830332
ENSMUSG00000031754	524.041	0.272035	0.104543	2.60214	0.00926438	0.412285	Nudt21	8	94742124	94763659
ENSMUSG00000032327	1875.69	-0.570351	0.21913	-2.6028	0.00924658	0.412285	Stra6	9	57971071	58061279
ENSMUSG00000036304	85.5854	-0.430683	0.165468	-2.60282	0.00924599	0.412285	Zdhhc23	16	43785396	43800154
ENSMUSG00000038070	69.4693	-0.34905	0.134262	-2.59977	0.00932874	0.412285	Cntln	4	84802546	85050158
ENSMUSG00000038456	1842.4	-0.449667	0.173054	-2.59842	0.00936534	0.412285	Dennd2a	6	39439312	39534801
ENSMUSG00000039043	803.79	-0.246901	0.0949298	-2.60088	0.0092985	0.412285	Arpin	7	79575109	79585107
ENSMUSG00000048485	341.14	-0.450161	0.173158	-2.59972	0.00932995	0.412285	Zbtb8b	4	129319558	129334646
ENSMUSG00000054951	14.25	0.707609	0.271448	2.6068	0.00913931	0.412285	9130008F23Rik	17	41186373	41191450
ENSMUSG00000056071	340.934	0.794925	0.305134	2.60516	0.00918303	0.412285	S100a9	3	90599939	90603028
ENSMUSG00000057967	18.6092	-0.825026	0.31562	-2.61399	0.00894917	0.412285	Fgf18	11	33067430	33097400
ENSMUSG00000058486	295.703	-0.270675	0.103897	-2.60522	0.0091816	0.412285	Wdr91	6	34857361	34887811
ENSMUSG00000071001	341.194	0.238491	0.0918585	2.59628	0.00942379	0.412285	Hrct1	4	43727188	43728639
ENSMUSG00000091269	129.328	0.392626	0.150183	2.61431	0.00894074	0.412285	Gm6682	12	4832170	4833515
ENSMUSG00000104348	17.4897	-0.667558	0.256246	-2.60515	0.00918347	0.412285	Gm37691	1	192963579	192966151
ENSMUSG00000030786	19.8031	0.71145	0.27429	2.59378	0.00949265	0.413184	Itgam	7	127661812	127717663
ENSMUSG00000063275	241.353	-0.231756	0.0893476	-2.59386	0.00949038	0.413184	Hacd1	2	13855093	14060847
ENSMUSG00000063529	14.2654	0.63404	0.244622	2.59192	0.00954428	0.414377	Stmnd1	13	46427197	46453591
ENSMUSG00000003421	1112.29	-0.24727	0.0956012	-2.58647	0.00969647	0.41577	Nosip	7	44711853	44727634
ENSMUSG00000006728	3003.48	0.253108	0.0982175	2.57702	0.00996566	0.41577	Cdk4	10	126899403	126903789
ENSMUSG00000010660	446.724	-0.360288	0.14062	-2.56215	0.0104028	0.41577	Plcd1	9	118900595	118922570
ENSMUSG00000020331	195.518	-0.53977	0.209728	-2.57367	0.0100627	0.41577	Hcn2	10	79552468	79571942
ENSMUSG00000021767	291.586	-0.429655	0.167625	-2.5632	0.0103713	0.41577	Kat6b	14	21531502	21722546
ENSMUSG00000022685	1340.12	0.1925	0.0750367	2.56542	0.0103052	0.41577	Parn	16	13355824	13486034
ENSMUSG00000024854	849.262	0.342857	0.133768	2.56307	0.0103752	0.41577	Pold4	19	4281953	4283688
ENSMUSG00000026202	865.014	-0.325106	0.126015	-2.5799	0.00988294	0.41577	Tuba4a	1	75190872	75196509
ENSMUSG00000026207	341.797	0.314414	0.122685	2.56277	0.0103841	0.41577	Speg	1	75351941	75408964
ENSMUSG00000026807	108.375	-0.288384	0.112254	-2.56903	0.0101982	0.41577	Ak8	2	28590176	28703177
ENSMUSG00000027932	779.479	-0.392852	0.152875	-2.56975	0.010177	0.41577	Slc27a3	3	90292546	90297245
ENSMUSG00000030144	16.2718	0.939341	0.364486	2.57717	0.00996142	0.41577	Clec4d	6	123239070	123252224
ENSMUSG00000032089	151.318	0.288015	0.111374	2.58602	0.00970919	0.41577	Il10ra	9	45165135	45180447
ENSMUSG00000036315	469.618	0.178811	0.0692712	2.58132	0.00984244	0.41577	Polr1h	17	37265248	37269451
ENSMUSG00000036661	127.634	-0.513826	0.199939	-2.56992	0.0101723	0.41577	Dennd3	15	73384409	73444091
ENSMUSG00000040220	206.373	-0.29099	0.112438	-2.588	0.00965336	0.41577	Gas8	8	124245573	124263389
ENSMUSG00000042377	1170.8	-0.36001	0.139417	-2.58224	0.00981601	0.41577	Fam83g	11	61574917	61600777
ENSMUSG00000043223	10.6018	0.739991	0.288631	2.5638	0.0103534	0.41577	Gm4835	18	16121425	16122396
ENSMUSG00000045659	2226.99	-0.398754	0.154679	-2.57795	0.00993895	0.41577	Plekha7	7	115722720	115907611
ENSMUSG00000046352	18690.2	-0.385455	0.149336	-2.58113	0.00984769	0.41577	Gjb2	14	57336057	57342159
ENSMUSG00000046805	125.192	0.549587	0.213841	2.57007	0.0101677	0.41577	Mpeg1	19	12438143	12442649
ENSMUSG00000057729	6.64917	1.20788	0.46783	2.58188	0.0098264	0.41577	Prtn3	10	79710310	79719008
ENSMUSG00000058354	137.964	1.00323	0.39064	2.56818	0.0102235	0.41577	Krt6a	15	101598345	101602742
ENSMUSG00000062296	424.839	-0.599027	0.232492	-2.57655	0.0099791	0.41577	Trank1	9	111140807	111224843
ENSMUSG00000062342	4212.71	0.302217	0.11749	2.57227	0.0101033	0.41577	Serpinb9e	13	33433595	33444833
ENSMUSG00000070858	29.7743	0.578065	0.223937	2.58137	0.00984089	0.41577	Nicol1	5	34140777	34142357
ENSMUSG00000087107	122.966	0.628184	0.244405	2.57026	0.0101621	0.41577	Slfnlnc	11	83114357	83117928
ENSMUSG00000087651	170.273	0.531209	0.207238	2.56328	0.0103688	0.41577	1500009L16Rik	10	83558729	83598626
ENSMUSG00000095681	6.46251	1.21704	0.473166	2.57213	0.0101076	0.41577	Gm8281	14	17377415	17398733
ENSMUSG00000104554	285.031	0.466088	0.181701	2.56514	0.0103135	0.41577	Gm4610	3	122170746	122185749
ENSMUSG00000104806	67.0193	0.481413	0.187681	2.56505	0.010316	0.41577	Gm42566	5	64721520	64722162
ENSMUSG00000105867	12.5292	-0.689859	0.269164	-2.56297	0.010378	0.41577	Tmem217rt	5	108513939	108515788
ENSMUSG00000115009	11.7035	0.915685	0.35664	2.56753	0.0102425	0.41577	G930009F23Rik	15	38385678	38462153
ENSMUSG00000121714	42.9793	-0.728237	0.283456	-2.56914	0.0101952	0.41577	NA	14	90133664	90136883
ENSMUSG00000023333	269.211	-0.679642	0.26563	-2.5586	0.0105095	0.417381	Gcm1	9	77959206	77972906
ENSMUSG00000038327	2413.39	0.317796	0.124221	2.55831	0.0105182	0.417381	Serpinb9f	13	33508060	33519353
ENSMUSG00000054008	1442.6	-0.52115	0.203723	-2.55813	0.0105235	0.417381	Ndst1	18	60817566	60881722
ENSMUSG00000066150	2102.95	0.157086	0.0614201	2.55757	0.0105407	0.417381	Slc31a1	4	62278964	62310006
ENSMUSG00000002105	748.846	-0.216157	0.084989	-2.54335	0.0109795	0.418297	Slc39a13	2	90892136	90900762
ENSMUSG00000002957	4087.83	-0.362749	0.1424	-2.5474	0.010853	0.418297	Ap2a2	7	141142086	141212924
ENSMUSG00000010080	3153.43	-0.521831	0.204836	-2.54756	0.0108479	0.418297	Epn3	11	94380425	94390800
ENSMUSG00000024376	456.517	-0.402923	0.157874	-2.55218	0.0107053	0.418297	Epb41l4a	18	33929380	34140019
ENSMUSG00000029267	420.939	0.238445	0.0937207	2.54421	0.0109526	0.418297	Mtf2	5	108213540	108256870
ENSMUSG00000030110	27.4422	0.750815	0.294323	2.55099	0.0107417	0.418297	Ret	6	118128706	118174679
ENSMUSG00000030317	38.5699	0.594532	0.233748	2.54347	0.0109757	0.418297	Timp4	6	115218853	115229166
ENSMUSG00000030474	9.32719	0.736069	0.288231	2.55374	0.0106571	0.418297	Siglece	7	43300494	43309585
ENSMUSG00000035268	1128.85	-0.216168	0.0849681	-2.5441	0.0109559	0.418297	Pkig	2	163500306	163568078
ENSMUSG00000038267	668.545	-0.57943	0.227132	-2.55107	0.0107392	0.418297	Slc22a23	13	34363141	34529165
ENSMUSG00000040363	522.367	-0.462421	0.181636	-2.54587	0.0109006	0.418297	Bcor	X	11902979	12026594
ENSMUSG00000041313	5454.47	-0.574553	0.22524	-2.55085	0.0107462	0.418297	Slc7a1	5	148264220	148336714
ENSMUSG00000046329	171.735	-0.386206	0.151536	-2.5486	0.0108155	0.418297	Slc25a23	17	57350711	57366863
ENSMUSG00000050197	7.91305	-1.7726	0.696093	-2.5465	0.0108811	0.418297	Rhox13	X	37210096	37218844
ENSMUSG00000058741	7.67436	-0.931391	0.365583	-2.54768	0.0108441	0.418297	Prr19	7	25000836	25003557
ENSMUSG00000059900	630.921	0.450249	0.176182	2.55558	0.010601	0.418297	Tmem40	6	115706092	115739371
ENSMUSG00000098348	147.785	-0.28138	0.110219	-2.55292	0.0106823	0.418297	Btg1c	X	37127224	37127733
ENSMUSG00000053063	22.4079	0.868996	0.341793	2.54246	0.0110074	0.418428	Clec12a	6	129319654	129342266
ENSMUSG00000041530	328.494	-0.42252	0.166333	-2.54021	0.0110786	0.4202	Ago1	4	126328805	126362376
ENSMUSG00000035578	58.9307	0.484059	0.190832	2.53657	0.0111943	0.42365	Iqcg	16	32833053	32876588
ENSMUSG00000025873	3543.28	-0.228734	0.0902985	-2.53309	0.0113063	0.426211	Faf2	13	54769597	54811876
ENSMUSG00000026796	6270.27	-0.472396	0.186545	-2.53235	0.01133	0.426211	Niban2	2	32766126	32815266
ENSMUSG00000087476	13.8211	0.910789	0.359691	2.53214	0.0113367	0.426211	Rap1gapos	4	137424281	137434687
ENSMUSG00000001333	206.395	-0.457394	0.180828	-2.52945	0.0114242	0.42762	Sync	4	129181410	129202352
ENSMUSG00000026500	185.748	0.298238	0.117887	2.52987	0.0114106	0.42762	Cox20	1	178146695	178150258
ENSMUSG00000013997	822.729	0.143642	0.0569529	2.52212	0.011665	0.428433	Nit1	1	171165576	171173214
ENSMUSG00000027375	266.807	0.549374	0.217738	2.52309	0.0116327	0.428433	Mal	2	127475146	127498615
ENSMUSG00000028785	366.497	-0.288716	0.114465	-2.5223	0.0116589	0.428433	Hpca	4	129005363	129015829
ENSMUSG00000035042	6.31773	0.962656	0.381	2.52666	0.0115153	0.428433	Ccl5	11	83416604	83421344
ENSMUSG00000041135	339.324	-0.187251	0.0742493	-2.52193	0.0116713	0.428433	Ripk2	4	16122733	16163647
ENSMUSG00000050064	391.299	-0.201856	0.080005	-2.52304	0.0116345	0.428433	Zfp697	3	98289777	98661128
ENSMUSG00000057726	4208.06	0.349914	0.138565	2.52528	0.0115608	0.428433	Serpinb9g	13	33668773	33679987
ENSMUSG00000063439	114.082	0.477979	0.189517	2.52209	0.0116661	0.428433	B9d2	7	25380205	25385983
ENSMUSG00000103949	31.1103	0.52063	0.206015	2.52714	0.0114995	0.428433	Gm38226	9	98653158	98653678
ENSMUSG00000000340	341.634	-0.197885	0.0785105	-2.52049	0.0117191	0.429245	Dbt	3	116306719	116343630
ENSMUSG00000021474	391.032	-0.227434	0.0902605	-2.51976	0.0117436	0.429245	Sfxn1	13	54225888	54262361
ENSMUSG00000002068	93.7953	-0.285149	0.113458	-2.51324	0.0119626	0.433551	Ccne1	7	37797409	37806959
ENSMUSG00000022434	778.087	0.258745	0.103008	2.51189	0.0120087	0.433551	Fam118a	15	84913149	84947031
ENSMUSG00000028807	107.562	-0.252816	0.100604	-2.51297	0.0119719	0.433551	Zbtb8a	4	129247421	129271909
ENSMUSG00000032092	210.311	0.339025	0.13486	2.51391	0.0119402	0.433551	Mpzl2	9	44951097	44965313
ENSMUSG00000043323	1003.12	-0.443228	0.176399	-2.51264	0.0119831	0.433551	Fbrsl1	5	110509620	110596468
ENSMUSG00000064247	46.2293	0.506536	0.201667	2.51175	0.0120135	0.433551	Plcxd1	5	110247835	110253819
ENSMUSG00000033590	45.6224	-0.707404	0.281743	-2.51081	0.0120454	0.433787	Myo5c	9	75139302	75212733
ENSMUSG00000068740	12.0209	-1.4061	0.560291	-2.5096	0.0120869	0.434367	Celsr2	3	108298167	108323383
ENSMUSG00000029071	909.644	0.1863	0.0742817	2.50802	0.012141	0.435395	Dvl1	4	155931859	155943760
ENSMUSG00000002799	343.844	-0.47225	0.18862	-2.50371	0.0122899	0.436456	Jag2	12	112871439	112893396
ENSMUSG00000021097	174.652	-0.467781	0.186816	-2.50397	0.0122808	0.436456	Clmn	12	104729376	104831335
ENSMUSG00000021792	339.642	0.280326	0.112038	2.50206	0.0123474	0.436456	Prxl2a	14	40715697	40735745
ENSMUSG00000028980	2738.15	-0.443963	0.177337	-2.50349	0.0122974	0.436456	H6pd	4	150063932	150093480
ENSMUSG00000031634	659.052	0.184494	0.0737332	2.50218	0.0123432	0.436456	Ufsp2	8	46428565	46449995
ENSMUSG00000038252	131.424	-0.49861	0.199284	-2.50201	0.0123492	0.436456	Ncapd2	6	125144970	125168664
ENSMUSG00000055826	15.2446	0.692308	0.276357	2.50512	0.0122409	0.436456	Tescl	7	24032507	24033361
ENSMUSG00000042842	8287.89	0.360632	0.144233	2.50034	0.0124074	0.437609	Serpinb6b	13	33149192	33163050
ENSMUSG00000026274	111.712	-0.511889	0.204922	-2.49797	0.0124906	0.437708	Pask	1	93236492	93271204
ENSMUSG00000028334	1011.32	0.289469	0.11591	2.49735	0.0125125	0.437708	Nans	4	46489248	46503632
ENSMUSG00000037369	646.916	-0.346626	0.138761	-2.498	0.0124895	0.437708	Kdm6a	X	18028814	18146175
ENSMUSG00000039195	399.937	0.329295	0.131799	2.49846	0.0124734	0.437708	Bbln	2	32267109	32271950
ENSMUSG00000011256	3305.12	-0.448034	0.179467	-2.49647	0.0125438	0.437906	Adam19	11	45946819	46038170
ENSMUSG00000034412	2931.77	-0.198517	0.079619	-2.49334	0.0126547	0.439518	Tbc1d10a	11	4136789	4165505
ENSMUSG00000040441	63.9597	0.513614	0.206082	2.49228	0.0126927	0.439518	Slc26a10	10	127007262	127016514
ENSMUSG00000044433	886.011	-0.509348	0.204282	-2.49336	0.012654	0.439518	Camsap3	8	3637293	3659075
ENSMUSG00000047180	23.6469	0.615743	0.247009	2.4928	0.012674	0.439518	Neurl3	1	36303678	36313760
ENSMUSG00000000552	276.034	-0.49955	0.200739	-2.48855	0.0128265	0.44106	Zfp385a	15	103222322	103248520
ENSMUSG00000028125	107.795	-0.267063	0.107288	-2.48922	0.0128025	0.44106	Abca4	3	121838092	121973772
ENSMUSG00000049521	404.911	-0.507092	0.203816	-2.48799	0.0128466	0.44106	Cdc42ep1	15	78726824	78735097
ENSMUSG00000094724	3977.57	0.273189	0.109827	2.48745	0.0128662	0.44106	Rnaset2b	17	7238033	7278698
ENSMUSG00000104803	17.7975	0.49573	0.199087	2.49002	0.0127736	0.44106	Gm43108	3	115707539	115707831
ENSMUSG00000029330	1046.67	-0.370019	0.148841	-2.48601	0.0129183	0.441295	Cds1	5	101912996	101971724
ENSMUSG00000094475	3.82184	5.3997	2.17218	2.48584	0.0129246	0.441295	Gm11007	2	175432166	175445653
ENSMUSG00000078853	259.479	0.316051	0.127366	2.48144	0.0130851	0.44502	Igtp	11	58090382	58098417
ENSMUSG00000082292	20.758	0.88834	0.357996	2.48143	0.0130858	0.44502	Gm12250	11	58078565	58079838
ENSMUSG00000031024	922.809	-0.409437	0.165099	-2.47994	0.0131404	0.445107	Dennd2b	7	109123118	109302812
ENSMUSG00000031570	1777.41	0.212423	0.0856468	2.48022	0.01313	0.445107	Plpp5	8	26210064	26214914
ENSMUSG00000091754	20.5905	0.643352	0.259603	2.47822	0.0132041	0.446382	Gm3636	14	15727441	15734088
ENSMUSG00000020721	1786.37	-0.544047	0.220029	-2.47262	0.0134128	0.448055	Helz	11	107438756	107584652
ENSMUSG00000024187	2819.51	-0.395725	0.159979	-2.4736	0.0133758	0.448055	Fam234a	17	26430796	26463216
ENSMUSG00000034667	937.045	0.285504	0.115363	2.47482	0.0133302	0.448055	Xpot	10	121423285	121462237
ENSMUSG00000035385	13.1041	1.09101	0.441278	2.47238	0.0134216	0.448055	Ccl2	11	81926397	81928279
ENSMUSG00000043535	353.495	-0.474097	0.191601	-2.4744	0.013346	0.448055	Setx	2	29014193	29072483
ENSMUSG00000046942	483.403	0.222921	0.0901187	2.47364	0.0133746	0.448055	Mageb16	X	78666837	78715041
ENSMUSG00000085957	271.836	-0.609045	0.24638	-2.47197	0.0134369	0.448055	Syna	5	134587000	134589025
ENSMUSG00000028434	547.884	-0.27783	0.11243	-2.47115	0.0134679	0.448215	Epb41l4b	4	56991972	57143437
ENSMUSG00000027313	16.52	0.719157	0.29121	2.46955	0.0135283	0.448396	Chac1	2	119181710	119184862
ENSMUSG00000051615	529.864	0.198427	0.0803303	2.47014	0.0135061	0.448396	Rap2a	14	120715856	120744606
ENSMUSG00000067561	202.83	-0.364358	0.147578	-2.46892	0.013552	0.448396	Dmrtc1c2	X	101891245	101898222
ENSMUSG00000003808	1478.88	0.214972	0.087229	2.46445	0.0137222	0.448819	Farsa	8	85583618	85595886
ENSMUSG00000014198	94.0914	-0.67715	0.274507	-2.46678	0.0136333	0.448819	Zfp385c	11	100518369	100583281
ENSMUSG00000021604	302.948	-0.449196	0.182241	-2.46484	0.0137073	0.448819	Irx4	13	73408598	73417727
ENSMUSG00000029190	1466.47	-0.288036	0.116875	-2.46447	0.0137214	0.448819	D5Ertd579e	5	36757829	36853368
ENSMUSG00000078919	1397.39	0.253984	0.10297	2.46659	0.0136407	0.448819	Dpm1	2	168050968	168072511
ENSMUSG00000091764	203.222	0.334889	0.135883	2.46455	0.0137187	0.448819	Zfp964	8	70107129	70119632
ENSMUSG00000003731	2055.05	-0.209477	0.0852328	-2.4577	0.0139829	0.450456	Kpna6	4	129537773	129566560
ENSMUSG00000010554	416.029	-0.233436	0.0949378	-2.45883	0.0139389	0.450456	Mettl16	11	74661656	74719351
ENSMUSG00000021779	36.6139	-0.61664	0.250819	-2.45851	0.0139517	0.450456	Thrb	14	4431611	4809435
ENSMUSG00000025373	1260.14	0.160286	0.065124	2.46125	0.0138455	0.450456	Rnf41	10	128247526	128277310
ENSMUSG00000026279	1615.23	-0.146157	0.0594275	-2.45941	0.0139164	0.450456	Thap4	1	93629657	93682586
ENSMUSG00000028270	271.736	0.301511	0.12267	2.4579	0.0139751	0.450456	Gbp2	3	142326363	142343769
ENSMUSG00000046722	3459.31	0.201887	0.082117	2.45853	0.0139506	0.450456	Cdc42se1	3	95136043	95143720
ENSMUSG00000050022	318.058	0.33262	0.135159	2.46096	0.0138565	0.450456	Amz1	5	140709882	140747194
ENSMUSG00000026782	281.922	-0.312445	0.127193	-2.45646	0.0140313	0.451163	Abi2	1	60448778	60520317
ENSMUSG00000116812	145.816	0.530937	0.216245	2.45525	0.0140785	0.451833	Gm2792	17	6389879	6412123
ENSMUSG00000007411	3943.87	-0.220932	0.0901488	-2.45075	0.014256	0.453201	Mark3	12	111540957	111622655
ENSMUSG00000021224	1873.92	-0.337304	0.137585	-2.45161	0.014222	0.453201	Numb	12	83840808	83968708
ENSMUSG00000025404	635.568	-0.427858	0.174499	-2.45192	0.0142098	0.453201	R3hdm2	10	127216196	127335253
ENSMUSG00000026970	3745.91	-0.220429	0.0899948	-2.44936	0.0143112	0.453201	Rbms1	2	60580537	60793536
ENSMUSG00000029864	121.439	0.297101	0.121281	2.44969	0.014298	0.453201	Gstk1	6	42222869	42227381
ENSMUSG00000035615	1402.8	-0.48432	0.197778	-2.44881	0.0143331	0.453201	Frmpd1	4	45184875	45285936
ENSMUSG00000057615	294.17	-0.3813	0.155527	-2.45167	0.0142194	0.453201	Ldoc1	X	60753103	60754561
ENSMUSG00000110051	12.5023	0.573346	0.2341	2.44915	0.0143195	0.453201	Gm45322	8	50291103	50292463
ENSMUSG00000025510	10370.5	0.248481	0.101498	2.44812	0.0143603	0.453224	Cd151	7	141047305	141051386
ENSMUSG00000027855	12.6437	0.991638	0.405254	2.44696	0.0144068	0.453855	Sycp1	3	102725815	102843416
ENSMUSG00000066441	966.245	0.173587	0.070965	2.44609	0.0144415	0.45411	Rdh11	12	79221111	79239067
ENSMUSG00000003779	79.0119	-0.334771	0.136933	-2.44477	0.0144943	0.454935	Kif20a	18	34757666	34766330
ENSMUSG00000097011	12.033	0.583574	0.238875	2.44302	0.0145651	0.456318	Gm4651	6	121041424	121046915
ENSMUSG00000031748	73.9081	-0.615427	0.252	-2.44217	0.0145991	0.45655	Gnao1	8	94536594	94696016
ENSMUSG00000089929	17.7629	1.25126	0.512581	2.4411	0.0146425	0.45707	Bcl2a1b	9	89081262	89089880
ENSMUSG00000047238	297.695	0.20842	0.085468	2.43857	0.0147454	0.459443	Mageh1	X	151819162	151820571
ENSMUSG00000020086	42.2178	-0.425405	0.174679	-2.43536	0.014877	0.462702	Macroh2a2	10	61574444	61619926
ENSMUSG00000038859	510.195	-0.406543	0.167051	-2.43365	0.0149474	0.464049	Baiap2l1	5	144201336	144294922
ENSMUSG00000015396	1285.93	0.388468	0.159878	2.42978	0.015108	0.465334	Cd83	13	43938251	43956608
ENSMUSG00000030126	1087.64	-0.219216	0.0902146	-2.42994	0.0151015	0.465334	Tmcc1	6	115995572	116170447
ENSMUSG00000042182	213.555	0.314848	0.129536	2.43058	0.0150745	0.465334	Bend6	1	33891133	33946897
ENSMUSG00000055480	32.0985	0.466207	0.191818	2.43046	0.0150795	0.465334	Zfp458	13	67402982	67426530
ENSMUSG00000094690	69.7982	0.67088	0.276153	2.42938	0.0151249	0.465334	1600014C23Rik	17	46043790	46044770
ENSMUSG00000057948	250.491	-0.332473	0.136928	-2.42808	0.015179	0.46616	Unc13d	11	115952921	115968787
ENSMUSG00000050900	94.0447	0.390373	0.160886	2.4264	0.0152495	0.467488	Gm7327	X	60828987	60829638
ENSMUSG00000004626	1701.32	-0.164567	0.067936	-2.42238	0.0154191	0.468358	Stxbp2	8	3680955	3693644
ENSMUSG00000023043	27525.9	0.215438	0.088884	2.42381	0.0153587	0.468358	Krt18	15	101936615	101940462
ENSMUSG00000034652	215.258	0.404337	0.166778	2.4244	0.0153337	0.468358	Cd300a	11	114780867	114795480
ENSMUSG00000051278	28.5579	-0.484377	0.199864	-2.42353	0.0153705	0.468358	Zgrf1	3	127347138	127411672
ENSMUSG00000073888	1469.46	0.451933	0.186607	2.42184	0.0154422	0.468358	Ccl27a	4	41769467	41774247
ENSMUSG00000096826	453.113	1.02264	0.422207	2.42214	0.0154294	0.468358	Ccl27b	4	42655251	42655998
ENSMUSG00000049382	43978.1	0.268347	0.110891	2.41991	0.0155242	0.470014	Krt8	15	101905133	101912917
ENSMUSG00000023915	589.514	-0.376893	0.155832	-2.41858	0.0155811	0.470071	Tnfrsf21	17	43327446	43400080
ENSMUSG00000032387	42.8864	-0.386048	0.159595	-2.41893	0.0155664	0.470071	Rbpms2	9	65536930	65567810
ENSMUSG00000023072	156.578	-0.298026	0.123363	-2.41585	0.0156985	0.471949	Cep89	7	35096460	35138114
ENSMUSG00000033355	832.348	0.254764	0.105435	2.4163	0.0156789	0.471949	Rtp4	16	23339041	23432972
ENSMUSG00000002831	159.17	-0.554877	0.230223	-2.41017	0.0159449	0.472708	Plin4	17	56407591	56416803
ENSMUSG00000017756	1155.52	-0.474481	0.196546	-2.4141	0.0157743	0.472708	Slc12a7	13	73881213	73964873
ENSMUSG00000024675	21.9645	0.985162	0.40842	2.41213	0.0158595	0.472708	Ms4a4c	19	11382134	11404610
ENSMUSG00000025358	594.948	-0.178614	0.0741189	-2.40983	0.01596	0.472708	Cdk2	10	128533808	128540900
ENSMUSG00000029673	160.505	-0.606264	0.251479	-2.41079	0.0159179	0.472708	Auts2	5	131466171	132572183
ENSMUSG00000042709	339.35	0.180565	0.0748591	2.41207	0.0158623	0.472708	Atpaf2	11	60291452	60309283
ENSMUSG00000042729	569.096	0.201701	0.0835964	2.4128	0.0158306	0.472708	Wdr74	19	8713191	8717988
ENSMUSG00000072082	405.79	-0.303437	0.125899	-2.41016	0.0159454	0.472708	Ccnf	17	24441172	24470458
ENSMUSG00000099564	101.255	0.322318	0.133767	2.40954	0.0159725	0.472708	Gm28729	9	96368054	96407317
ENSMUSG00000038580	20463.8	0.356282	0.147995	2.40738	0.0160673	0.474693	Sct	7	140858243	140859046
ENSMUSG00000025232	3823.2	0.236661	0.0983451	2.40643	0.0161091	0.474859	Hexa	9	59446823	59472392
ENSMUSG00000030413	40.2576	0.394678	0.164039	2.406	0.0161284	0.474859	Pglyrp1	7	18605256	18624384
ENSMUSG00000044041	64.0719	0.96792	0.402508	2.40472	0.0161847	0.475696	Krt13	11	100008153	100012392
ENSMUSG00000084347	74.7347	-0.333298	0.138726	-2.40257	0.0162802	0.477683	Akt2-ps	11	16464533	16465981
ENSMUSG00000001517	37.9303	-0.608162	0.253313	-2.40083	0.016358	0.479143	Foxm1	6	128339930	128353109
ENSMUSG00000004568	3178.09	-0.410672	0.171179	-2.39908	0.0164361	0.48061	Arhgef18	8	3403415	3506601
ENSMUSG00000004791	175.857	0.460449	0.192835	2.38778	0.0169504	0.481111	Pgf	12	85213409	85224564
ENSMUSG00000008090	1332.89	-0.270937	0.113178	-2.39391	0.0166697	0.481111	Fgfrl1	5	108840248	108854790
ENSMUSG00000016995	8.83141	-0.76582	0.320442	-2.38989	0.0168534	0.481111	Matn4	2	164231313	164247080
ENSMUSG00000017697	4958.57	0.415411	0.174032	2.38697	0.0169877	0.481111	Ada	2	163568504	163592159
ENSMUSG00000020493	19.7322	-0.601396	0.250982	-2.39617	0.0165675	0.481111	Prr11	11	86979979	86999534
ENSMUSG00000021112	1268.8	-0.317367	0.132956	-2.38701	0.0169861	0.481111	Pals1	12	78795681	78887488
ENSMUSG00000024897	281.342	-0.551193	0.230182	-2.39459	0.0166388	0.481111	Apba1	19	23736251	23926960
ENSMUSG00000028405	1883.05	-0.361113	0.15121	-2.38815	0.0169334	0.481111	Aco1	4	40143081	40198338
ENSMUSG00000032329	559.295	-0.156832	0.0655501	-2.39255	0.0167316	0.481111	Hmg20a	9	56325893	56404220
ENSMUSG00000032532	29.516	-0.579544	0.242421	-2.39065	0.0168185	0.481111	Cck	9	121318890	121324760
ENSMUSG00000038692	66.1615	-0.289991	0.121378	-2.38916	0.0168867	0.481111	Hoxb4	11	96209093	96212464
ENSMUSG00000039738	305.54	-0.364583	0.152236	-2.39485	0.0166271	0.481111	Slx4	16	3796969	3821634
ENSMUSG00000041620	6.70698	0.864135	0.360894	2.39443	0.0166462	0.481111	Mmp1b	9	7368239	7388047
ENSMUSG00000044813	1000.05	-0.272152	0.113726	-2.39306	0.0167086	0.481111	Shb	4	45423278	45532470
ENSMUSG00000066043	1187.43	-0.465554	0.194154	-2.39786	0.0164911	0.481111	Phactr4	4	132083234	132149800
ENSMUSG00000073802	70.8467	0.316931	0.132633	2.38954	0.0168693	0.481111	Cdkn2b	4	89224536	89229276
ENSMUSG00000079484	134.39	0.45957	0.192422	2.38835	0.0169243	0.481111	Phyhd1	2	30156215	30172161
ENSMUSG00000100707	6.88334	-0.814737	0.341233	-2.38763	0.0169576	0.481111	Gm28523	6	141192646	141195735
ENSMUSG00000112532	81.7714	-0.400954	0.167848	-2.38879	0.0169038	0.481111	Gm36283	10	108253112	108289158
ENSMUSG00000029701	349.598	-0.254443	0.106751	-2.38352	0.0171481	0.483255	Rbm28	6	29123575	29165005
ENSMUSG00000073739	16.0019	0.529262	0.222	2.38406	0.0171226	0.483255	Gm16287	4	138881218	138920028
ENSMUSG00000083892	34.1929	-0.369761	0.155116	-2.38377	0.0171363	0.483255	Gm1848	X	21013083	21013879
ENSMUSG00000021504	1142.73	0.252569	0.106188	2.37851	0.0173827	0.484344	B4galt7	13	55747709	55758256
ENSMUSG00000036995	259.005	-0.320513	0.134756	-2.37846	0.017385	0.484344	Asap3	4	135933676	135972527
ENSMUSG00000037519	2466.02	-0.2816	0.118264	-2.38111	0.0172603	0.484344	Ppfia1	7	144030495	144107466
ENSMUSG00000044816	8.04799	0.75243	0.31627	2.37907	0.0173563	0.484344	D630023F18Rik	1	65144444	65162373
ENSMUSG00000048616	50.8824	-0.541312	0.227512	-2.37927	0.0173471	0.484344	Nog	11	89191464	89193158
ENSMUSG00000054770	171.443	-0.291111	0.122306	-2.38019	0.0173036	0.484344	Kctd18	1	57994260	58058115
ENSMUSG00000055612	250.816	-0.284033	0.119318	-2.38046	0.0172909	0.484344	Cdca7	2	72306503	72317237
ENSMUSG00000020305	238.217	0.213405	0.0897887	2.37675	0.017466	0.485709	Asb3	11	30835416	31052704
ENSMUSG00000034645	28.0895	-0.506944	0.21334	-2.37623	0.0174908	0.485709	Zyg11a	4	108038935	108075245
ENSMUSG00000025742	25.825	0.604731	0.254856	2.37284	0.017652	0.488908	Prps2	X	166129318	166165745
ENSMUSG00000026976	681.789	-0.542688	0.228869	-2.37117	0.0177318	0.488908	Pax8	2	24310572	24365611
ENSMUSG00000028841	334.295	-0.271586	0.114611	-2.36963	0.017806	0.488908	Cnksr1	4	133955352	133965710
ENSMUSG00000029191	335.702	-0.399286	0.168332	-2.37202	0.0176912	0.488908	Rfc1	5	65419193	65493013
ENSMUSG00000030046	166.967	-0.404184	0.170537	-2.37006	0.017785	0.488908	Bmp10	6	87405976	87414659
ENSMUSG00000034457	14.1762	0.640335	0.270191	2.36994	0.0177912	0.488908	Eda2r	X	96377446	96420822
ENSMUSG00000097428	6.60931	-0.985591	0.415892	-2.36982	0.0177965	0.488908	AW047730	3	88107850	88110804
ENSMUSG00000001211	1557.05	-0.239513	0.101168	-2.36748	0.0179096	0.490179	Agpat3	10	78105012	78188323
ENSMUSG00000032394	29.5023	-0.880663	0.371952	-2.36768	0.0179002	0.490179	Igdcc3	9	65048471	65093154
ENSMUSG00000117427	31.1373	0.480778	0.203473	2.36286	0.0181347	0.495546	Gm36199	17	29651809	29685367
ENSMUSG00000043091	6756.34	0.233408	0.0988193	2.36197	0.0181781	0.495941	Tuba1c	15	98927772	98935991
ENSMUSG00000064039	1074.45	0.351317	0.148822	2.36066	0.0182427	0.496909	Ccr1l1	9	123777280	123778445
ENSMUSG00000033389	611.379	-0.380033	0.161044	-2.35981	0.0182845	0.497256	Arhgap44	11	64892865	65053787
ENSMUSG00000027007	1045.73	-0.368706	0.156484	-2.35618	0.0184638	0.501337	Itprid2	2	79465696	79503310
ENSMUSG00000045827	1775.56	0.385129	0.163572	2.3545	0.0185477	0.502815	Serpinb9	13	33187233	33201940
ENSMUSG00000025504	5009.11	-0.388064	0.164952	-2.35258	0.0186436	0.503025	Eps8l2	7	140918793	140942933
ENSMUSG00000031320	8513.02	-0.151098	0.0641958	-2.3537	0.0185874	0.503025	Rps4x	X	101228547	101233000
ENSMUSG00000087142	13.4439	0.577898	0.245604	2.35296	0.0186246	0.503025	Gm12454	4	43504056	43508784
ENSMUSG00000021748	1862.23	0.135841	0.0578108	2.34976	0.0187857	0.503244	Pdhb	14	14296748	14303777
ENSMUSG00000022886	7113.96	0.440193	0.187236	2.35101	0.0187226	0.503244	Prl2a1	13	27985637	27992712
ENSMUSG00000032018	589.757	0.148047	0.0629654	2.35124	0.0187111	0.503244	Sc5d	9	42162891	42175552
ENSMUSG00000032715	440.01	0.424971	0.180878	2.3495	0.0187988	0.503244	Trib3	2	152179342	152185952
ENSMUSG00000048439	120.627	-0.253222	0.107772	-2.34961	0.018793	0.503244	Nup42	5	24369961	24389011
ENSMUSG00000025429	52.2323	0.365252	0.155523	2.34855	0.0188469	0.503742	Pstpip2	18	77877614	77970579
ENSMUSG00000017639	900.728	-0.506205	0.215963	-2.34394	0.0190812	0.504868	Rab11fip4	11	79482038	79588849
ENSMUSG00000019178	21.9638	0.578293	0.246859	2.3426	0.0191496	0.504868	Styxl1	5	135776074	135807239
ENSMUSG00000022408	410.318	-0.449511	0.191786	-2.34382	0.0190875	0.504868	Fam83f	15	80556048	80584626
ENSMUSG00000026655	919.692	-0.263245	0.112219	-2.34581	0.0189856	0.504868	Fam107b	2	3571525	3783179
ENSMUSG00000028631	221.693	-0.359772	0.153521	-2.34347	0.0191052	0.504868	Kcnq4	4	120553335	120605809
ENSMUSG00000029843	2793.67	-0.502803	0.214504	-2.34402	0.0190769	0.504868	Slc13a4	6	35244892	35285066
ENSMUSG00000031299	2766.24	-0.196927	0.0840714	-2.34238	0.0191614	0.504868	Pdha1	X	158905205	158921409
ENSMUSG00000038332	1708.38	-0.170845	0.0729503	-2.34193	0.0191842	0.504868	Sesn1	10	41685931	41784420
ENSMUSG00000047221	67.713	-0.28495	0.121536	-2.34457	0.019049	0.504868	Fam185a	5	21629956	21687122
ENSMUSG00000066807	35.9196	-0.434486	0.185464	-2.3427	0.0191448	0.504868	Gm10179	7	11819852	11820539
ENSMUSG00000030790	860.892	-0.232846	0.0994754	-2.34074	0.0192456	0.505707	Adm	7	110226868	110229027
ENSMUSG00000025154	80.2269	-0.264611	0.113142	-2.33876	0.0193479	0.506313	Arhgap19	19	41755027	41790486
ENSMUSG00000027398	17.2766	0.788925	0.337435	2.338	0.0193871	0.506313	Il1b	2	129206490	129213059
ENSMUSG00000030733	814.51	-0.215642	0.0921898	-2.33911	0.0193299	0.506313	Sh2b1	7	126066166	126074596
ENSMUSG00000035184	453.537	-0.331528	0.141783	-2.33829	0.0193724	0.506313	Fam124a	14	62793186	62845935
ENSMUSG00000027784	90.3681	-0.48489	0.207523	-2.33656	0.0194619	0.506721	Ppm1l	3	69224194	69468135
ENSMUSG00000074635	20.5292	0.553847	0.236984	2.33707	0.0194356	0.506721	3110070M22Rik	13	119623787	119624953
ENSMUSG00000036109	1943.9	-0.218104	0.0934086	-2.33495	0.0195461	0.50814	Mbnl3	X	50206146	50295409
ENSMUSG00000032199	2520.65	-0.112865	0.0484075	-2.33155	0.0197243	0.509024	Polr2m	9	71385719	71393217
ENSMUSG00000036687	279.226	-0.291316	0.124897	-2.33244	0.0196773	0.509024	Tmem184a	5	139788240	139805672
ENSMUSG00000040606	3858.66	-0.324272	0.139085	-2.33146	0.0197289	0.509024	Kazn	4	141829701	142205056
ENSMUSG00000047977	912.713	-0.593412	0.254277	-2.33373	0.01961	0.509024	Synb	14	69526793	69531748
ENSMUSG00000052632	310.595	-0.463285	0.198667	-2.33196	0.0197025	0.509024	Asap2	12	21040460	21320172
ENSMUSG00000023348	473.865	-0.263015	0.11286	-2.33046	0.019782	0.509561	Trip6	5	137307916	137312666
ENSMUSG00000025537	115.617	0.290131	0.124776	2.32522	0.0200603	0.509561	Phkg1	5	129892262	129927390
ENSMUSG00000026856	406.052	-0.214061	0.0921403	-2.3232	0.0201682	0.509561	Dolpp1	2	30282266	30290541
ENSMUSG00000027652	942.603	-0.32785	0.141098	-2.32357	0.0201487	0.509561	Ralgapb	2	158251768	158341173
ENSMUSG00000028657	1626.22	0.143713	0.0618332	2.32421	0.0201143	0.509561	Ppt1	4	122730035	122752968
ENSMUSG00000029861	24.438	0.739939	0.31871	2.32167	0.0202506	0.509561	Fam131b	6	42292246	42301577
ENSMUSG00000030433	17.9532	-0.529637	0.227426	-2.32883	0.0198679	0.509561	Sbk2	7	4943511	4967405
ENSMUSG00000031551	7.26266	0.819982	0.352768	2.32442	0.020103	0.509561	Ido1	8	25074152	25087025
ENSMUSG00000032263	120.505	0.372161	0.159965	2.32652	0.0199906	0.509561	Bckdhb	9	83807198	84006293
ENSMUSG00000032549	1715.28	-0.192665	0.0827595	-2.32801	0.0199113	0.509561	Rab6b	9	102988986	103062475
ENSMUSG00000035203	4764.3	-0.335874	0.144534	-2.32384	0.0201339	0.509561	Epn1	7	5083234	5101177
ENSMUSG00000036622	252.12	-0.396183	0.170626	-2.32194	0.0202361	0.509561	Atp13a2	4	140714184	140734641
ENSMUSG00000041845	440.366	0.283211	0.121958	2.32219	0.0202228	0.509561	Rhod	19	4475487	4489460
ENSMUSG00000050666	2668.2	0.183084	0.0788623	2.32157	0.0202561	0.509561	Vstm4	14	32578713	32661448
ENSMUSG00000054793	649.3	-0.296272	0.127523	-2.32328	0.0201642	0.509561	Cadm4	7	24181448	24203964
ENSMUSG00000055322	3368.34	-0.496467	0.213594	-2.32435	0.0201069	0.509561	Tns1	1	73949390	74163608
ENSMUSG00000099253	21.4407	0.742732	0.3199	2.32177	0.0202456	0.509561	Gm7863	9	72035869	72036673
ENSMUSG00000082319	415.018	0.18997	0.0818791	2.32013	0.0203338	0.510764	Actr3-ps	X	80863990	80866336
ENSMUSG00000022769	2063.99	0.35096	0.151363	2.31866	0.0204133	0.512009	Sdf2l1	16	16948002	16950247
ENSMUSG00000058392	640.666	-0.391522	0.168982	-2.31694	0.0205069	0.513604	Rrp1b	17	32255074	32281839
ENSMUSG00000027634	288.672	-0.187722	0.0810425	-2.31634	0.0205395	0.513667	Ndrg3	2	156769265	156833976
ENSMUSG00000002324	160.662	0.273265	0.118016	2.3155	0.0205858	0.513952	Rec8	14	55855494	55862852
ENSMUSG00000020411	67.4499	-0.34989	0.151174	-2.31449	0.020641	0.513952	Nipal4	11	46038982	46057335
ENSMUSG00000059334	3553.11	-0.490731	0.212	-2.31477	0.0206254	0.513952	Zfp36l3	X	52776015	52778361
ENSMUSG00000010358	971.117	0.287904	0.12448	2.31284	0.0207313	0.513956	Ifi35	11	101339233	101349524
ENSMUSG00000038205	285.926	0.205263	0.0887337	2.31324	0.0207093	0.513956	Prkab2	3	97565509	97581128
ENSMUSG00000113660	7.61498	0.700353	0.302708	2.31362	0.0206884	0.513956	Gm5626	13	74681645	74682702
ENSMUSG00000066180	11.1853	-0.73329	0.317358	-2.31061	0.0208546	0.516264	Gm10155	7	125898606	125899088
ENSMUSG00000022853	325.307	0.169868	0.0736368	2.30683	0.0210641	0.51661	Ehhadh	16	21580037	21606557
ENSMUSG00000024477	345.621	-0.288012	0.124826	-2.30731	0.0210375	0.51661	Pggt1b	18	46368418	46414060
ENSMUSG00000024867	126.987	-0.38869	0.168471	-2.30716	0.0210461	0.51661	Pip5k1b	19	24272158	24533236
ENSMUSG00000027014	499.733	-0.361636	0.156635	-2.30879	0.0209555	0.51661	Cwc22	2	77711503	77776719
ENSMUSG00000048497	592.632	-0.2174	0.0942695	-2.30615	0.0211023	0.51661	Mmgt2	11	62539490	62557180
ENSMUSG00000049577	1592.43	-0.480047	0.207846	-2.30963	0.0209086	0.51661	Zfpm1	8	123008880	123063990
ENSMUSG00000062070	3096.27	0.232914	0.101003	2.30601	0.0211102	0.51661	Pgk1	X	105230706	105247305
ENSMUSG00000064272	8.42622	0.796712	0.345124	2.30848	0.0209723	0.51661	Gpbar1	1	74317709	74318783
ENSMUSG00000027315	1585.6	-0.202444	0.0878154	-2.30534	0.0211477	0.51679	Spint1	2	119067843	119080008
ENSMUSG00000063317	449.824	-0.47804	0.207437	-2.30451	0.0211941	0.517184	Usp31	7	121241244	121306476
ENSMUSG00000047434	219.416	-0.320656	0.139223	-2.30317	0.021269	0.518274	Xxylt1	16	30773962	30900250
ENSMUSG00000023918	52.2889	0.409382	0.177926	2.30086	0.0213995	0.519316	Adgrf4	17	42967782	43003175
ENSMUSG00000032531	2264.34	-0.470964	0.204604	-2.30183	0.0213449	0.519316	Amotl2	9	102593871	102610617
ENSMUSG00000051703	112.194	-0.264173	0.114818	-2.3008	0.0214029	0.519316	Tmem198	1	75456176	75462349
ENSMUSG00000037307	6.39341	-0.899586	0.391291	-2.29902	0.0215037	0.519586	Banf2	2	143874979	143915899
ENSMUSG00000041688	5390.47	-0.448356	0.194994	-2.29933	0.0214862	0.519586	Amot	X	144229421	144288177
ENSMUSG00000041805	47.6922	-0.595614	0.259076	-2.299	0.0215051	0.519586	Pramel1	4	143120998	143126730
ENSMUSG00000026238	10100.3	0.128899	0.0560996	2.29768	0.0215801	0.519843	Ptma	1	86454448	86458434
ENSMUSG00000045211	1369.63	0.195932	0.0852707	2.29777	0.021575	0.519843	Nudt18	14	70815077	70820128
ENSMUSG00000068744	84.4406	0.353645	0.153946	2.29721	0.021607	0.519843	Psrc1	3	108291155	108295547
ENSMUSG00000020108	1551.12	0.176485	0.0769087	2.29473	0.0217487	0.520327	Ddit4	10	59785491	59787656
ENSMUSG00000025261	2638.13	-0.448125	0.195213	-2.29556	0.0217008	0.520327	Huwe1	X	150583803	150718413
ENSMUSG00000047139	825.489	0.226515	0.0987078	2.29481	0.0217441	0.520327	Cd24a	10	43454280	43460261
ENSMUSG00000061689	2545.4	-0.161751	0.0704433	-2.29618	0.0216656	0.520327	Dlgap4	2	156455625	156606283
ENSMUSG00000006736	3012.71	0.179491	0.0782809	2.2929	0.0218535	0.52065	Tspan31	10	126903149	126906133
ENSMUSG00000029103	8132.98	-0.150963	0.0658105	-2.2939	0.0217963	0.52065	Lrpap1	5	35248845	35263110
ENSMUSG00000037112	178.435	-0.420303	0.183266	-2.2934	0.0218249	0.52065	Sik2	9	50804101	50920373
ENSMUSG00000013698	9667.33	-0.203952	0.0889851	-2.29198	0.0219066	0.521189	Pea15a	1	172024295	172034371
ENSMUSG00000049526	11.5175	0.64551	0.281735	2.29119	0.0219523	0.52155	Tmem202	9	59425968	59447130
ENSMUSG00000025782	190.489	-0.351987	0.153871	-2.28754	0.0221643	0.522955	Taf3	2	9919363	10053407
ENSMUSG00000033871	65.1198	-0.569524	0.248799	-2.2891	0.0220738	0.522955	Ppargc1b	18	61431207	61533502
ENSMUSG00000047586	13.5002	0.948831	0.41474	2.28778	0.0221506	0.522955	Nccrp1	7	28243021	28246679
ENSMUSG00000069094	338.932	-0.369028	0.161219	-2.28899	0.0220798	0.522955	Pde7a	3	19277272	19365486
ENSMUSG00000078087	262.088	-3.79816	1.66026	-2.28768	0.022156	0.522955	Rps12l1	7	55663764	55664162
ENSMUSG00000000531	612.998	-0.277708	0.12143	-2.28698	0.0221972	0.523011	Tamalin	15	101122069	101130637
ENSMUSG00000017723	427.006	-0.747822	0.327516	-2.28331	0.0224118	0.525894	Wfdc2	2	164404333	164410430
ENSMUSG00000031813	1159.53	0.225457	0.0987296	2.28358	0.0223959	0.525894	Mvb12a	8	71995566	72000729
ENSMUSG00000037709	29.2854	-0.541919	0.237275	-2.28393	0.0223758	0.525894	Fam13a	6	58909075	59001534
ENSMUSG00000022575	122.952	0.347882	0.1524	2.28269	0.0224488	0.525927	Gsdmd	15	75734176	75739257
ENSMUSG00000078716	93.557	-0.375102	0.164356	-2.28225	0.0224747	0.525927	Tmem8b	4	43668971	43692668
ENSMUSG00000010067	966.065	0.195631	0.0861477	2.27088	0.0231544	0.526234	Rassf1	9	107428754	107439466
ENSMUSG00000020782	2132.2	-0.312726	0.137427	-2.27558	0.0228713	0.526234	Llgl2	11	115714875	115746606
ENSMUSG00000021262	175.614	-0.331366	0.145754	-2.27346	0.0229988	0.526234	Evl	12	108520979	108654775
ENSMUSG00000022995	636.442	-0.30937	0.136124	-2.2727	0.0230441	0.526234	Enah	1	181723949	181847555
ENSMUSG00000024366	72.1852	-0.52445	0.230011	-2.2801	0.0226016	0.526234	Gfra3	18	34822951	34853440
ENSMUSG00000025171	3298.05	-0.219742	0.096651	-2.27356	0.0229924	0.526234	Ubtd1	19	41970202	42023082
ENSMUSG00000029999	154.721	-0.389355	0.171031	-2.27651	0.0228154	0.526234	Tgfa	6	86172205	86252701
ENSMUSG00000031756	44.3481	0.306516	0.13497	2.27099	0.0231475	0.526234	Cenpn	8	117648469	117668246
ENSMUSG00000032288	702.343	0.171795	0.0755383	2.27428	0.0229491	0.526234	Imp3	9	56844759	56845682
ENSMUSG00000032463	593.19	-0.225701	0.0992065	-2.27506	0.0229022	0.526234	Faim	9	98868426	98884074
ENSMUSG00000034617	253.207	0.237716	0.104688	2.27071	0.0231646	0.526234	Mtrr	13	68708899	68730268
ENSMUSG00000034686	9.37036	0.642237	0.281783	2.27919	0.0226557	0.526234	Prr7	13	55612080	55620967
ENSMUSG00000036249	66.2818	0.345766	0.152112	2.2731	0.02302	0.526234	Rbm43	2	51814460	51825175
ENSMUSG00000037321	438.342	0.38476	0.169183	2.27423	0.0229523	0.526234	Tap1	17	34406527	34416199
ENSMUSG00000037685	95.2594	-0.472956	0.207568	-2.27856	0.022693	0.526234	Atp8a1	5	67775483	68004777
ENSMUSG00000039321	17.3529	0.428521	0.18824	2.27646	0.0228186	0.526234	Uts2r	11	121051097	121052799
ENSMUSG00000039697	420.038	0.220909	0.0972288	2.27205	0.0230836	0.526234	Ncoa7	10	30504995	30679322
ENSMUSG00000043153	266.022	-0.231203	0.101777	-2.27166	0.0231073	0.526234	Crppa	12	36431449	36739502
ENSMUSG00000045664	306.749	-0.342789	0.150742	-2.27402	0.022965	0.526234	Cdc42ep2	19	5965664	5974844
ENSMUSG00000049401	1796.25	0.122835	0.0540361	2.2732	0.0230139	0.526234	Ogfr	2	180231038	180237629
ENSMUSG00000050860	161.667	-0.428477	0.188434	-2.27389	0.0229726	0.526234	Phospho1	11	95715325	95722966
ENSMUSG00000053950	1078.15	-0.243617	0.107045	-2.27583	0.022856	0.526234	Adnp2	18	80169526	80194697
ENSMUSG00000037735	23.6394	0.42229	0.186103	2.26912	0.0232608	0.527717	2810032G03Rik	12	5425139	5466640
ENSMUSG00000030220	623.846	0.282843	0.124737	2.26752	0.0233588	0.528539	Arhgdib	6	136900653	136918897
ENSMUSG00000041609	1978.81	-0.370692	0.163475	-2.26757	0.0233552	0.528539	Bicdl1	5	115786234	115869680
ENSMUSG00000019737	27.6134	0.424134	0.187141	2.26639	0.0234277	0.528693	Syne4	7	30014232	30018471
ENSMUSG00000030703	7.40622	0.855444	0.377514	2.26599	0.023452	0.528693	Gdpd3	7	126365506	126374821
ENSMUSG00000047654	16.3115	0.559712	0.247017	2.26589	0.0234583	0.528693	Tssk6	8	70354834	70356168
ENSMUSG00000043262	903.534	-0.218362	0.0964499	-2.264	0.0235743	0.530608	Uevld	7	46572964	46608275
ENSMUSG00000016528	2652.7	-0.27657	0.122284	-2.26171	0.0237156	0.531623	Mapkapk2	1	130981437	131025563
ENSMUSG00000020598	231.842	-0.40739	0.180099	-2.26203	0.0236955	0.531623	Nrcam	12	44375668	44648747
ENSMUSG00000035086	1408.18	0.104465	0.0461977	2.26125	0.0237437	0.531623	Becn1	11	101176778	101193112
ENSMUSG00000039270	431.326	-0.300532	0.132826	-2.26259	0.023661	0.531623	Megf9	4	70345302	70453232
ENSMUSG00000000631	1734.15	-0.448526	0.198681	-2.25752	0.0239755	0.531705	Myo18a	11	77654072	77756806
ENSMUSG00000003051	1294.89	-0.330297	0.146273	-2.25808	0.0239405	0.531705	Elf3	1	135181313	135186306
ENSMUSG00000006310	68.2224	-0.424517	0.187977	-2.25835	0.0239237	0.531705	Zbtb32	7	30289106	30298334
ENSMUSG00000019564	1586.09	-0.409483	0.181346	-2.25803	0.0239439	0.531705	Arid3a	10	79762877	79790852
ENSMUSG00000024032	7.4973	1.0338	0.457377	2.26027	0.0238046	0.531705	Tff1	17	31380369	31384251
ENSMUSG00000026077	213.839	-0.476439	0.210969	-2.25833	0.0239249	0.531705	Npas2	1	39232812	39402317
ENSMUSG00000026536	43.0528	0.633962	0.280859	2.25723	0.023994	0.531705	Ifi211	1	173723911	173740612
ENSMUSG00000034201	898.332	-0.329498	0.145977	-2.25719	0.023996	0.531705	Gas2l1	11	5004132	5015327
ENSMUSG00000024277	1837.45	-0.329785	0.146348	-2.25343	0.0242323	0.535122	Mapre2	18	23885390	24026918
ENSMUSG00000036985	717.797	-0.413247	0.183478	-2.2523	0.0243034	0.535122	Zdhhc9	X	47260846	47297755
ENSMUSG00000042359	106.177	-0.422961	0.187661	-2.25385	0.0242055	0.535122	Osbpl6	2	76236852	76430991
ENSMUSG00000046574	319.765	-0.569355	0.252841	-2.25184	0.0243327	0.535122	Prr12	7	44676987	44702305
ENSMUSG00000048763	6.71912	0.761694	0.338267	2.25175	0.0243379	0.535122	Hoxb3	11	96214152	96238756
ENSMUSG00000063193	6.61932	0.875699	0.388766	2.25251	0.0242901	0.535122	Cd300lb	11	114813607	114825212
ENSMUSG00000028886	862.266	-0.301523	0.133986	-2.2504	0.0244234	0.536311	Eya3	4	132366298	132452076
ENSMUSG00000021359	282.235	-0.357522	0.159044	-2.24795	0.0245793	0.537957	Tfap2a	13	40868778	40891852
ENSMUSG00000022297	460.195	-0.304458	0.135474	-2.24735	0.024618	0.537957	Fzd6	15	38869429	38901583
ENSMUSG00000023963	91.8348	0.394514	0.175912	2.24268	0.0249174	0.537957	Cyp39a1	17	43978316	44062322
ENSMUSG00000024130	1280.12	-0.460362	0.2053	-2.24238	0.0249368	0.537957	Abca3	17	24570924	24629175
ENSMUSG00000024180	470.647	-0.32234	0.143514	-2.24605	0.0247005	0.537957	Pgap6	17	26332273	26342228
ENSMUSG00000030680	126.598	0.351594	0.156572	2.24557	0.0247313	0.537957	Pagr1a	7	126614205	126616524
ENSMUSG00000032413	667.668	0.195582	0.0870651	2.24638	0.0246794	0.537957	Rasa2	9	96421353	96513670
ENSMUSG00000034485	3029.89	-0.424628	0.189017	-2.24651	0.0246714	0.537957	Uaca	9	60701824	60787652
ENSMUSG00000039050	2652.62	-0.162121	0.0722961	-2.24245	0.0249321	0.537957	Osbpl2	2	179761099	179804473
ENSMUSG00000049287	195.759	-0.207687	0.09262	-2.24235	0.0249386	0.537957	Iba57	11	59046195	59054565
ENSMUSG00000050552	583.457	0.317016	0.141303	2.24352	0.0248635	0.537957	Lamtor4	5	138253744	138257660
ENSMUSG00000051007	1043.67	0.152777	0.0680685	2.24446	0.0248026	0.537957	Gatd1	7	140987707	140994049
ENSMUSG00000070803	172.386	-0.343342	0.152837	-2.24645	0.0246751	0.537957	Cited4	4	120523769	120525017
ENSMUSG00000114147	30.5775	-0.80189	0.357458	-2.24331	0.0248767	0.537957	Gm18939	12	39998443	39999114
ENSMUSG00000021794	2655.25	0.119559	0.0533536	2.24088	0.0250341	0.539338	Glud1	14	34032684	34067222
ENSMUSG00000006362	92.348	-0.483763	0.216475	-2.23473	0.0254349	0.542056	Cbfa2t3	8	123351880	123425848
ENSMUSG00000025277	3089.8	0.167547	0.0749325	2.23597	0.025354	0.542056	Abhd6	14	14413010	14466871
ENSMUSG00000026627	154.586	0.198079	0.0886554	2.23426	0.0254661	0.542056	Pacc1	1	191058109	191083111
ENSMUSG00000026749	2036.86	0.258614	0.115659	2.236	0.0253515	0.542056	Nek6	2	38401655	38484618
ENSMUSG00000030895	35.433	0.717328	0.320853	2.23569	0.0253722	0.542056	Hpx	7	105240820	105249344
ENSMUSG00000034544	310.371	-0.173406	0.077498	-2.23755	0.0252503	0.542056	Rsrc1	3	66888723	67265729
ENSMUSG00000037995	838.898	0.27938	0.125053	2.23409	0.0254772	0.542056	Igsf9	1	172309355	172326445
ENSMUSG00000050592	70.8235	-0.804529	0.359983	-2.23491	0.0254232	0.542056	Fam78a	2	31940067	31974869
ENSMUSG00000058638	591.865	0.168817	0.075552	2.23445	0.0254537	0.542056	Zfp110	7	12568688	12584504
ENSMUSG00000110404	46.3978	0.33858	0.151549	2.23413	0.0254745	0.542056	Rnf223	4	156214970	156217877
ENSMUSG00000040276	14.4927	-0.701346	0.314244	-2.23185	0.0256246	0.544515	Pacsin1	17	27874483	27930456
ENSMUSG00000003382	433.839	-0.345561	0.154961	-2.22999	0.0257484	0.545616	Etv3	3	87432714	87447463
ENSMUSG00000019122	87.6615	0.839306	0.376433	2.22963	0.0257721	0.545616	Ccl9	11	83463745	83469462
ENSMUSG00000037921	78.8993	0.440955	0.197757	2.22979	0.0257616	0.545616	Ddx60	8	62381121	62491278
ENSMUSG00000075502	12.2468	-0.602815	0.27044	-2.22901	0.0258131	0.545807	Kbtbd6	14	79689275	79692258
ENSMUSG00000057363	869.999	0.249436	0.111959	2.22792	0.0258855	0.546664	Uxs1	1	43786126	43866960
ENSMUSG00000032015	282.413	0.482374	0.216611	2.22691	0.0259531	0.546956	Pou2f3	9	43035234	43121666
ENSMUSG00000050471	435.937	0.185063	0.0831086	2.22676	0.0259633	0.546956	Fam118b	9	35128261	35179101
ENSMUSG00000025956	362.404	0.224484	0.100861	2.22569	0.0260353	0.547797	Mettl21a	1	64645632	64656401
ENSMUSG00000000876	992.456	-0.16176	0.0727388	-2.22385	0.0261584	0.549081	Pxmp4	2	154427678	154445628
ENSMUSG00000018593	54438.7	0.212647	0.0957338	2.22123	0.0263355	0.549081	Sparc	11	55285326	55314009
ENSMUSG00000020930	24.9599	0.513852	0.231413	2.2205	0.0263852	0.549081	Ccdc103	11	102772030	102776042
ENSMUSG00000024590	591.727	-0.330047	0.148605	-2.22096	0.0263536	0.549081	Lmnb1	18	56840885	56886496
ENSMUSG00000045140	96.3671	0.28251	0.127164	2.22161	0.0263094	0.549081	Pigw	11	84767141	84771111
ENSMUSG00000056665	94.1169	0.289569	0.130217	2.22375	0.0261655	0.549081	Them6	15	74593053	74596488
ENSMUSG00000062908	4563.01	0.163607	0.0736015	2.22287	0.0262246	0.549081	Acadm	3	153627994	153650269
ENSMUSG00000093456	9.28639	-1.46446	0.659441	-2.22076	0.0263674	0.549081	Gm20662	9	107873548	107922469
ENSMUSG00000097750	50.7499	0.395745	0.178047	2.2227	0.026236	0.549081	Gm4673	7	30656334	30661044
ENSMUSG00000018909	1424.99	-0.379269	0.170888	-2.21941	0.0264592	0.549475	Arrb1	7	99184673	99255978
ENSMUSG00000031133	9618.12	-0.321288	0.144772	-2.21927	0.0264683	0.549475	Arhgef6	X	56276845	56384089
ENSMUSG00000045252	646.666	-0.420947	0.189831	-2.21748	0.0265903	0.55067	Zfp574	7	24771992	24782917
ENSMUSG00000045636	3008.58	-0.40271	0.181596	-2.21761	0.0265811	0.55067	Mtus1	8	41443951	41586763
ENSMUSG00000046157	564.399	-0.322477	0.145482	-2.21661	0.0266499	0.551238	Tmem229b	12	79008569	79054401
ENSMUSG00000050822	53.4801	-0.648813	0.292797	-2.21591	0.0266976	0.551557	Slc29a4	5	142678267	142708245
ENSMUSG00000029304	315.178	0.594741	0.268542	2.21471	0.0267802	0.551629	Spp1	5	104582984	104588916
ENSMUSG00000032289	78.5481	-0.616333	0.278214	-2.21532	0.0267383	0.551629	Thsd4	9	59874214	60429329
ENSMUSG00000037379	333.489	-0.248417	0.11218	-2.21445	0.0267978	0.551629	Spon2	5	33355528	33375799
ENSMUSG00000006191	224.375	0.191738	0.0867392	2.21051	0.0270694	0.553399	Cdkal1	13	29375729	30039657
ENSMUSG00000030208	875.801	0.331048	0.149651	2.21213	0.0269579	0.553399	Emp1	6	135339543	135360171
ENSMUSG00000031937	187.806	0.443071	0.200326	2.21175	0.0269842	0.553399	Vstm5	9	15150341	15170712
ENSMUSG00000033624	366.471	-0.365123	0.165159	-2.21073	0.0270545	0.553399	Pdpr	8	111821262	111863706
ENSMUSG00000034377	1621.37	-0.251906	0.113964	-2.21039	0.0270779	0.553399	Tulp4	17	6156712	6301403
ENSMUSG00000043635	20.7909	0.73451	0.332295	2.21042	0.0270762	0.553399	Adamts3	5	89824946	90031193
ENSMUSG00000000884	71.273	0.402673	0.18228	2.20909	0.0271683	0.554584	Gnb1l	16	18317463	18385429
ENSMUSG00000087174	135.797	-0.444999	0.201547	-2.20791	0.0272503	0.555594	5530601H04Rik	X	104029517	104164697
ENSMUSG00000035413	71.1965	0.343044	0.155431	2.20705	0.0273105	0.556158	Tmem98	11	80701001	80712859
ENSMUSG00000025408	1210.8	0.265015	0.120258	2.20372	0.0275443	0.557181	Ddit3	10	127126643	127132157
ENSMUSG00000025737	466.795	0.13584	0.061672	2.20262	0.0276212	0.557181	Wdr24	17	26042601	26047704
ENSMUSG00000026832	15.4988	0.88536	0.401651	2.2043	0.0275033	0.557181	Cytip	2	58019149	58085544
ENSMUSG00000031965	90.4735	-0.581606	0.263838	-2.2044	0.0274959	0.557181	Tbx20	9	24629434	24685599
ENSMUSG00000032194	344.982	-0.358525	0.162762	-2.20275	0.0276124	0.557181	Kank2	9	21678080	21710040
ENSMUSG00000079262	28.4001	0.488192	0.221528	2.20375	0.027542	0.557181	Slco1a6	6	142031487	142154247
ENSMUSG00000094932	5.33147	4.11108	1.86625	2.20285	0.027605	0.557181	Gm2007	2	175529708	175543212
ENSMUSG00000112294	62.4035	0.391098	0.177434	2.20419	0.0275112	0.557181	Gm4129	10	123030444	123035490
ENSMUSG00000032841	1498.95	-0.349205	0.158608	-2.20169	0.0276875	0.557202	Prr5l	2	101544630	101713372
ENSMUSG00000052512	258.997	-0.464674	0.211039	-2.20184	0.0276768	0.557202	Nav2	7	48558464	49259838
ENSMUSG00000003233	891.626	-0.430134	0.195488	-2.20031	0.0277846	0.557247	Dvl3	16	20335732	20352760
ENSMUSG00000020871	92.9573	-0.343812	0.156259	-2.20027	0.0277874	0.557247	Dlx4	11	95031273	95037089
ENSMUSG00000021061	23.7777	-0.74221	0.337215	-2.201	0.027736	0.557247	Sptb	12	76627262	76757321
ENSMUSG00000073758	646.801	-0.300714	0.136766	-2.19874	0.0278965	0.55878	Sh3d21	4	126044395	126057284
ENSMUSG00000041837	602.101	-0.201647	0.0917454	-2.1979	0.0279563	0.559323	Pdcd7	9	65253386	65266925
ENSMUSG00000026475	141.189	0.407632	0.185754	2.19447	0.0282016	0.562267	Rgs16	1	153616095	153621214
ENSMUSG00000038560	122.552	-0.445131	0.202843	-2.19446	0.0282021	0.562267	Sp6	11	96904220	96915560
ENSMUSG00000038642	156.031	0.590346	0.268976	2.19479	0.0281787	0.562267	Ctss	3	95434097	95463714
ENSMUSG00000030650	437.986	0.323254	0.147406	2.19295	0.0283109	0.563183	Tmc5	7	118196520	118274309
ENSMUSG00000032091	40.4509	0.392528	0.179007	2.1928	0.0283215	0.563183	Tmprss4	9	45084024	45115390
ENSMUSG00000050424	72.4724	-0.413465	0.188586	-2.19245	0.0283468	0.563183	Pnma5	X	72077587	72080709
ENSMUSG00000058290	30.8619	-1.02406	0.46744	-2.19078	0.0284679	0.563233	Espl1	15	102204701	102232792
ENSMUSG00000062591	662.809	-0.496329	0.226572	-2.1906	0.028481	0.563233	Tubb4a	17	57387066	57394782
ENSMUSG00000071657	182.538	-0.277089	0.126468	-2.19098	0.0284534	0.563233	Bscl2	19	8814831	8826047
ENSMUSG00000079259	255.94	-0.456433	0.20828	-2.19144	0.0284203	0.563233	Trim71	9	114336201	114393437
ENSMUSG00000030867	19.0942	-0.521819	0.238431	-2.18856	0.0286291	0.565508	Plk1	7	121758662	121769096
ENSMUSG00000065954	803.431	-0.375177	0.171509	-2.18751	0.0287053	0.566358	Tacc1	8	25644568	25746604
ENSMUSG00000002204	14.3404	0.603496	0.277321	2.17616	0.0295429	0.568136	Napsa	7	44221804	44236286
ENSMUSG00000003581	1162.24	-0.134179	0.0617243	-2.17385	0.0297167	0.568136	Rnf215	11	4085202	4091172
ENSMUSG00000006127	1172.83	-0.156165	0.071842	-2.17373	0.0297254	0.568136	Inpp5k	11	75521814	75539697
ENSMUSG00000007783	89.3885	0.285744	0.131321	2.17592	0.0295614	0.568136	Cpt1c	7	44608796	44624275
ENSMUSG00000009621	650	-0.391302	0.179167	-2.184	0.028962	0.568136	Vav2	2	27152116	27317045
ENSMUSG00000010830	1503.75	0.251029	0.115208	2.17892	0.0293376	0.568136	Kdelr3	15	79400612	79411940
ENSMUSG00000019505	36642.2	0.118908	0.0546607	2.17538	0.0296014	0.568136	Ubb	11	62441997	62444039
ENSMUSG00000020826	1669.2	-0.406194	0.186722	-2.17539	0.0296006	0.568136	Nos2	11	78811613	78851080
ENSMUSG00000020895	485.715	0.295557	0.135879	2.17514	0.0296194	0.568136	Tmem107	11	68961632	68964119
ENSMUSG00000021366	578.505	-0.465024	0.213712	-2.17594	0.02956	0.568136	Hivep1	13	42205497	42346013
ENSMUSG00000022841	7645.13	-0.193585	0.0886848	-2.18284	0.0290473	0.568136	Ap2m1	16	20354228	20363659
ENSMUSG00000022999	530.692	-0.209866	0.0960236	-2.18557	0.028847	0.568136	Lmbr1l	15	98801798	98816112
ENSMUSG00000024527	765.2	-0.186516	0.0857532	-2.17504	0.0296272	0.568136	Afg3l2	18	67537834	67582242
ENSMUSG00000024940	2120.34	-0.360353	0.165082	-2.18287	0.0290454	0.568136	Ltbp3	19	5790932	5808560
ENSMUSG00000027788	15.4558	0.542319	0.24881	2.17965	0.0292833	0.568136	Otol1	3	69914946	69936041
ENSMUSG00000028857	915.908	0.192677	0.0882994	2.18208	0.0291034	0.568136	Tmem222	4	132993356	133005103
ENSMUSG00000029600	156.319	0.321478	0.147266	2.18298	0.0290371	0.568136	Rita1	5	120732370	120750654
ENSMUSG00000029769	14.1615	-0.802668	0.369254	-2.17375	0.0297237	0.568136	Ccdc136	6	29396308	29426987
ENSMUSG00000033285	516.578	-0.216295	0.099221	-2.17994	0.0292623	0.568136	Wdr3	3	100045496	100069723
ENSMUSG00000034168	375.388	-0.385511	0.176839	-2.18	0.0292572	0.568136	Irf2bpl	12	86927475	86931572
ENSMUSG00000034435	366.61	-0.275844	0.126463	-2.18122	0.0291673	0.568136	Tmem30b	12	73590176	73593166
ENSMUSG00000034928	1811.14	-0.409101	0.187562	-2.18115	0.0291725	0.568136	Rnf44	13	54827212	54841720
ENSMUSG00000053593	12.082	0.618783	0.284458	2.17531	0.0296072	0.568136	Fate1	X	71016592	71032652
ENSMUSG00000062866	340.25	-0.315595	0.144993	-2.17662	0.0295091	0.568136	Phactr2	10	13083461	13350156
ENSMUSG00000078920	375.065	0.557712	0.255534	2.18254	0.0290698	0.568136	Ifi47	11	48967414	48987801
ENSMUSG00000089953	11.5298	0.590154	0.271051	2.17727	0.0294601	0.568136	Rnf224	2	25124488	25126799
ENSMUSG00000090996	334.373	0.355415	0.162968	2.18089	0.0291915	0.568136	Gm20458	2	164302887	164332680
ENSMUSG00000100774	14.0002	1.08957	0.499824	2.1799	0.0292647	0.568136	Gm7329	1	65134386	65134595
ENSMUSG00000042064	10.7321	-0.755935	0.347856	-2.17313	0.0297708	0.56837	Myo3b	2	69869470	70259542
ENSMUSG00000040888	689.318	0.240303	0.110648	2.17178	0.0298724	0.569675	Gfer	17	24912161	24915503
ENSMUSG00000030041	15.3801	-0.571408	0.263223	-2.17081	0.0299457	0.570435	M1ap	6	82923883	83007290
ENSMUSG00000009596	8710.64	0.220659	0.101694	2.16982	0.0300202	0.571219	Taf7l	X	133360867	133377239
ENSMUSG00000021051	797.62	-0.226145	0.104267	-2.1689	0.03009	0.571276	Ppp2r5e	12	75497655	75643019
ENSMUSG00000100552	13.9638	0.56302	0.259548	2.16924	0.0300647	0.571276	Gm29019	15	82866761	82872031
ENSMUSG00000029470	1354.72	0.183001	0.0844007	2.16824	0.0301403	0.571597	P2rx4	5	122845607	122867801
ENSMUSG00000053797	21.6795	0.933227	0.430531	2.16762	0.0301876	0.57186	Krt16	11	100136917	100139728
ENSMUSG00000021360	1094.44	0.21349	0.0985485	2.16634	0.0302849	0.573066	Gcnt2	13	41013230	41114368
ENSMUSG00000026623	895.658	-0.232168	0.107305	-2.16363	0.0304929	0.573066	Lpgat1	1	191449946	191516367
ENSMUSG00000027889	610.242	-0.320332	0.148077	-2.16328	0.0305193	0.573066	Ampd2	3	107981378	107993967
ENSMUSG00000042203	503.365	-0.278373	0.128598	-2.16468	0.0304122	0.573066	Tbc1d22b	17	29768759	29825872
ENSMUSG00000042406	5381.12	0.216052	0.099773	2.16544	0.0303544	0.573066	Atf4	15	80139385	80141742
ENSMUSG00000066440	563.243	-0.441327	0.203891	-2.16453	0.0304238	0.573066	Zfyve26	12	79279120	79343078
ENSMUSG00000105741	13.1607	-0.544973	0.251755	-2.1647	0.0304106	0.573066	Lmbr1	5	29481000	29485295
ENSMUSG00000111661	5.57305	0.787789	0.364158	2.16332	0.0305166	0.573066	Gm46142	9	20466625	20467105
ENSMUSG00000029086	839.19	0.356807	0.165036	2.162	0.0306185	0.573647	Prom1	5	44150962	44259374
ENSMUSG00000029875	41.2259	0.420201	0.194396	2.16158	0.0306509	0.573647	Ccdc184	15	98065039	98068015
ENSMUSG00000121760	17.2918	-0.549927	0.254373	-2.16189	0.0306269	0.573647	NA	17	31508227	31515663
ENSMUSG00000005958	130.839	-0.389929	0.180466	-2.16068	0.0307203	0.573692	Ephb3	16	21023505	21042055
ENSMUSG00000020747	693.967	-0.468668	0.216896	-2.16079	0.0307116	0.573692	Tmem94	11	115656259	115690192
ENSMUSG00000012519	49.8308	-0.4105	0.190108	-2.15929	0.0308274	0.57436	Mlkl	8	112038429	112064809
ENSMUSG00000019818	7396.06	-0.195044	0.0903193	-2.15949	0.0308124	0.57436	Cd164	10	41395410	41407044
ENSMUSG00000031327	15.7002	0.438411	0.203164	2.15792	0.0309339	0.57436	Chic1	X	102400082	102439698
ENSMUSG00000031529	900.455	-0.458195	0.21224	-2.15885	0.030862	0.57436	Tnks	8	35293614	35432844
ENSMUSG00000034459	236.065	0.340502	0.157754	2.15844	0.0308933	0.57436	Ifit1	19	34618271	34627409
ENSMUSG00000052477	29.4297	0.586974	0.272047	2.15762	0.0309575	0.57436	Sp140l2	1	84970411	85248287
ENSMUSG00000035104	3066.41	0.241609	0.112019	2.15686	0.0310162	0.574513	Eva1a	6	82018024	82070080
ENSMUSG00000041702	774.576	-0.272173	0.126227	-2.15622	0.0310665	0.574513	Btbd7	12	102747056	102844730
ENSMUSG00000110081	6.71013	-0.841337	0.390115	-2.15664	0.0310337	0.574513	Gm19164	8	27509482	27510121
ENSMUSG00000045932	72.3021	0.379746	0.176185	2.15538	0.0311319	0.575101	Ifit2	19	34528094	34553819
ENSMUSG00000022708	88.1304	-0.731557	0.339635	-2.15395	0.0312441	0.575929	Zbtb20	16	42696244	43462965
ENSMUSG00000061411	146.495	-0.452254	0.209929	-2.15432	0.0312148	0.575929	Nol4l	2	153249382	153371891
ENSMUSG00000019997	721.01	0.362965	0.16855	2.15345	0.0312831	0.576027	Ccn2	10	24471340	24474581
ENSMUSG00000079020	4257.01	-0.338717	0.157345	-2.1527	0.0313419	0.576488	Slc45a4	15	73449273	73517611
ENSMUSG00000029032	2922.98	-0.237019	0.110288	-2.14909	0.0316269	0.580482	Arhgef16	4	154362943	154386133
ENSMUSG00000051331	62.0861	-0.551673	0.25669	-2.14918	0.0316201	0.580482	Cacna1c	6	118564201	119173851
ENSMUSG00000024451	372.922	-0.334764	0.155816	-2.14845	0.0316776	0.580791	Arap3	18	38105681	38132022
ENSMUSG00000009090	1584.33	-0.391869	0.182476	-2.14752	0.0317521	0.58091	Ap1b1	11	4936824	4992791
ENSMUSG00000071470	26.2684	0.52673	0.245247	2.14775	0.0317337	0.58091	Ccnb1ip1	14	51026705	51045189
ENSMUSG00000000555	2457.64	-0.420906	0.196331	-2.14386	0.0320445	0.581108	Itga5	15	103252713	103275190
ENSMUSG00000002107	133.844	-0.445128	0.207708	-2.14305	0.0321093	0.581108	Celf2	2	6544505	7514374
ENSMUSG00000007379	160.311	-0.236446	0.110337	-2.14294	0.0321178	0.581108	Dennd2c	3	103009920	103077085
ENSMUSG00000026335	912.286	0.24795	0.115531	2.14617	0.0318594	0.581108	Pam	1	97722839	98023371
ENSMUSG00000028664	15.8237	-0.720491	0.336082	-2.1438	0.0320491	0.581108	Ephb2	4	136374850	136563299
ENSMUSG00000031432	78.5555	0.37485	0.174653	2.14625	0.0318528	0.581108	Prps1	X	139357362	139376889
ENSMUSG00000037674	69.6367	-0.362855	0.169344	-2.14271	0.0321365	0.581108	Rfx7	9	72439522	72530111
ENSMUSG00000042178	199.881	-0.37196	0.173367	-2.14551	0.0319121	0.581108	Armc5	7	127836514	127844272
ENSMUSG00000061232	6003	0.305992	0.142686	2.14451	0.0319917	0.581108	H2-K1	17	34214991	34219321
ENSMUSG00000061897	31.985	0.593861	0.277019	2.14376	0.0320524	0.581108	Gm14292	2	178819218	178819673
ENSMUSG00000085873	17.1873	0.569108	0.265369	2.14459	0.0319856	0.581108	Ttc39aos1	4	109259476	109263430
ENSMUSG00000002384	227.909	-0.351176	0.16483	-2.13053	0.0331277	0.582945	Bmp8b	4	122998958	123025892
ENSMUSG00000005102	380.61	-0.24267	0.113593	-2.13631	0.0326545	0.582945	Eif2ak4	2	118219099	118305715
ENSMUSG00000006542	9.44471	-0.616563	0.288298	-2.13863	0.0324657	0.582945	Prkag3	1	74778081	74788380
ENSMUSG00000021240	928.993	-0.24503	0.114908	-2.1324	0.0329736	0.582945	Abcd4	12	84648238	84664187
ENSMUSG00000023022	2968.76	-0.284638	0.133482	-2.1324	0.0329736	0.582945	Lima1	15	99676351	99773337
ENSMUSG00000026469	405.975	-0.390583	0.183381	-2.1299	0.0331799	0.582945	Xpr1	1	155151447	155293161
ENSMUSG00000026609	20.8909	-1.0353	0.484315	-2.13766	0.0325444	0.582945	Ush2a	1	187994220	188697238
ENSMUSG00000027635	127.781	0.251845	0.118229	2.13015	0.0331593	0.582945	Dsn1	2	156837185	156849074
ENSMUSG00000029167	11.6908	-0.740273	0.345779	-2.14088	0.0322834	0.582945	Ppargc1a	5	51611592	51725068
ENSMUSG00000030761	289.443	-0.412647	0.193854	-2.12865	0.0332834	0.582945	Myo7a	7	97700267	97768731
ENSMUSG00000031788	988.551	-0.239535	0.112171	-2.13543	0.0327257	0.582945	Kifc3	8	95826456	95929440
ENSMUSG00000032353	4087.29	0.251905	0.118265	2.13001	0.0331705	0.582945	Tmed3	9	89581259	89587121
ENSMUSG00000032593	52.8815	0.236048	0.110644	2.1334	0.0328919	0.582945	Amigo3	9	107930358	107932900
ENSMUSG00000032702	2633.85	-0.354223	0.165943	-2.1346	0.0327934	0.582945	Kank1	19	25214339	25411860
ENSMUSG00000035829	15.3663	-0.69648	0.326292	-2.13453	0.0327993	0.582945	Ppp1r26	2	28336812	28345520
ENSMUSG00000037139	430.617	-0.210819	0.098939	-2.1308	0.0331056	0.582945	Myom3	4	135487026	135542875
ENSMUSG00000039774	41.6276	0.412189	0.192865	2.13719	0.0325826	0.582945	Galnt12	4	47091909	47123070
ENSMUSG00000040473	8.74462	0.954705	0.447061	2.13552	0.0327189	0.582945	Cfap69	5	5629278	5714239
ENSMUSG00000042535	230.597	-0.333573	0.156089	-2.13707	0.0325923	0.582945	Gtpbp1	15	79575046	79605680
ENSMUSG00000042622	1521.65	0.166952	0.0782332	2.13403	0.0328405	0.582945	Maff	15	79230821	79243276
ENSMUSG00000043088	32.1358	-0.47726	0.223708	-2.13341	0.0328914	0.582945	Il17re	6	113435445	113447719
ENSMUSG00000045731	15.2078	1.00654	0.471032	2.13688	0.0326077	0.582945	Pnoc	14	65638122	65662921
ENSMUSG00000055407	149.619	-0.349143	0.163787	-2.13169	0.033032	0.582945	Map6	7	98916654	98986344
ENSMUSG00000057132	13.6994	0.947841	0.44515	2.12926	0.0332326	0.582945	Rpgrip1	14	52348161	52401003
ENSMUSG00000079243	13.1063	-0.938006	0.43997	-2.13198	0.0330086	0.582945	Xirp1	9	119842821	119852664
ENSMUSG00000087362	7.92053	-0.697163	0.327392	-2.12945	0.0332174	0.582945	Gm13710	2	84331089	84361718
ENSMUSG00000089996	35.7835	0.584258	0.273074	2.13956	0.0323904	0.582945	Tmsb15b2	X	135856014	135858774
ENSMUSG00000090066	15.7914	0.656029	0.30821	2.12851	0.0332946	0.582945	1110002E22Rik	3	137770813	137787267
ENSMUSG00000092368	52.2788	0.388589	0.182443	2.12992	0.0331783	0.582945	A930015D03Rik	17	36305345	36349344
ENSMUSG00000102752	457.48	-0.420934	0.196726	-2.13969	0.0323798	0.582945	Gm7694	1	170125768	170133901
ENSMUSG00000109130	17.2236	0.494357	0.231362	2.13673	0.0326201	0.582945	Gm45187	7	98553475	98557262
ENSMUSG00000000826	1804.58	-0.283405	0.133359	-2.12513	0.0335761	0.583229	Dnajc5	2	181162278	181196926
ENSMUSG00000015966	389.822	0.314849	0.148041	2.12677	0.0334396	0.583229	Il17rb	14	29718092	29730853
ENSMUSG00000024666	214.954	0.189948	0.0893401	2.12612	0.0334931	0.583229	Tmem138	19	10547842	10554726
ENSMUSG00000027082	14401.7	0.258133	0.121488	2.12477	0.0336061	0.583229	Tfpi	2	84263199	84307119
ENSMUSG00000027859	8.29783	0.853373	0.401657	2.12463	0.0336176	0.583229	Ngf	3	102377235	102428329
ENSMUSG00000031785	4649.65	-0.47512	0.223609	-2.12478	0.0336047	0.583229	Adgrg1	8	95701379	95740845
ENSMUSG00000040102	537.183	-0.277671	0.130688	-2.12469	0.0336128	0.583229	Klhl42	6	146992877	147014276
ENSMUSG00000049536	56.8532	0.313297	0.147418	2.12523	0.0335672	0.583229	Tceal1	X	135608731	135612227
ENSMUSG00000051786	200.005	-0.368509	0.173326	-2.12611	0.0334944	0.583229	Tubgcp6	15	88982560	89007315
ENSMUSG00000031770	2186.97	0.208735	0.0982796	2.12389	0.0336797	0.583713	Herpud1	8	95113066	95122005
ENSMUSG00000046733	2030.84	-0.354306	0.16696	-2.12211	0.0338287	0.585703	Gprc5a	6	135042649	135061707
ENSMUSG00000078779	164.722	0.259172	0.122182	2.1212	0.0339046	0.586202	Zfp59	7	27538032	27555863
ENSMUSG00000107322	6.77749	-0.982595	0.463281	-2.12095	0.0339261	0.586202	4933439J24Rik	5	134944160	134949494
ENSMUSG00000028459	32.3638	0.560767	0.264454	2.12047	0.0339665	0.586307	Cd72	4	43446462	43454628
ENSMUSG00000104484	7.94998	0.943869	0.44532	2.11953	0.0340459	0.587085	Gm33142	8	121412138	121413004
ENSMUSG00000000093	423.265	-0.347604	0.164317	-2.11545	0.034392	0.587569	Tbx2	11	85723377	85732774
ENSMUSG00000000489	2532.64	-0.358595	0.170142	-2.10762	0.0350636	0.587569	Pdgfb	15	79880075	79899178
ENSMUSG00000000682	64.3644	0.606626	0.287375	2.11092	0.034779	0.587569	Cd52	4	133809759	133822393
ENSMUSG00000002835	118.684	-0.383701	0.18175	-2.11115	0.0347592	0.587569	Chaf1a	17	56347439	56379289
ENSMUSG00000004071	2157.66	-0.189063	0.0899602	-2.10163	0.0355858	0.587569	Cdip1	16	4568212	4608156
ENSMUSG00000007908	6.72528	-0.814779	0.389494	-2.09189	0.0364483	0.587569	Hmgcll1	9	75922137	76043632
ENSMUSG00000014850	144.449	-0.302207	0.144237	-2.09521	0.0361521	0.587569	Msh3	13	92348380	92491511
ENSMUSG00000015363	1530.81	0.149532	0.0714717	2.09218	0.0364222	0.587569	Trabd	15	88959327	88971280
ENSMUSG00000020176	5543.65	-0.365597	0.172958	-2.11379	0.0345332	0.587569	Grb10	11	11880508	11988683
ENSMUSG00000020349	4379.05	0.0997209	0.0475712	2.09625	0.0360603	0.587569	Ppp2ca	11	51989508	52018605
ENSMUSG00000020841	1133.2	-0.499854	0.237756	-2.10238	0.0355198	0.587569	Cpd	11	76669250	76737844
ENSMUSG00000021176	10.2591	0.636127	0.301731	2.10826	0.0350085	0.587569	Efcab11	12	99659304	99850698
ENSMUSG00000022180	3518.12	-0.485899	0.232124	-2.09327	0.0363247	0.587569	Slc7a8	14	54959666	55019403
ENSMUSG00000022836	705.028	-0.383828	0.183475	-2.09199	0.0364393	0.587569	Mylk	16	34565580	34822790
ENSMUSG00000023960	413.499	0.242826	0.115031	2.11097	0.0347751	0.587569	Enpp5	17	44389704	44397458
ENSMUSG00000024136	32.0065	0.51547	0.246228	2.09347	0.0363075	0.587569	Dnase1l2	17	24659055	24662079
ENSMUSG00000024486	388.189	-0.241406	0.114379	-2.11059	0.0348077	0.587569	Hbegf	18	36637980	36648858
ENSMUSG00000024659	4195.6	0.311449	0.147779	2.10753	0.0350719	0.587569	Anxa1	19	20350792	20368308
ENSMUSG00000025025	1135.38	-0.172171	0.0820356	-2.09873	0.0358404	0.587569	Mxi1	19	53298949	53364241
ENSMUSG00000025613	2843.45	0.0864074	0.0412003	2.09725	0.0359711	0.587569	Cct8	16	87280214	87292761
ENSMUSG00000026078	1955.63	0.201961	0.0958667	2.10669	0.0351446	0.587569	Pdcl3	1	39024689	39036319
ENSMUSG00000026640	600.647	-0.393159	0.187933	-2.09202	0.0364367	0.587569	Plxna2	1	194300526	194499177
ENSMUSG00000026932	112.231	-0.415337	0.196846	-2.10996	0.0348616	0.587569	Nacc2	2	25945547	26013232
ENSMUSG00000028518	121.131	-0.334262	0.158776	-2.10524	0.0352701	0.587569	Prkaa2	4	104887071	104967087
ENSMUSG00000028525	317.268	0.419525	0.200449	2.09293	0.0363554	0.587569	Pde4b	4	101944740	102464456
ENSMUSG00000028760	632.327	-0.361775	0.171045	-2.11509	0.0344226	0.587569	Eif4g3	4	137720333	137935819
ENSMUSG00000029552	3362.43	0.29649	0.140554	2.10944	0.0349064	0.587569	Tes	6	17065148	17105827
ENSMUSG00000030035	403.297	0.182852	0.0873674	2.0929	0.0363578	0.587569	Wbp1	6	83096025	83098540
ENSMUSG00000030108	76.9638	-0.574881	0.273116	-2.1049	0.0353001	0.587569	Slc6a13	6	121277186	121314692
ENSMUSG00000030279	247.721	-0.238183	0.113114	-2.10569	0.0352314	0.587569	C2cd5	6	142956646	143045867
ENSMUSG00000030411	52.8191	-0.417145	0.197711	-2.10987	0.0348693	0.587569	Nova2	7	18659813	18699244
ENSMUSG00000030707	108.334	0.371303	0.177091	2.09668	0.0360218	0.587569	Coro1a	7	126298945	126306959
ENSMUSG00000031490	2967.66	0.226379	0.10758	2.10428	0.0353537	0.587569	Eif4ebp1	8	27750357	27766702
ENSMUSG00000031523	1782.67	-0.426261	0.202714	-2.10277	0.0354859	0.587569	Dlc1	8	37034905	37420297
ENSMUSG00000031574	533.809	0.37091	0.176047	2.10688	0.035128	0.587569	Star	8	26296583	26306010
ENSMUSG00000032366	6505.84	0.086356	0.0410109	2.10569	0.0352316	0.587569	Tpm1	9	66929872	66956688
ENSMUSG00000032409	195.221	-0.417066	0.199418	-2.09142	0.0364908	0.587569	Atr	9	95739650	95833834
ENSMUSG00000033004	1102.6	-0.438145	0.207043	-2.11621	0.0343273	0.587569	Mycbp2	14	103350847	103584250
ENSMUSG00000033066	79.0085	0.412143	0.196729	2.09498	0.0361728	0.587569	Gas7	11	67345917	67575800
ENSMUSG00000036053	450.732	-0.35831	0.169944	-2.1084	0.0349967	0.587569	Fmnl2	2	52747872	53023816
ENSMUSG00000036777	62.0212	0.405606	0.192422	2.1079	0.0350394	0.587569	Anln	9	22243308	22300484
ENSMUSG00000036908	157.662	0.226225	0.10696	2.11505	0.0344254	0.587569	Unc93b1	19	3985186	3999340
ENSMUSG00000037440	6002.51	-0.302473	0.142921	-2.11636	0.0343138	0.587569	Vnn1	10	23770586	23781241
ENSMUSG00000037492	85.9651	0.500763	0.238184	2.10242	0.0355165	0.587569	Zmat4	8	24126035	24646601
ENSMUSG00000038172	35.5862	-0.61434	0.292045	-2.10358	0.0354155	0.587569	Ttc39b	4	83138537	83242492
ENSMUSG00000038178	1025.06	-0.470329	0.2249	-2.09128	0.0365031	0.587569	Slc43a2	11	75422520	75468401
ENSMUSG00000038235	6826.18	0.199262	0.0948883	2.09996	0.0357324	0.587569	F11r	1	171265103	171292171
ENSMUSG00000038296	312.14	-0.3764	0.177856	-2.11632	0.0343179	0.587569	Galnt18	7	111070868	111379184
ENSMUSG00000038522	18.9614	0.535738	0.254694	2.10346	0.0354257	0.587569	Mfsd4b1	10	39877571	39901264
ENSMUSG00000039156	177.601	-0.360679	0.17216	-2.09502	0.0361695	0.587569	Stim2	5	54155841	54278399
ENSMUSG00000039457	321.845	-0.460378	0.219785	-2.09468	0.0361997	0.587569	Ppl	16	4904155	4950285
ENSMUSG00000039473	1645.2	-0.19964	0.0954855	-2.09079	0.036547	0.587569	Ubn1	16	4867921	4904153
ENSMUSG00000039745	995.864	0.233411	0.111565	2.09215	0.0364255	0.587569	Htatip2	7	49408863	49423723
ENSMUSG00000042251	54.6488	-0.740021	0.35123	-2.10694	0.0351228	0.587569	Pm20d1	1	131725119	131749211
ENSMUSG00000047344	5.50763	-0.860529	0.407476	-2.11185	0.0346992	0.587569	Lancl3	X	9066141	9134324
ENSMUSG00000047617	167.973	0.233046	0.110751	2.10423	0.0353582	0.587569	Paxx	2	25345153	25351106
ENSMUSG00000051343	1826.77	-0.378328	0.180365	-2.09756	0.0359439	0.587569	Rab11fip5	6	85311944	85351616
ENSMUSG00000051827	27.2708	0.835076	0.399334	2.09117	0.0365129	0.587569	Rhox2a	X	36508629	36513339
ENSMUSG00000052040	1871.14	-0.426455	0.203178	-2.09892	0.0358236	0.587569	Klf13	7	63536099	63588663
ENSMUSG00000053617	1634.45	-0.356798	0.170161	-2.09682	0.0360092	0.587569	Sh3pxd2a	19	47248613	47452840
ENSMUSG00000054146	99.381	0.787204	0.376033	2.09344	0.0363097	0.587569	Krt15	11	100022584	100026754
ENSMUSG00000057572	404.511	0.15552	0.0740846	2.09923	0.0357969	0.587569	Zbtb8os	4	129229488	129248340
ENSMUSG00000059327	83.612	-0.473611	0.22417	-2.11273	0.0346238	0.587569	Eda	X	99019212	99444368
ENSMUSG00000060377	19.467	0.58806	0.278022	2.11515	0.034417	0.587569	Rpl36a-ps1	14	99231306	99231754
ENSMUSG00000061578	7.25745	-0.612828	0.292126	-2.09782	0.035921	0.587569	Ksr2	5	117552036	117913068
ENSMUSG00000069729	1542.97	-0.459718	0.217568	-2.11299	0.034602	0.587569	Arid1b	17	5044607	5397931
ENSMUSG00000070283	318.028	0.222164	0.106186	2.09221	0.0364196	0.587569	Ndufaf3	9	108442736	108444633
ENSMUSG00000075555	6.27514	0.887369	0.418904	2.11831	0.0341488	0.587569	Gm10863	15	79050110	79112454
ENSMUSG00000092283	6.82309	-0.76188	0.363017	-2.09875	0.0358393	0.587569	Gm20412	2	157959074	157959825
ENSMUSG00000095134	29.1945	-2.01579	0.954601	-2.11165	0.0347161	0.587569	Mid1-ps1	Y	90764326	90774754
ENSMUSG00000101188	3913.27	0.131519	0.0627956	2.0944	0.0362241	0.587569	Eif4a-ps4	1	60743091	60744308
ENSMUSG00000112852	7.88854	0.792006	0.378181	2.09425	0.0362375	0.587569	Gm47767	12	80255522	80258726
ENSMUSG00000055298	502160	0.230467	0.110283	2.08978	0.036638	0.588479	Ctsj	13	61147993	61153773
ENSMUSG00000002325	1559.1	0.112034	0.053649	2.08827	0.0367735	0.589548	Irf9	14	55841028	55847487
ENSMUSG00000048636	38.3446	-0.497323	0.238109	-2.08864	0.0367402	0.589548	A730049H05Rik	6	92793401	92824155
ENSMUSG00000063450	547.101	-0.244331	0.11705	-2.08741	0.0368511	0.589686	Syne2	12	75864908	76157700
ENSMUSG00000090827	28.8222	0.794937	0.380767	2.08773	0.0368226	0.589686	Gm8297	14	17477364	17485838
ENSMUSG00000040928	1313.53	-0.154196	0.0738849	-2.08698	0.0368898	0.589754	S100pbp	4	129041798	129083520
ENSMUSG00000025480	29.8209	0.375002	0.179731	2.08646	0.0369371	0.58996	Syce1	7	140357142	140367765
ENSMUSG00000004552	18.9827	0.98286	0.471314	2.08536	0.0370364	0.590993	Ctse	1	131566044	131603243
ENSMUSG00000031596	834.685	-0.429689	0.206215	-2.0837	0.0371878	0.591391	Slc7a2	8	41315433	41375345
ENSMUSG00000062202	377.32	-0.306858	0.147259	-2.08379	0.0371792	0.591391	Btbd9	17	30434498	30795462
ENSMUSG00000082629	14.5935	-0.596025	0.28592	-2.08459	0.0371067	0.591391	Pwwp4-ps	X	72341199	72343601
ENSMUSG00000097487	44.1099	0.498373	0.239192	2.08357	0.0371996	0.591391	Ptges3l	11	101309638	101316159
ENSMUSG00000031732	1578.06	-0.380232	0.18253	-2.08312	0.0372407	0.591495	Phlpp2	8	110595174	110671303
ENSMUSG00000047539	590.556	-0.200214	0.0961685	-2.08191	0.0373507	0.592143	Fbxo28	1	182140667	182169194
ENSMUSG00000083500	24.631	-0.377548	0.181335	-2.08205	0.0373382	0.592143	Gm15470	7	41139775	41141145
ENSMUSG00000036138	2383.55	0.160668	0.0772051	2.08105	0.0374289	0.592283	Acaa1a	9	119168742	119179365
ENSMUSG00000056643	298.75	-0.212479	0.102087	-2.08135	0.0374017	0.592283	Chst13	6	90285331	90302167
ENSMUSG00000047501	5820.84	0.19242	0.0924866	2.08052	0.0374777	0.592509	Cldn4	5	134973973	134975788
ENSMUSG00000024985	107.334	-0.432704	0.208019	-2.08012	0.0375148	0.592547	Tcf7l2	19	55730252	55922086
ENSMUSG00000018899	319.803	0.251628	0.121016	2.07929	0.0375908	0.59265	Irf1	11	53660841	53669200
ENSMUSG00000026341	5500.04	0.16578	0.0797547	2.07862	0.0376522	0.59265	Actr3	1	125320642	125363464
ENSMUSG00000031562	25.8616	0.467373	0.224775	2.07929	0.0375904	0.59265	Dctd	8	48552127	48606268
ENSMUSG00000052456	1166.85	0.20085	0.0966304	2.07854	0.0376599	0.59265	Get3	8	85744560	85751910
ENSMUSG00000027248	38721	0.209602	0.100874	2.07786	0.0377221	0.593083	Pdia3	2	121244256	121269168
ENSMUSG00000020471	182.986	-0.279016	0.134313	-2.07736	0.0377684	0.593266	Pold2	11	5822180	5828292
ENSMUSG00000002871	783.819	-0.203641	0.0983154	-2.07131	0.0383301	0.594841	Tpra1	6	88879233	88889220
ENSMUSG00000016344	778.344	0.171459	0.0827371	2.07233	0.0382343	0.594841	Ppdpf	2	180829040	180830564
ENSMUSG00000020806	231.888	-0.449339	0.216945	-2.07121	0.0383389	0.594841	Rhbdf2	11	116488991	116517845
ENSMUSG00000024043	893.723	-0.294128	0.141943	-2.07215	0.0382517	0.594841	Arhgap28	17	68149708	68311115
ENSMUSG00000028300	883.617	0.229461	0.110572	2.07522	0.0379662	0.594841	C9orf72	4	35191285	35226175
ENSMUSG00000030346	26.5751	-0.553248	0.266958	-2.07241	0.038227	0.594841	Rad51ap1	6	126900013	126916550
ENSMUSG00000031266	2531.83	0.254578	0.12294	2.07075	0.0383826	0.594841	Gla	X	133488898	133501874
ENSMUSG00000031737	9.82175	-0.620063	0.299191	-2.07247	0.0382218	0.594841	Irx5	8	93084253	93102914
ENSMUSG00000035491	6885.74	0.283475	0.136717	2.07345	0.0381306	0.594841	Fthl17a	X	84293285	84313894
ENSMUSG00000036832	206.371	0.262931	0.127048	2.06955	0.0384947	0.594841	Lpar3	3	145926718	145991941
ENSMUSG00000037098	634.099	-0.345442	0.166519	-2.07449	0.0380335	0.594841	Rab11fip3	17	26208010	26288529
ENSMUSG00000040813	4962.65	-0.18206	0.0879581	-2.06984	0.0384669	0.594841	Tex264	9	106535945	106563126
ENSMUSG00000041245	139.202	-0.549368	0.264867	-2.07413	0.0380674	0.594841	Wnk3	X	149981074	150103148
ENSMUSG00000048240	9.49292	0.989595	0.478001	2.07028	0.0384264	0.594841	Gng7	10	80784458	80850779
ENSMUSG00000055912	2177.1	-0.251811	0.121648	-2.06999	0.0384531	0.594841	Tmem150a	6	72332430	72336745
ENSMUSG00000069516	635.974	0.588217	0.284019	2.07105	0.038354	0.594841	Lyz2	10	117113236	117118226
ENSMUSG00000105692	55.1567	-0.428608	0.20672	-2.07337	0.0381379	0.594841	Gm43737	3	89117732	89120471
ENSMUSG00000113936	11.9246	-0.476927	0.229784	-2.07555	0.037936	0.594841	Gm8784	13	9273573	9275007
ENSMUSG00000025731	783.795	0.192313	0.0929488	2.06902	0.0385441	0.595069	Mettl26	17	26094048	26096143
ENSMUSG00000002968	1110.76	-0.289614	0.140205	-2.06565	0.0388612	0.595227	Med25	7	44526189	44542136
ENSMUSG00000020178	34.9362	-0.505261	0.244568	-2.06593	0.0388346	0.595227	Adora2a	10	75152711	75170618
ENSMUSG00000026205	255.351	-0.306832	0.148493	-2.0663	0.0387999	0.595227	Slc23a3	1	75102185	75110534
ENSMUSG00000029705	877.148	-0.312781	0.151269	-2.06771	0.0386671	0.595227	Cux1	5	136276989	136596344
ENSMUSG00000039851	6.03158	1.18324	0.572815	2.06566	0.0388603	0.595227	Epcip	16	90850823	90892010
ENSMUSG00000044400	65.5652	0.352188	0.170503	2.06559	0.0388676	0.595227	Sowahd	X	36312498	36314071
ENSMUSG00000045975	3786.87	-0.27425	0.132621	-2.06791	0.038648	0.595227	C2cd2	16	97656409	97763798
ENSMUSG00000074867	17.4507	0.552974	0.267427	2.06775	0.0386631	0.595227	Zfp808	13	62277700	62383958
ENSMUSG00000106224	6.89993	0.770906	0.37299	2.06683	0.0387506	0.595227	Gm43823	3	121515241	121517087
ENSMUSG00000025239	4052.48	-0.221258	0.107391	-2.06031	0.0393687	0.597552	Limd1	9	123307771	123350617
ENSMUSG00000027551	749.271	-0.264864	0.128389	-2.06298	0.039115	0.597552	Zfp64	2	168735251	168797507
ENSMUSG00000029592	424.379	-0.278303	0.135073	-2.06039	0.0393608	0.597552	Usp30	5	114203522	114262781
ENSMUSG00000030064	516.768	-0.382702	0.185564	-2.06237	0.0391724	0.597552	Frmd4b	6	97263828	97594502
ENSMUSG00000030724	7.2728	-0.644381	0.312397	-2.0627	0.0391411	0.597552	Cd19	7	126007622	126014061
ENSMUSG00000034641	10.574	0.627139	0.303964	2.0632	0.0390933	0.597552	Cd300ld	11	114873100	114880748
ENSMUSG00000045094	894.723	-0.306214	0.148574	-2.06103	0.0393006	0.597552	Arhgef37	18	61624728	61669665
ENSMUSG00000050762	5.93445	0.940207	0.45627	2.06064	0.0393375	0.597552	Prss27	17	24257118	24264928
ENSMUSG00000055884	97.4078	-0.526691	0.25541	-2.06214	0.0391947	0.597552	Fancm	12	65122377	65178832
ENSMUSG00000061527	34.9356	0.856652	0.415615	2.06117	0.039287	0.597552	Krt5	15	101615505	101621333
ENSMUSG00000053113	418.193	0.252757	0.122746	2.0592	0.0394754	0.59864	Socs3	11	117856905	117860873
ENSMUSG00000028402	132.546	-0.491328	0.238646	-2.05882	0.0395115	0.598658	Mpdz	4	81196742	81361052
ENSMUSG00000001627	3430.79	0.226603	0.110623	2.04843	0.0405179	0.59894	Ifrd1	12	40251566	40298503
ENSMUSG00000002257	18.3614	-0.595716	0.291409	-2.04426	0.0409276	0.59894	Def6	17	28426752	28447582
ENSMUSG00000004768	305.177	-0.209587	0.101975	-2.05527	0.0398532	0.59894	Rab23	1	33758968	33781645
ENSMUSG00000005225	379.306	0.192443	0.0944675	2.03713	0.0416365	0.59894	Plekha8	6	54572096	54622824
ENSMUSG00000005483	3916.28	0.146298	0.0719656	2.03289	0.0420636	0.59894	Dnajb1	8	84334822	84339282
ENSMUSG00000006777	80.5127	-0.29432	0.143937	-2.04478	0.0408766	0.59894	Krt23	11	99368800	99383963
ENSMUSG00000014846	106.565	0.526493	0.255826	2.05801	0.0395887	0.59894	Tppp3	8	106194125	106198158
ENSMUSG00000015542	1267.61	0.263425	0.129429	2.03528	0.0418223	0.59894	Nat9	11	115073658	115078685
ENSMUSG00000016496	213.586	0.272903	0.13424	2.03296	0.042057	0.59894	Cd274	19	29344855	29365495
ENSMUSG00000016940	432.889	0.137341	0.0675898	2.03197	0.0421562	0.59894	Kctd2	11	115310954	115322100
ENSMUSG00000018425	1618.47	-0.15124	0.073972	-2.04455	0.0408989	0.59894	Dhx40	11	86659672	86698572
ENSMUSG00000019579	2676.35	0.193654	0.0948757	2.04113	0.0412376	0.59894	Mydgf	17	56482744	56490920
ENSMUSG00000020527	120.205	-0.281787	0.138083	-2.0407	0.0412807	0.59894	Myo19	11	84770974	84802052
ENSMUSG00000020886	133.937	-0.476665	0.232214	-2.05269	0.0401024	0.59894	Dlg4	11	69907768	69938348
ENSMUSG00000021990	80.5866	-0.433278	0.211552	-2.04809	0.040551	0.59894	Spata13	14	60871450	61002005
ENSMUSG00000022462	4479.94	-0.273179	0.134171	-2.03605	0.0417451	0.59894	Slc38a2	15	96585273	96597611
ENSMUSG00000023828	936.869	-0.442804	0.217676	-2.03424	0.0419279	0.59894	Slc22a3	17	12637847	12726591
ENSMUSG00000024845	1269.27	0.207957	0.101784	2.04313	0.0410398	0.59894	Tmem134	19	4175934	4182306
ENSMUSG00000025266	563.009	0.182013	0.0892014	2.04047	0.0413037	0.59894	Gnl3l	X	149766137	149800318
ENSMUSG00000025555	736.662	-0.397392	0.193366	-2.05512	0.0398671	0.59894	Farp1	14	121272612	121521156
ENSMUSG00000026107	1767.03	0.205981	0.100279	2.05408	0.0399683	0.59894	Nabp1	1	51505021	51517584
ENSMUSG00000027376	250.54	-0.547535	0.268481	-2.03938	0.041412	0.59894	Prom2	2	127368393	127383387
ENSMUSG00000027577	93.3738	-0.59589	0.292239	-2.03905	0.0414453	0.59894	Chrna4	2	180660173	180685339
ENSMUSG00000028330	797.296	0.175015	0.0855313	2.04621	0.0407358	0.59894	Ncbp1	4	46138613	46172403
ENSMUSG00000028792	1216.09	0.090898	0.0444412	2.04535	0.0408202	0.59894	Ak2	4	128885751	128905322
ENSMUSG00000029076	8430.49	0.205869	0.101119	2.0359	0.0417604	0.59894	Sdf4	4	156077329	156098067
ENSMUSG00000029518	1478.46	-0.263353	0.128926	-2.04267	0.0410855	0.59894	Rab35	5	115769967	115785795
ENSMUSG00000030465	254.758	-0.405935	0.198468	-2.04535	0.0408207	0.59894	Psd3	8	68141734	68664679
ENSMUSG00000030555	198.945	0.334669	0.1638	2.04315	0.0410373	0.59894	Ttc23	7	67297158	67412660
ENSMUSG00000031207	1891.02	-0.389912	0.190902	-2.04247	0.0411052	0.59894	Msn	X	95139648	95212158
ENSMUSG00000033126	102.371	0.181604	0.089196	2.03601	0.0417495	0.59894	Ybey	10	76295401	76304948
ENSMUSG00000033530	1398.61	-0.317541	0.154604	-2.0539	0.0399857	0.59894	Ttc7b	12	100267029	100487085
ENSMUSG00000033713	1008.97	-0.420027	0.20649	-2.03413	0.0419388	0.59894	Foxn3	12	99156337	99529841
ENSMUSG00000034640	838.52	0.153928	0.0750743	2.05034	0.0403317	0.59894	Tiparp	3	65435831	65462939
ENSMUSG00000034926	2292.3	-0.341347	0.167867	-2.03344	0.0420081	0.59894	Dhcr24	4	106418235	106446310
ENSMUSG00000035868	47.1129	0.481709	0.236091	2.04035	0.041315	0.59894	Zfp983	17	21869545	21883882
ENSMUSG00000038650	4007.86	0.236542	0.116189	2.03584	0.0417669	0.59894	Rnh1	7	140740239	140752770
ENSMUSG00000038740	335.342	-0.220191	0.107086	-2.05621	0.0397621	0.59894	Mvb12b	2	33619965	33777958
ENSMUSG00000040432	10.7991	-0.587568	0.286241	-2.0527	0.0401014	0.59894	Ltb4r2	14	55998885	56002595
ENSMUSG00000040584	644.914	-0.354958	0.174419	-2.03509	0.0418421	0.59894	Abcb1a	5	8710077	8798575
ENSMUSG00000040883	166.186	0.278282	0.136252	2.04241	0.0411112	0.59894	Tmem205	9	21832304	21838852
ENSMUSG00000041229	1704.32	-0.405803	0.197624	-2.05341	0.0400325	0.59894	Phf8	X	150303668	150416855
ENSMUSG00000042097	87.9445	0.29611	0.144324	2.0517	0.0401986	0.59894	Zfp239	6	117839061	117850252
ENSMUSG00000043183	258.032	-0.255547	0.125304	-2.03941	0.0414095	0.59894	Simc1	13	54651592	54699103
ENSMUSG00000043263	27.2858	0.577527	0.282035	2.04772	0.0405875	0.59894	Ifi209	1	173458483	173475494
ENSMUSG00000044244	36.6778	0.393542	0.193414	2.03471	0.0418805	0.59894	Il20rb	9	100339772	100368841
ENSMUSG00000044986	571.164	0.31864	0.155093	2.0545	0.0399274	0.59894	Tst	15	78283756	78290107
ENSMUSG00000045330	6743.2	-0.212358	0.103781	-2.0462	0.0407366	0.59894	Magec2	X	61327105	61335684
ENSMUSG00000048486	106.582	-0.271242	0.132266	-2.05073	0.0402929	0.59894	Fitm2	2	163308299	163314549
ENSMUSG00000048814	6.84084	-0.765172	0.3747	-2.04209	0.0411422	0.59894	Lonrf2	1	38832726	38875792
ENSMUSG00000049672	629.984	-0.157633	0.0766455	-2.05665	0.0397197	0.59894	Zbtb14	17	69690045	69698194
ENSMUSG00000049907	995.147	0.214435	0.104462	2.05275	0.0400972	0.59894	Rasl11b	5	74355947	74360142
ENSMUSG00000051246	12.658	-0.685989	0.337593	-2.032	0.0421538	0.59894	Msantd1	5	35065356	35081183
ENSMUSG00000051790	81.4596	-0.39906	0.195313	-2.04318	0.0410343	0.59894	Nlgn2	11	69713948	69728610
ENSMUSG00000052566	373.679	-0.19864	0.0970449	-2.04689	0.0406693	0.59894	Hook2	8	85717232	85729978
ENSMUSG00000054640	32.7333	-0.724931	0.352863	-2.05443	0.0399342	0.59894	Slc8a1	17	81680534	82045806
ENSMUSG00000054727	5.37756	1.2024	0.591427	2.03304	0.0420481	0.59894	1700013H16Rik	X	52744868	52759798
ENSMUSG00000056648	12.7971	-0.709031	0.345282	-2.05348	0.0400257	0.59894	Hoxb8	11	96172731	96176141
ENSMUSG00000060738	254.385	0.634266	0.309706	2.04796	0.0405639	0.59894	Prl7c1	13	27957478	27964787
ENSMUSG00000064215	756.028	0.369763	0.181162	2.04106	0.0412451	0.59894	Ifi27	12	103400470	103406498
ENSMUSG00000070960	73.3436	0.271711	0.133648	2.03304	0.0420489	0.59894	Gm19680	1	31654230	31655742
ENSMUSG00000071041	259.316	0.176133	0.0866671	2.0323	0.0421237	0.59894	Impdh2-ps	8	100757190	100758734
ENSMUSG00000074207	144.349	-0.280511	0.136581	-2.0538	0.0399951	0.59894	Adh1	3	137966752	137996459
ENSMUSG00000074359	498427	0.263591	0.128942	2.04426	0.0409274	0.59894	Psg23	7	18340268	18350426
ENSMUSG00000078490	17.3055	0.526784	0.257806	2.04333	0.0410195	0.59894	Cfap74	4	155493647	155551280
ENSMUSG00000079523	38864.5	0.268485	0.131516	2.04146	0.0412048	0.59894	Tmsb10	6	72934330	72935731
ENSMUSG00000082154	71.7112	-0.396024	0.194386	-2.0373	0.0416195	0.59894	Gm16464	7	104150262	104151356
ENSMUSG00000083567	88.1851	-0.285534	0.140386	-2.03392	0.0419598	0.59894	Gm11451	2	162740814	162741443
ENSMUSG00000098708	7.52119	0.764208	0.376034	2.03228	0.042125	0.59894	Gm27252	7	63546120	63550285
ENSMUSG00000100750	101.902	0.356401	0.173339	2.05609	0.0397737	0.59894	Gm29084	1	62573650	62575101
ENSMUSG00000103715	20.6016	0.383517	0.188722	2.03218	0.0421357	0.59894	4933431K14Rik	9	85631131	85632482
ENSMUSG00000111291	12.5929	-0.587513	0.286918	-2.04767	0.0405925	0.59894	Gm48604	9	44201341	44203760
ENSMUSG00000115338	627.984	0.164428	0.0806361	2.03914	0.0414364	0.59894	Pnp	14	51168539	51190869
ENSMUSG00000115355	52.2089	0.350363	0.170721	2.05226	0.0401446	0.59894	4930445E18Rik	15	25285888	25332773
ENSMUSG00000121502	52.4586	0.456657	0.224465	2.03443	0.0419087	0.59894	Zfp939	7	39098844	39127142
ENSMUSG00000000247	478.432	-0.281372	0.138707	-2.02853	0.0425057	0.599275	Lhx2	2	38229293	38259745
ENSMUSG00000003161	7610.91	0.27519	0.135557	2.03007	0.0423496	0.599275	Sri	5	8096078	8119379
ENSMUSG00000018401	3357.48	-0.337243	0.166189	-2.02928	0.0424298	0.599275	Mtmr4	11	87482988	87507128
ENSMUSG00000021277	243.69	-0.397412	0.195857	-2.0291	0.0424486	0.599275	Traf3	12	111132804	111233587
ENSMUSG00000024442	1607.54	-0.187579	0.0924467	-2.02905	0.0424536	0.599275	Dele1	18	38383308	38398514
ENSMUSG00000026678	1444.08	0.259752	0.128057	2.0284	0.0425194	0.599275	Rgs5	1	169483070	169523382
ENSMUSG00000031959	285.075	-0.201405	0.0992975	-2.0283	0.0425301	0.599275	Wdr59	8	112175429	112248724
ENSMUSG00000037434	1780.56	-0.245374	0.120807	-2.03113	0.042242	0.599275	Slc30a1	1	191638879	191645359
ENSMUSG00000041570	783.565	-0.368502	0.181615	-2.02903	0.0424554	0.599275	Camsap2	1	136195861	136273842
ENSMUSG00000059434	10.7131	0.736489	0.362944	2.02921	0.042437	0.599275	Gckr	5	31454787	31484658
ENSMUSG00000014778	904.513	-0.232812	0.115128	-2.0222	0.0431553	0.600141	Fhod1	8	106055795	106074585
ENSMUSG00000019891	105.711	-0.281648	0.139063	-2.02533	0.0428335	0.600141	Dcbld1	10	52109715	52197474
ENSMUSG00000024150	5524.05	0.2629	0.129867	2.02438	0.0429315	0.600141	Mcfd2	17	87561871	87573363
ENSMUSG00000027344	6.28606	0.858336	0.424265	2.02311	0.0430613	0.600141	Fsip1	2	117960905	118087447
ENSMUSG00000027397	3105.26	-0.28143	0.139025	-2.02431	0.0429383	0.600141	Slc20a1	2	129040684	129053536
ENSMUSG00000027399	45.4386	0.457067	0.226118	2.02136	0.0432423	0.600141	Il1a	2	129141530	129151892
ENSMUSG00000028156	1193.08	0.17578	0.0869595	2.0214	0.0432388	0.600141	Eif4e	3	138231940	138265457
ENSMUSG00000028545	2036.33	0.167686	0.082846	2.02406	0.0429635	0.600141	Bend5	4	111272203	111317495
ENSMUSG00000028669	1666.72	0.141446	0.0698035	2.02634	0.0427299	0.600141	Pithd1	4	135702771	135714575
ENSMUSG00000029196	318.894	-0.238279	0.117643	-2.02545	0.0428216	0.600141	Tada2b	5	36631014	36641629
ENSMUSG00000031066	204.903	-0.321203	0.158916	-2.02121	0.0432578	0.600141	Usp11	X	20570145	20586778
ENSMUSG00000031949	75.7094	0.219773	0.108733	2.02121	0.0432581	0.600141	Adat1	8	112693540	112718934
ENSMUSG00000032607	387.648	0.206345	0.101842	2.02613	0.0427513	0.600141	Amt	9	108174052	108179501
ENSMUSG00000034981	3682.09	-0.322229	0.159231	-2.02365	0.043006	0.600141	Parm1	5	91665474	91774753
ENSMUSG00000035202	293.627	-0.176267	0.0869695	-2.02677	0.0426858	0.600141	Lars2	9	123195992	123291731
ENSMUSG00000049866	948.445	-0.201631	0.0996849	-2.02268	0.0431061	0.600141	Arl4c	1	88600847	88629943
ENSMUSG00000086606	193.816	-0.198195	0.0979848	-2.02271	0.0431028	0.600141	Gm13205	4	149031949	149033371
ENSMUSG00000097509	8.84673	-0.642971	0.317707	-2.02379	0.0429919	0.600141	B230322F03Rik	7	35254792	35256360
ENSMUSG00000113581	6.22571	1.07968	0.533482	2.02385	0.0429861	0.600141	Dio3os	12	110241813	110244609
ENSMUSG00000027298	652.176	-0.254187	0.125796	-2.02062	0.043319	0.600236	Tyro3	2	119628214	119648585
ENSMUSG00000037410	127.888	-0.377487	0.186856	-2.02021	0.0433621	0.600236	Tbc1d2b	9	90084080	90152857
ENSMUSG00000063229	9826.42	0.187491	0.0928113	2.02013	0.0433703	0.600236	Ldha	7	46490899	46505051
ENSMUSG00000013643	8.60498	0.999936	0.495883	2.01648	0.04375	0.600405	Lypd8	11	58269869	58281554
ENSMUSG00000018500	72.4798	0.299247	0.148471	2.01553	0.0438494	0.600405	Adora2b	11	62139810	62157279
ENSMUSG00000018604	251.71	-0.46056	0.228497	-2.01561	0.0438407	0.600405	Tbx3	5	119808734	119822789
ENSMUSG00000020669	92.5161	0.221878	0.11006	2.01597	0.0438027	0.600405	Sh3yl1	12	30961667	31010161
ENSMUSG00000027540	571.066	-0.292463	0.145194	-2.01429	0.0439792	0.600405	Ptpn1	2	167773977	167821305
ENSMUSG00000027954	4033.51	0.242895	0.120435	2.01682	0.0437144	0.600405	Efna1	3	89179040	89188449
ENSMUSG00000028138	1034.66	0.147855	0.0733487	2.01578	0.0438231	0.600405	Adh5	3	138148854	138161260
ENSMUSG00000031575	4292.15	0.187369	0.0927969	2.01913	0.0434739	0.600405	Ash2l	8	26306024	26337722
ENSMUSG00000033808	981.581	0.157541	0.0781138	2.01682	0.0437148	0.600405	Tmem87a	2	120185793	120234594
ENSMUSG00000034825	140.897	0.416792	0.206755	2.01588	0.0438128	0.600405	Nrip3	7	109357262	109381232
ENSMUSG00000038485	525.218	-0.33046	0.163687	-2.01886	0.0435022	0.600405	Socs7	11	97253261	97289368
ENSMUSG00000039193	33.6163	0.381696	0.189364	2.01568	0.0438339	0.600405	Nlrc4	17	74732433	74766137
ENSMUSG00000052364	25.2252	-0.378897	0.188102	-2.01432	0.0439764	0.600405	B630019K06Rik	X	8758621	8761203
ENSMUSG00000077450	1624.26	-0.302144	0.149675	-2.01867	0.0435214	0.600405	Rab11b	17	33961458	33979504
ENSMUSG00000078695	194.139	0.18669	0.0926408	2.0152	0.0438839	0.600405	Cisd3	11	97576652	97579447
ENSMUSG00000097440	70.3143	0.27095	0.134362	2.01658	0.0437399	0.600405	Gm6277	18	11953431	11973926
ENSMUSG00000109336	1287.82	-0.460912	0.228759	-2.01484	0.0439215	0.600405	Samd4b	7	28098947	28135652
ENSMUSG00000052837	637.919	0.284009	0.141054	2.01347	0.0440647	0.601093	Junb	8	85701113	85705347
ENSMUSG00000032420	2094.32	0.145294	0.0722043	2.01226	0.044192	0.60235	Nt5e	9	88209250	88254145
ENSMUSG00000022701	99.5848	-0.299764	0.14905	-2.01117	0.0443078	0.603447	Ccdc191	16	43710163	43784677
ENSMUSG00000019850	142.197	0.288745	0.143637	2.01025	0.0444048	0.604287	Tnfaip3	10	18876658	18891405
ENSMUSG00000000594	19151.9	-0.177256	0.0882971	-2.00749	0.0446975	0.604423	Gm2a	11	54988941	55003855
ENSMUSG00000021196	1757.15	0.246787	0.122876	2.00842	0.0445988	0.604423	Pfkp	13	6629804	6698813
ENSMUSG00000022106	1753.84	0.247543	0.123287	2.00786	0.0446583	0.604423	Rcbtb2	14	73360477	73445283
ENSMUSG00000030518	16.4312	-0.725054	0.361138	-2.00769	0.0446762	0.604423	Entrep2	7	64405839	64806318
ENSMUSG00000031217	1674.87	-0.397989	0.198224	-2.00778	0.044667	0.604423	Efnb1	X	98179736	98192597
ENSMUSG00000046056	9633.06	0.262872	0.130937	2.00763	0.0446828	0.604423	Sbsn	7	30450896	30455559
ENSMUSG00000059895	1458.03	0.230394	0.114735	2.00804	0.0446389	0.604423	Ptp4a3	15	73594994	73630615
ENSMUSG00000090935	406.939	0.171955	0.0856523	2.0076	0.0446861	0.604423	Synj2bp	12	81544715	81579685
ENSMUSG00000035845	362.599	0.138002	0.0687777	2.0065	0.0448031	0.604895	Alg12	15	88689447	88703521
ENSMUSG00000050705	370.708	-0.196188	0.0977745	-2.00653	0.0447995	0.604895	2310061I04Rik	17	36203569	36208323
ENSMUSG00000039804	444.971	-0.202437	0.100937	-2.00557	0.0449021	0.605753	Ncoa5	2	164842277	164876787
ENSMUSG00000016409	330.048	-0.361357	0.180236	-2.0049	0.0449732	0.606235	Nkap	X	36390448	36414399
ENSMUSG00000035228	21.0914	-0.567928	0.283372	-2.00418	0.0450509	0.606733	Ccdc106	7	5023552	5063784
ENSMUSG00000044017	20.2675	-0.520167	0.259578	-2.0039	0.0450811	0.606733	Adgrd1	5	129173814	129281663
ENSMUSG00000026158	92.7879	-0.288762	0.144157	-2.00311	0.0451657	0.607058	Ogfrl1	1	23405505	23436853
ENSMUSG00000029291	1193.6	-0.260962	0.130285	-2.00301	0.0451762	0.607058	Rufy3	5	88712899	88799251
ENSMUSG00000021592	168.67	0.208559	0.104177	2.00197	0.045288	0.607605	Arsk	13	76208541	76246779
ENSMUSG00000069670	81.272	-0.354536	0.177078	-2.00215	0.0452691	0.607605	Nkain2	10	31565306	32766458
ENSMUSG00000001910	1105.86	-0.353987	0.177194	-1.99774	0.0457446	0.608176	Nacc1	8	85397108	85414531
ENSMUSG00000003271	77.2724	-0.441454	0.221414	-1.99379	0.0461745	0.608176	Sult2b1	7	45379407	45434093
ENSMUSG00000003545	59.2697	0.428577	0.215053	1.99289	0.046274	0.608176	Fosb	7	19036621	19043976
ENSMUSG00000003812	863.449	0.231995	0.116163	1.99715	0.045809	0.608176	Dnase2a	8	85635189	85649544
ENSMUSG00000017009	7298.56	-0.212765	0.10679	-1.99237	0.0463305	0.608176	Sdc4	2	164266167	164285807
ENSMUSG00000018474	663.415	-0.348317	0.174305	-1.99832	0.045682	0.608176	Chd3	11	69234099	69260232
ENSMUSG00000019558	2486.9	-0.329818	0.165059	-1.99819	0.0456965	0.608176	Slc6a8	X	72716756	72726108
ENSMUSG00000020646	178.704	0.312861	0.156689	1.9967	0.0458582	0.608176	Mboat2	12	24880878	25014396
ENSMUSG00000021179	529.466	-0.294627	0.147271	-2.00058	0.0454375	0.608176	Nrde2	12	100091711	100125912
ENSMUSG00000021676	1324.33	-0.356082	0.178399	-1.99598	0.0459358	0.608176	Iqgap2	13	95763682	96028991
ENSMUSG00000022437	2079.4	-0.118024	0.0591959	-1.99378	0.046176	0.608176	Samm50	15	84076442	84101468
ENSMUSG00000026925	227.364	-0.289204	0.145157	-1.99236	0.046332	0.608176	Inpp5e	2	26286261	26299215
ENSMUSG00000027546	1646.9	-0.256725	0.128425	-1.99903	0.0456051	0.608176	Atp9a	2	168476358	168584329
ENSMUSG00000028988	1815.6	0.252498	0.12675	1.99209	0.0463616	0.608176	Ctnnbip1	4	149602693	149650894
ENSMUSG00000030816	894.168	-0.324617	0.16277	-1.99433	0.0461158	0.608176	Rnf40	7	127187939	127203971
ENSMUSG00000032312	1619.59	-0.199089	0.0998388	-1.9941	0.0461411	0.608176	Csk	9	57533929	57560914
ENSMUSG00000033855	259.766	-0.460383	0.230699	-1.9956	0.0459774	0.608176	Ston1	17	88905112	88970014
ENSMUSG00000034312	2163.42	-0.441607	0.221569	-1.99309	0.0462519	0.608176	Iqsec1	6	90633070	90965667
ENSMUSG00000034573	1098.04	-0.361236	0.180587	-2.00034	0.0454631	0.608176	Ptpn13	5	103573058	103746169
ENSMUSG00000035392	1099.79	-0.314612	0.157766	-1.99416	0.0461342	0.608176	Dennd1a	2	37689003	38177402
ENSMUSG00000038886	167.643	-0.286879	0.143476	-1.99949	0.0455556	0.608176	Man2a2	7	79998845	80021123
ENSMUSG00000040209	273.428	-0.323458	0.16203	-1.99629	0.0459026	0.608176	Zfp704	3	9492080	9675145
ENSMUSG00000042105	342.81	-0.23528	0.118088	-1.9924	0.0463268	0.608176	Inpp5f	7	128213052	128298149
ENSMUSG00000042790	560.163	-0.199135	0.0999071	-1.99321	0.0462389	0.608176	Rnf214	9	45774723	45818209
ENSMUSG00000043067	321.746	0.15676	0.0786907	1.9921	0.0463599	0.608176	Dpy19l1	9	24323072	24414436
ENSMUSG00000054309	568.838	-0.234774	0.117379	-2.00014	0.0454851	0.608176	Cpsf3	12	21335392	21365057
ENSMUSG00000090069	16.116	0.663557	0.333059	1.99231	0.0463369	0.608176	E430024P14Rik	17	8099938	8177134
ENSMUSG00000096856	95.2699	0.396876	0.199129	1.99306	0.0462548	0.608176	Gm10778	10	81484893	81503195
ENSMUSG00000113014	11.8042	0.558702	0.279515	1.99883	0.0456272	0.608176	Selenok-ps8	13	62154482	62154761
ENSMUSG00000024826	645.801	-0.220609	0.110777	-1.99147	0.0464288	0.608358	Dpf2	19	5946544	5963038
ENSMUSG00000030145	87.071	0.291878	0.146583	1.99121	0.0464574	0.608358	Zfp248	6	118404280	118432489
ENSMUSG00000074569	6.10478	-0.831656	0.41771	-1.99099	0.0464821	0.608358	Gcnt7	2	172292233	172300516
ENSMUSG00000020023	2190.12	-0.320761	0.161275	-1.98891	0.0467106	0.609569	Tmcc3	10	94147811	94426818
ENSMUSG00000021933	1886.25	0.312878	0.157411	1.98765	0.0468508	0.609569	Gucy1b2	14	62630125	62693738
ENSMUSG00000029407	2746.93	0.1465	0.0736496	1.98915	0.0466852	0.609569	Uso1	5	92285797	92350657
ENSMUSG00000030007	3363.96	0.167029	0.0840229	1.98789	0.0468235	0.609569	Cct7	6	85428496	85445457
ENSMUSG00000030213	561.118	-0.448347	0.225325	-1.98978	0.0466156	0.609569	Atf7ip	6	136483165	136587860
ENSMUSG00000030688	2291.89	0.156922	0.078952	1.98757	0.0468598	0.609569	Stard10	7	100966293	100995833
ENSMUSG00000042857	45.4078	0.277455	0.139533	1.98845	0.0467622	0.609569	Gm9776	13	94492347	94495443
ENSMUSG00000084883	174.241	-0.359612	0.18091	-1.9878	0.0468341	0.609569	Ccdc85c	12	108169861	108241684
ENSMUSG00000059336	245.434	-0.379371	0.190989	-1.98635	0.0469944	0.610392	Slc14a1	18	78143306	78185334
ENSMUSG00000062758	44.0011	0.330986	0.166609	1.9866	0.0469671	0.610392	Gm16477	7	131215917	131216717
ENSMUSG00000028830	1095.71	-0.334487	0.168521	-1.98483	0.0471631	0.61042	AU040320	4	126647337	126763863
ENSMUSG00000030166	164.959	0.20855	0.105013	1.98594	0.0470405	0.61042	Rad52	6	119879659	119899789
ENSMUSG00000032026	965.494	0.2019	0.101726	1.98474	0.0471733	0.61042	Rexo2	9	48379812	48391923
ENSMUSG00000038506	383.404	-0.164451	0.0828303	-1.98539	0.0471009	0.61042	Dcun1d2	8	13305963	13338131
ENSMUSG00000059811	941.087	0.130746	0.0658759	1.98473	0.047175	0.61042	Atl2	17	80155819	80203552
ENSMUSG00000000278	2530.06	0.214208	0.108035	1.98275	0.047395	0.610805	Scpep1	11	88814846	88846291
ENSMUSG00000022253	131.433	-0.377802	0.190604	-1.98213	0.0474646	0.610805	Nadk2	15	9071340	9110979
ENSMUSG00000022475	187.109	-0.340372	0.171708	-1.98227	0.0474486	0.610805	Hdac7	15	97690545	97742383
ENSMUSG00000022833	55.3894	-0.239969	0.12108	-1.9819	0.0474904	0.610805	Ccdc14	16	34510986	34545572
ENSMUSG00000028163	306.652	-0.266123	0.134174	-1.98341	0.0473212	0.610805	Nfkb1	3	135290416	135397308
ENSMUSG00000033948	19.6821	-0.539956	0.272188	-1.98376	0.0472826	0.610805	Zswim5	4	116734573	116846461
ENSMUSG00000078521	40.2682	-0.299995	0.151301	-1.98277	0.0473929	0.610805	Aunip	4	134238310	134251238
ENSMUSG00000116469	11.524	-0.609056	0.307082	-1.98337	0.0473265	0.610805	Gm49448	16	8897260	9038550
ENSMUSG00000025582	11.7012	-0.734754	0.370902	-1.98099	0.0475923	0.611655	Nptx1	11	119429545	119438579
ENSMUSG00000001175	11609.4	0.170067	0.0858815	1.98026	0.0476748	0.61199	Calm1	12	100165694	100176073
ENSMUSG00000054792	495.522	-0.326427	0.164852	-1.98012	0.0476898	0.61199	Klhl18	9	110254994	110305762
ENSMUSG00000025722	636.048	0.224063	0.113207	1.97923	0.0477905	0.612821	Wdr73	7	80540471	80551017
ENSMUSG00000034450	653.382	-0.348815	0.176302	-1.97851	0.0478714	0.613061	Gulo	14	66224235	66246656
ENSMUSG00000037552	1138.45	-0.376544	0.190325	-1.97842	0.0478808	0.613061	Plekhg2	7	28059029	28072024
ENSMUSG00000052062	72.7489	-0.474872	0.240119	-1.97765	0.0479676	0.613623	Pard3b	1	61677983	62681443
ENSMUSG00000092124	19.3782	0.430108	0.217512	1.9774	0.0479964	0.613623	B930094E09Rik	18	31742565	31754324
ENSMUSG00000019320	67.9703	0.394755	0.199789	1.97586	0.0481703	0.614203	Noxo1	17	24915208	24919503
ENSMUSG00000023353	1296.48	-0.254646	0.128887	-1.97573	0.0481854	0.614203	Agap3	5	24657175	24707045
ENSMUSG00000041058	681.1	-0.230295	0.11652	-1.97644	0.0481046	0.614203	Wwp1	4	19608303	19708993
ENSMUSG00000110140	8.52707	-0.715274	0.361945	-1.97619	0.048133	0.614203	5430421F17Rik	8	25784087	25796286
ENSMUSG00000026867	1297.74	-0.164773	0.0834409	-1.97473	0.0482988	0.614479	Gapvd1	2	34564606	34645244
ENSMUSG00000036565	522.885	-0.369192	0.186941	-1.97491	0.0482783	0.614479	Ttyh3	5	140606333	140634786
ENSMUSG00000117428	71.9163	-0.25266	0.127956	-1.97459	0.0483149	0.614479	Gm4833	18	8051203	8051992
ENSMUSG00000038416	1834.49	0.208706	0.10576	1.9734	0.0484504	0.615413	Cdc16	8	13807676	13831938
ENSMUSG00000042185	261.24	-0.206389	0.10459	-1.97331	0.0484602	0.615413	Nfrkb	9	31297488	31332629
ENSMUSG00000038095	1829.53	-0.212683	0.10781	-1.97276	0.0485235	0.615759	Sbno1	5	124506765	124564064
ENSMUSG00000020422	2224.69	-0.414986	0.210416	-1.97222	0.048585	0.616082	Tns3	11	8381652	8614681
ENSMUSG00000001089	1690.67	-0.342477	0.174314	-1.96471	0.0494476	0.61609	Luzp1	4	136197072	136282091
ENSMUSG00000001802	33.0689	-0.450386	0.22957	-1.96187	0.0497778	0.61609	Lrp3	7	34899452	34914923
ENSMUSG00000003438	890.161	0.170895	0.087245	1.95879	0.0501368	0.61609	Timm50	7	28004941	28011497
ENSMUSG00000003549	734.811	0.256986	0.131055	1.96091	0.0498897	0.61609	Ercc1	7	19078703	19090449
ENSMUSG00000018334	362.439	-0.470076	0.239085	-1.96615	0.0492814	0.61609	Ksr1	11	78904266	79037233
ENSMUSG00000019863	130.625	-0.197349	0.100259	-1.96839	0.0490226	0.61609	Qrsl1	10	43750184	43777741
ENSMUSG00000020057	888.761	-0.200326	0.102333	-1.95759	0.0502783	0.61609	Dram1	10	88158666	88214942
ENSMUSG00000020072	28.6081	0.446272	0.22776	1.9594	0.0500665	0.61609	Pbld2	10	62860094	62894592
ENSMUSG00000021546	7526.72	0.103765	0.0529872	1.95831	0.0501935	0.61609	Hnrnpk	13	58538956	58551157
ENSMUSG00000021763	17.4236	-0.730472	0.371938	-1.96396	0.0495347	0.61609	Cspg4b	13	113429693	113516245
ENSMUSG00000022957	750.871	-0.30655	0.155968	-1.96547	0.0493598	0.61609	Itsn1	16	91526169	91717485
ENSMUSG00000023456	4915.3	0.225909	0.115236	1.9604	0.0499494	0.61609	Tpi1	6	124787549	124791259
ENSMUSG00000023883	954.66	0.175594	0.0894825	1.96233	0.0497243	0.61609	Phf10	17	15165271	15181535
ENSMUSG00000024856	964.618	0.164787	0.083958	1.96273	0.0496771	0.61609	Cdk2ap2	19	4147182	4149019
ENSMUSG00000026826	23.2737	-0.501815	0.255748	-1.96214	0.0497457	0.61609	Nr4a2	2	56996842	57014015
ENSMUSG00000027296	926.07	-0.269583	0.137115	-1.96611	0.0492857	0.61609	Itpka	2	119572818	119581744
ENSMUSG00000027425	1019.15	-0.232745	0.11819	-1.96924	0.0489251	0.61609	Kat14	2	144210903	144249596
ENSMUSG00000028645	34385.1	-0.224508	0.114619	-1.95872	0.0501454	0.61609	Slc2a1	4	118965908	118995180
ENSMUSG00000028811	1365.99	-0.220681	0.112344	-1.96433	0.0494924	0.61609	Yars1	4	129083553	129113400
ENSMUSG00000028860	7.53951	0.602276	0.307099	1.96118	0.0498583	0.61609	Sytl1	4	132980401	132990424
ENSMUSG00000029053	954.627	-0.262279	0.13345	-1.96537	0.0493716	0.61609	Prkcz	4	155344586	155445818
ENSMUSG00000030158	50.2769	0.603233	0.307088	1.96436	0.0494879	0.61609	Clec12b	6	129352478	129362837
ENSMUSG00000031351	516.232	-0.252843	0.128964	-1.96056	0.0499304	0.61609	Zfp185	X	72030945	72075149
ENSMUSG00000031504	510.188	0.122207	0.0624147	1.95798	0.0502321	0.61609	Rab20	8	11503518	11528710
ENSMUSG00000032575	6640.66	0.235333	0.119751	1.96519	0.0493927	0.61609	Manf	9	106715511	106769178
ENSMUSG00000032998	767.848	-0.281475	0.143509	-1.96138	0.0498349	0.61609	Foxj3	4	119394201	119486316
ENSMUSG00000035356	362.044	0.26473	0.134666	1.96582	0.0493194	0.61609	Nfkbiz	16	55631738	55659262
ENSMUSG00000040124	275.206	0.204079	0.103942	1.96339	0.0496003	0.61609	Gorab	1	163212477	163231238
ENSMUSG00000040929	81.1192	0.274384	0.139752	1.96337	0.0496037	0.61609	Rfx3	19	27739121	27988566
ENSMUSG00000041362	278.332	-0.262342	0.13374	-1.96159	0.04981	0.61609	Shtn1	19	58961788	59064532
ENSMUSG00000042589	20.4015	-0.698905	0.356998	-1.95773	0.0502617	0.61609	Cux2	5	121994429	122188165
ENSMUSG00000042608	966.201	-0.360469	0.183028	-1.96947	0.0488988	0.61609	Stk40	4	125997750	126034822
ENSMUSG00000045466	251.326	0.198464	0.100881	1.9673	0.0491482	0.61609	Zfp956	6	47930324	47942234
ENSMUSG00000047565	28.2218	-0.44972	0.228448	-1.96859	0.0490006	0.61609	Acot10	15	20665300	20666836
ENSMUSG00000050556	68.627	-0.460534	0.234371	-1.96497	0.0494172	0.61609	Kcnb1	2	166937889	167032075
ENSMUSG00000053846	6718.98	-0.262519	0.133952	-1.9598	0.0500189	0.61609	Lipg	18	75072393	75094334
ENSMUSG00000057594	286.802	0.193786	0.0987604	1.96218	0.0497411	0.61609	Arl16	11	120355692	120358433
ENSMUSG00000059708	57.1414	-0.333007	0.170014	-1.95871	0.0501473	0.61609	Akap17b	X	35871967	35909048
ENSMUSG00000059713	315.537	0.272307	0.13833	1.96853	0.0490068	0.61609	Rcan3	4	135139619	135161164
ENSMUSG00000061878	328.169	0.332382	0.168881	1.96814	0.0490518	0.61609	Sphk1	11	116421751	116427501
ENSMUSG00000063382	958.295	-0.489711	0.249766	-1.96068	0.0499165	0.61609	Bcl9l	9	44394122	44423193
ENSMUSG00000069601	336.925	-0.387201	0.197724	-1.9583	0.0501951	0.61609	Ank3	10	69234603	69863268
ENSMUSG00000079033	7.32673	-0.574045	0.292759	-1.96081	0.0499007	0.61609	Mef2b	8	70592361	70620138
ENSMUSG00000082480	9.17377	-0.565129	0.287752	-1.96394	0.0495367	0.61609	Gm11687	2	143984408	143985293
ENSMUSG00000084803	369.101	0.273086	0.139478	1.95792	0.05024	0.61609	5830444B04Rik	4	155483207	155519397
ENSMUSG00000086370	72.0407	-0.389288	0.198412	-1.96202	0.0497605	0.61609	Ftx	X	102592988	102667512
ENSMUSG00000086953	8.8621	0.574228	0.292894	1.96053	0.0499335	0.61609	Aknaos	4	63295328	63312265
ENSMUSG00000033985	836.875	-0.283401	0.144827	-1.95682	0.0503684	0.61631	Tesk2	4	116578145	116663153
ENSMUSG00000056305	1518.84	-0.191345	0.0977711	-1.95707	0.0503397	0.61631	Usp39	6	72295661	72322167
ENSMUSG00000042115	26.3391	-0.431785	0.220781	-1.95572	0.0504986	0.617364	Klhdc8a	1	132226364	132235095
ENSMUSG00000089764	39.4129	-0.400288	0.204701	-1.95548	0.0505267	0.617364	Gm16580	17	26488311	26489358
ENSMUSG00000055799	365.505	-0.441953	0.226076	-1.95489	0.0505966	0.617777	Tcf7l1	6	72603361	72766237
ENSMUSG00000031822	1072.38	-0.40318	0.206304	-1.9543	0.0506661	0.618185	Gse1	8	120955195	121308129
ENSMUSG00000066760	577645	0.257735	0.131918	1.95375	0.0507304	0.618527	Psg16	7	16807965	16867375
ENSMUSG00000030796	882.03	-0.238931	0.122318	-1.95336	0.0507771	0.618656	Tead2	7	44865177	44883068
ENSMUSG00000020184	2053.64	0.226824	0.116241	1.95133	0.0510181	0.619999	Mdm2	10	117524780	117546663
ENSMUSG00000024212	431.792	-0.30405	0.155761	-1.95202	0.0509355	0.619999	Mllt1	17	57198385	57242415
ENSMUSG00000028271	3751.71	0.211739	0.108546	1.95068	0.0510953	0.619999	Gtf2b	3	142470806	142489367
ENSMUSG00000060675	392.573	0.353253	0.181058	1.95105	0.0510512	0.619999	Plaat3	19	7534824	7565910
ENSMUSG00000067370	335.031	0.200133	0.102554	1.95149	0.0509982	0.619999	B3galt4	17	34168883	34170462
ENSMUSG00000093387	9.60049	-0.583943	0.299366	-1.9506	0.0511048	0.619999	Gm20732	15	68211146	68235025
ENSMUSG00000002020	121.873	-0.586445	0.302264	-1.94017	0.0523585	0.620398	Ltbp2	12	84829986	84923306
ENSMUSG00000002763	585.376	-0.235371	0.121339	-1.93978	0.0524065	0.620398	Pex6	17	47022389	47036467
ENSMUSG00000002820	1664.82	0.192667	0.099116	1.94386	0.0519129	0.620398	Atg4d	9	21176589	21189068
ENSMUSG00000003234	851.071	0.178399	0.0920654	1.93774	0.052655	0.620398	Abcf3	16	20367327	20380129
ENSMUSG00000003949	22.79	-0.650153	0.334961	-1.94098	0.0522603	0.620398	Hlf	11	90227362	90281721
ENSMUSG00000005534	594.558	-0.436303	0.225433	-1.9354	0.0529408	0.620398	Insr	8	3172061	3329617
ENSMUSG00000007458	6054.8	0.128186	0.0659083	1.94491	0.0517858	0.620398	M6pr	6	122285679	122294639
ENSMUSG00000021326	1915.17	-0.157935	0.0813902	-1.94046	0.0523233	0.620398	Trim27	13	21363615	21378894
ENSMUSG00000021457	307.323	-0.255248	0.131079	-1.94729	0.0515006	0.620398	Syk	13	52737209	52802828
ENSMUSG00000021595	1752.14	0.112116	0.057522	1.94909	0.0512849	0.620398	Nsun2	13	69681865	69783899
ENSMUSG00000022598	260.827	0.284729	0.146754	1.94019	0.0523569	0.620398	Psca	15	74586688	74588918
ENSMUSG00000022849	752.159	0.130237	0.0673078	1.93494	0.0529975	0.620398	Hspbap1	16	35590745	35648847
ENSMUSG00000024357	1960.29	0.208618	0.107098	1.94792	0.0514247	0.620398	Sil1	18	35399449	35632833
ENSMUSG00000024713	27.3984	-0.484262	0.249472	-1.94114	0.0522409	0.620398	Pcsk5	19	17409683	17814996
ENSMUSG00000027628	892.028	-0.204487	0.105313	-1.94172	0.0521712	0.620398	Aar2	2	156389504	156410892
ENSMUSG00000027678	1134.55	-0.339184	0.174934	-1.93892	0.0525111	0.620398	Ncoa3	2	165834545	165915162
ENSMUSG00000028243	102.59	0.211942	0.109281	1.93941	0.0524514	0.620398	Ubxn2b	4	6191098	6221688
ENSMUSG00000028757	11802.3	0.201726	0.104112	1.93759	0.0526734	0.620398	Ddost	4	138032041	138039939
ENSMUSG00000030310	11.4946	-1.00321	0.518756	-1.93388	0.0531284	0.620398	Slc6a1	6	114259596	114294493
ENSMUSG00000030397	395.207	-0.340829	0.176009	-1.93643	0.052815	0.620398	Mark4	7	19158700	19192746
ENSMUSG00000031150	614.66	-0.370587	0.191145	-1.93877	0.0525291	0.620398	Ccdc120	X	7597953	7617144
ENSMUSG00000031373	879.462	-0.114812	0.0593394	-1.93483	0.0530115	0.620398	Car5b	X	162759818	162810993
ENSMUSG00000031681	543.29	-0.279064	0.143824	-1.94032	0.0523405	0.620398	Smad1	8	80065024	80126147
ENSMUSG00000032224	12.2817	-0.600354	0.310083	-1.9361	0.0528549	0.620398	Fam81a	9	69995793	70049842
ENSMUSG00000032501	521.41	-0.275354	0.142385	-1.93387	0.0531293	0.620398	Trib1	15	59520199	59528948
ENSMUSG00000034135	975.704	-0.292041	0.15064	-1.93866	0.0525426	0.620398	Sik3	9	45924118	46135492
ENSMUSG00000038301	693.868	0.191469	0.0989092	1.93581	0.0528911	0.620398	Snx10	6	51500881	51567659
ENSMUSG00000038773	691.2	-0.278008	0.14368	-1.93491	0.0530009	0.620398	Kdm3b	18	34910100	34971713
ENSMUSG00000038909	2517.26	-0.381246	0.196652	-1.93869	0.0525395	0.620398	Kat7	11	95165085	95201072
ENSMUSG00000039176	3566.25	-0.177396	0.0911528	-1.94614	0.0516377	0.620398	Polg	7	79095979	79116110
ENSMUSG00000039349	468.278	-0.281419	0.145455	-1.93474	0.0530217	0.620398	C130074G19Rik	1	184604123	184615415
ENSMUSG00000039768	911.9	-0.190856	0.0983686	-1.94021	0.0523541	0.620398	Dnajc11	4	152018148	152066594
ENSMUSG00000040591	61.1605	0.372688	0.192807	1.93296	0.0532412	0.620398	Cstpp1	2	91105413	91275049
ENSMUSG00000042302	558.004	-0.260435	0.133866	-1.94549	0.0517165	0.620398	Ehbp1	11	21955828	22292292
ENSMUSG00000042363	1901.56	-0.175879	0.0908778	-1.93533	0.0529497	0.620398	Lgalsl	11	20773576	20781056
ENSMUSG00000044287	15.4325	0.558205	0.287136	1.94404	0.05189	0.620398	Nrn1l	8	106620199	106621655
ENSMUSG00000044456	721.742	-0.431972	0.223459	-1.93312	0.0532216	0.620398	Rin3	12	102249307	102357114
ENSMUSG00000046027	1022.42	-0.238199	0.123135	-1.93445	0.0530575	0.620398	Stard5	7	83281167	83302335
ENSMUSG00000047409	1592.72	-0.385288	0.19824	-1.94355	0.0519502	0.620398	Ctdspl	9	118755521	118873066
ENSMUSG00000049971	21.9165	0.470825	0.243417	1.93423	0.0530844	0.620398	Glt1d1	5	127709326	127786438
ENSMUSG00000052917	165.191	-0.254173	0.130352	-1.9499	0.0511879	0.620398	Senp7	16	55868701	56010375
ENSMUSG00000053897	548.091	-0.201547	0.103397	-1.94926	0.0512645	0.620398	Slc39a8	3	135531040	135594333
ENSMUSG00000054021	64.9754	-0.245538	0.127009	-1.93323	0.0532076	0.620398	Sirt5	13	43518972	43548679
ENSMUSG00000054266	1280.67	0.406749	0.209517	1.94137	0.052214	0.620398	Serpinb9d	13	33376942	33387112
ENSMUSG00000054321	161.535	-0.299115	0.154142	-1.94052	0.0523167	0.620398	Taf4b	18	14916302	15033416
ENSMUSG00000054702	516.694	-0.275598	0.141707	-1.94484	0.0517937	0.620398	Ap1s3	1	79584593	79649689
ENSMUSG00000054753	1556.03	-0.390513	0.20088	-1.94401	0.0518947	0.620398	AU018091	7	3204498	3219029
ENSMUSG00000058835	1282.02	-0.141969	0.0730145	-1.9444	0.0518471	0.620398	Abi1	2	22830085	22930253
ENSMUSG00000060519	347.666	0.193814	0.100244	1.93342	0.0531845	0.620398	Tor3a	1	156481187	156501926
ENSMUSG00000062480	8.9668	-0.658169	0.338231	-1.94591	0.0516654	0.620398	Acat3	17	13142700	13159487
ENSMUSG00000063767	15.9164	0.49766	0.257328	1.93395	0.0531189	0.620398	S100a7a	3	90561324	90565976
ENSMUSG00000068735	1396.3	-0.312727	0.160475	-1.94876	0.0513246	0.620398	Trp53i11	2	93017893	93032104
ENSMUSG00000071350	144.061	-0.251678	0.129327	-1.94605	0.0516489	0.620398	Setdb2	14	59639458	59678333
ENSMUSG00000075419	733.594	0.113857	0.0588362	1.93515	0.0529721	0.620398	Dolk	2	30174243	30176346
ENSMUSG00000080717	165.233	0.34925	0.179246	1.94844	0.051362	0.620398	B230307C23Rik	16	97798328	97833001
ENSMUSG00000086163	61.9385	0.374853	0.192663	1.94564	0.0516982	0.620398	Gm14206	11	100169518	100182112
ENSMUSG00000093672	17.4214	0.593152	0.305868	1.93924	0.0524717	0.620398	Gm20655	10	17660343	17711353
ENSMUSG00000113714	11.5436	-0.553765	0.284714	-1.94499	0.0517767	0.620398	Gm48635	12	19708047	19708435
ENSMUSG00000039477	1813.96	-0.507708	0.262706	-1.93261	0.0532842	0.620476	Tnrc18	5	142710416	142803417
ENSMUSG00000005951	273.746	-0.20945	0.10854	-1.9297	0.0536441	0.620618	Shpk	11	73090286	73115337
ENSMUSG00000020679	121.37	-0.435416	0.225474	-1.93112	0.0534685	0.620618	Hnf1b	11	83740889	83796645
ENSMUSG00000026209	2444.46	0.172533	0.0892967	1.93213	0.0533431	0.620618	Dnpep	1	75284540	75294634
ENSMUSG00000032496	13.7591	-0.928769	0.481223	-1.93002	0.0536044	0.620618	Ltf	9	110848339	110871835
ENSMUSG00000033352	1682.19	-0.206415	0.106978	-1.92951	0.0536671	0.620618	Map2k4	11	65579069	65679123
ENSMUSG00000035773	65.3557	0.393395	0.203913	1.92923	0.0537023	0.620618	Kiss1r	10	79752805	79758107
ENSMUSG00000038563	167.783	-0.196497	0.101811	-1.93002	0.0536039	0.620618	Efl1	7	82297822	82427060
ENSMUSG00000040043	6710.18	-0.153706	0.0795999	-1.93098	0.0534854	0.620618	Rbms2	10	127967427	128016166
ENSMUSG00000045078	1209.44	-0.341138	0.176732	-1.93026	0.053575	0.620618	Rnf216	5	142976648	143098749
ENSMUSG00000059409	685.734	-0.254603	0.13189	-1.93043	0.0535541	0.620618	Ppp2r5d	17	46993917	47016037
ENSMUSG00000069769	305.425	-0.218152	0.113071	-1.92934	0.0536885	0.620618	Msi2	11	88230208	88609339
ENSMUSG00000081272	846.671	-0.217749	0.112899	-1.9287	0.053768	0.620618	Ap2m1-ps	2	49198167	49199474
ENSMUSG00000116815	27.4375	0.437836	0.227003	1.92876	0.0537603	0.620618	Gm49760	12	18698215	18699999
ENSMUSG00000042446	540.66	-0.283311	0.146932	-1.92818	0.0538328	0.620946	Zmym4	4	126755732	126861928
ENSMUSG00000035984	61.3351	0.375563	0.194829	1.92765	0.0538984	0.621284	Nme5	18	34695687	34712168
ENSMUSG00000024338	222.853	0.358416	0.185983	1.92715	0.0539614	0.621592	Psmb8	17	34416695	34420428
ENSMUSG00000046668	1258.17	-0.244873	0.12713	-1.92616	0.0540838	0.622582	Cxxc5	18	35962450	35994741
ENSMUSG00000030084	597.355	-0.487973	0.253619	-1.92404	0.0543496	0.624381	Plxna1	6	89293296	89339602
ENSMUSG00000037784	40.2197	-0.348014	0.180875	-1.92406	0.0543473	0.624381	Dzip1l	9	99511549	99551309
ENSMUSG00000063146	2759.54	-0.366902	0.190642	-1.92456	0.0542844	0.624381	Clip2	5	134518237	134581288
ENSMUSG00000043789	12.0659	0.803369	0.417746	1.9231	0.0544673	0.624894	Vwce	19	10611577	10643577
ENSMUSG00000072623	490.976	0.247269	0.128576	1.92314	0.0544628	0.624894	Zfp9	6	118438911	118456281
ENSMUSG00000053684	131.441	-0.237513	0.12354	-1.92256	0.054535	0.62501	Kics2	10	121575842	121588783
ENSMUSG00000059119	2475.86	0.103279	0.0537228	1.92244	0.0545505	0.62501	Nap1l4	7	143067316	143102843
ENSMUSG00000113362	149.432	0.305291	0.158871	1.92162	0.0546534	0.62577	Gm40557	12	100204013	100208703
ENSMUSG00000032103	195.788	0.250579	0.130463	1.9207	0.0547702	0.626353	Pus3	9	35469891	35478697
ENSMUSG00000074634	273.264	0.31648	0.164778	1.92064	0.0547775	0.626353	Tmem267	13	119624575	120072595
ENSMUSG00000044807	26.6505	-0.448007	0.233388	-1.91958	0.0549109	0.627459	Zfp354c	11	50701913	50718551
ENSMUSG00000004849	2150.43	0.16809	0.0876062	1.9187	0.0550221	0.627489	Ap1s1	5	137063847	137074989
ENSMUSG00000024664	1828.71	0.264398	0.137784	1.91894	0.0549921	0.627489	Fads3	19	10018933	10037474
ENSMUSG00000050390	1149.25	-0.354868	0.184981	-1.91841	0.0550596	0.627489	Nhsl3	4	129113371	129155197
ENSMUSG00000056427	59.5299	-0.562514	0.29322	-1.9184	0.0550603	0.627489	Slit3	11	35012051	35599334
ENSMUSG00000027968	302.026	-0.227376	0.118605	-1.91709	0.0552266	0.628965	Larp7	3	127330363	127346998
ENSMUSG00000024395	1185.68	-0.23528	0.122768	-1.91647	0.0553057	0.629447	Lims2	18	32055343	32091672
ENSMUSG00000028639	3209.33	0.12234	0.0638469	1.91614	0.0553471	0.629499	Ybx1	4	119135178	119151801
ENSMUSG00000025921	681.888	-0.150046	0.0783733	-1.9145	0.0555558	0.631103	Rdh10	1	16175998	16203958
ENSMUSG00000086583	1069.44	-5.06088	2.64351	-1.91446	0.0555619	0.631103	Gm15500	7	114304505	114305398
ENSMUSG00000040423	746.52	-0.27864	0.145634	-1.91329	0.0557105	0.631952	Rc3h1	1	160733988	160802548
ENSMUSG00000044279	1682.25	-0.261078	0.136453	-1.91332	0.0557069	0.631952	Crb3	17	57366105	57372918
ENSMUSG00000053646	1322.23	-0.302584	0.158174	-1.91298	0.0557507	0.631989	Plxnb1	9	108924457	108948985
ENSMUSG00000025821	274.72	-0.337113	0.176282	-1.91235	0.0558311	0.632115	Zfp282	6	47854138	47885419
ENSMUSG00000060477	2382.34	0.211059	0.110368	1.91232	0.0558357	0.632115	Irak2	6	113615428	113671987
ENSMUSG00000020905	31.0322	-0.567854	0.297	-1.91197	0.0558801	0.632199	Usp43	11	67745349	67812979
ENSMUSG00000048174	19.0467	-0.377062	0.197307	-1.91104	0.0559995	0.633131	Tmem81	1	132433968	132436377
ENSMUSG00000008226	261.064	0.202178	0.106007	1.90722	0.0564922	0.633143	Scrn3	2	73142945	73168162
ENSMUSG00000014077	2326.6	-0.224022	0.117321	-1.90948	0.0562002	0.633143	Chp1	2	119378178	119417508
ENSMUSG00000017057	418.182	0.240787	0.1265	1.90346	0.0569805	0.633143	Il13ra1	X	35375763	35434912
ENSMUSG00000020159	539.542	-0.350942	0.184105	-1.90621	0.0566235	0.633143	Gabrp	11	33500781	33528959
ENSMUSG00000021806	1134.11	-0.412565	0.216142	-1.90877	0.0562924	0.633143	Nid2	14	19801333	19861855
ENSMUSG00000024965	82.4124	0.293486	0.153824	1.90793	0.0564002	0.633143	Fermt3	19	6976326	6996837
ENSMUSG00000026308	6.15484	-0.861706	0.452634	-1.90376	0.0569417	0.633143	Klhl30	1	91278738	91290138
ENSMUSG00000026831	9.72575	-0.54566	0.285825	-1.90907	0.0562532	0.633143	Pierce1	2	28352013	28356344
ENSMUSG00000027010	428.823	-0.159878	0.0839808	-1.90375	0.0569427	0.633143	Slc25a12	2	71101407	71198093
ENSMUSG00000027177	1245.33	-0.235284	0.123498	-1.90517	0.0567585	0.633143	Hipk3	2	104256826	104324791
ENSMUSG00000027351	211.532	-0.279666	0.14686	-1.90431	0.0568698	0.633143	Spred1	2	116951855	117012760
ENSMUSG00000027913	13.9667	0.651794	0.342452	1.90331	0.0569999	0.633143	Crct1	3	92921512	92922994
ENSMUSG00000028868	1654.22	-0.41887	0.219929	-1.90457	0.0568362	0.633143	Wasf2	4	132857816	132927067
ENSMUSG00000038141	462.693	0.172049	0.0900434	1.91074	0.0560384	0.633143	Tmem181a	17	6307135	6358589
ENSMUSG00000041977	1511.35	-0.353276	0.185256	-1.90696	0.0565255	0.633143	Arhgef11	3	87524866	87645341
ENSMUSG00000042772	843.1	-0.283292	0.148729	-1.90475	0.056813	0.633143	Smg7	1	152712746	152778397
ENSMUSG00000045095	288.53	-0.389427	0.204424	-1.90499	0.0567811	0.633143	Magi1	6	93652436	94260898
ENSMUSG00000053293	599.286	-0.367649	0.192766	-1.90723	0.0564907	0.633143	Pom121	5	135404995	135423400
ENSMUSG00000053560	376.746	0.160188	0.0838535	1.91033	0.0560912	0.633143	Ier2	8	85387960	85389483
ENSMUSG00000059842	60.5254	-0.329785	0.173123	-1.90492	0.0567902	0.633143	Zfp341	2	154455217	154488741
ENSMUSG00000073164	105.109	-0.259748	0.136233	-1.90664	0.0565673	0.633143	2410018L13Rik	12	23003996	23060285
ENSMUSG00000074870	130299	0.275004	0.144466	1.90359	0.0569633	0.633143	Cts3	13	61712444	61717941
ENSMUSG00000079057	210.495	0.289733	0.152061	1.90537	0.0567324	0.633143	Cyp4v3	8	45757981	45786253
ENSMUSG00000092312	42.5186	0.411629	0.216164	1.90425	0.0568783	0.633143	Zfp419	7	9061359	9065753
ENSMUSG00000094483	1292.94	-0.224024	0.117407	-1.90809	0.0563794	0.633143	Purb	11	6417599	6425917
ENSMUSG00000097101	53.6985	-0.381998	0.200381	-1.90636	0.0566036	0.633143	1810034E14Rik	13	64396451	64419699
ENSMUSG00000103891	12.1795	-0.85715	0.449392	-1.90736	0.0564745	0.633143	Gm37941	9	86666600	86668908
ENSMUSG00000011832	332.64	-0.285322	0.149954	-1.90273	0.0570754	0.633536	Evi5l	8	4216567	4261257
ENSMUSG00000019866	372.895	-0.321285	0.168966	-1.90148	0.0572396	0.633536	Crybg1	10	43826632	44024849
ENSMUSG00000028766	2956.45	-0.384219	0.202078	-1.90134	0.0572572	0.633536	Alpl	4	137469044	137523695
ENSMUSG00000047986	302.363	-0.300192	0.157826	-1.90204	0.0571653	0.633536	Palm3	8	84748100	84756924
ENSMUSG00000062995	370.349	-0.293557	0.154353	-1.90186	0.0571901	0.633536	Ica1	6	8630527	8778488
ENSMUSG00000097399	6.67977	0.976799	0.513742	1.90134	0.0572575	0.633536	Gm26555	13	58428974	58446966
ENSMUSG00000000142	96.1804	-0.394191	0.207916	-1.89591	0.0579716	0.634183	Axin2	11	108811175	108841609
ENSMUSG00000005774	60.7095	-0.312799	0.16508	-1.89483	0.0581154	0.634183	Rfx5	3	94861386	94868872
ENSMUSG00000009394	53.5053	0.283023	0.149398	1.89442	0.0581687	0.634183	Syn2	6	115111863	115258967
ENSMUSG00000022505	567.531	-0.243721	0.12851	-1.89651	0.0578928	0.634183	Emp2	16	10099613	10131832
ENSMUSG00000030987	2596.16	-0.267688	0.141168	-1.89623	0.0579291	0.634183	Stim1	7	101917013	102086526
ENSMUSG00000033722	269.872	-0.304052	0.160169	-1.89831	0.0576548	0.634183	BC034090	1	155088217	155120190
ENSMUSG00000036327	309.022	-0.230881	0.121633	-1.89818	0.0576729	0.634183	Qsox2	2	26098649	26127537
ENSMUSG00000037134	549.777	0.147915	0.0779023	1.89873	0.0576003	0.634183	Prmt9	8	78276026	78307967
ENSMUSG00000040820	398.119	-0.313593	0.165289	-1.89725	0.0577956	0.634183	Hlcs	16	93929741	94114430
ENSMUSG00000041323	127.953	0.300304	0.158516	1.89447	0.0581621	0.634183	Ak7	12	105672235	105748706
ENSMUSG00000042340	149.436	0.182815	0.0964213	1.896	0.0579599	0.634183	Ctf1	7	127311908	127317364
ENSMUSG00000042477	17.2822	-0.453992	0.239467	-1.89584	0.0579806	0.634183	Tfap2e	4	126609799	126630033
ENSMUSG00000043866	1658.75	0.198254	0.104453	1.89802	0.057693	0.634183	Taf10	7	105388600	105393568
ENSMUSG00000049764	658.82	-0.274224	0.144375	-1.89938	0.0575139	0.634183	Zfp280b	10	75868484	75879068
ENSMUSG00000056418	6.0317	-0.627277	0.331012	-1.89503	0.0580886	0.634183	BC043934	9	96306527	96322388
ENSMUSG00000068114	241.653	0.15413	0.081169	1.89887	0.057581	0.634183	Ccdc134	15	82012123	82026404
ENSMUSG00000083672	8.35994	0.575801	0.303774	1.89549	0.0580278	0.634183	Kpna2-ps	17	47931696	47933264
ENSMUSG00000086158	164.719	0.16378	0.0864053	1.89549	0.0580279	0.634183	Pierce2	9	72886964	72892674
ENSMUSG00000086283	39.4367	-0.527025	0.277594	-1.89855	0.0576242	0.634183	2810433D01Rik	11	102507430	102515267
ENSMUSG00000095687	1651.54	0.239749	0.126346	1.89756	0.0577538	0.634183	Rnaset2a	17	8334277	8366929
ENSMUSG00000096971	175.884	0.249048	0.131438	1.89479	0.0581199	0.634183	4930556M19Rik	15	10713703	10790209
ENSMUSG00000098295	8.59414	0.652096	0.343809	1.89668	0.0578702	0.634183	Gm19872	8	88186433	88262001
ENSMUSG00000116930	22.54	0.500414	0.264003	1.89549	0.058028	0.634183	Gm49711	16	91855204	91984229
ENSMUSG00000027774	428.543	-0.222004	0.117231	-1.89374	0.0582601	0.634776	Gfm1	3	67337429	67383862
ENSMUSG00000023781	44.8888	-0.330123	0.17435	-1.89345	0.0582978	0.634781	Hes7	11	69011230	69014881
ENSMUSG00000055763	96.482	-0.292984	0.154798	-1.89268	0.0584008	0.635499	Rybp-ps	13	66155551	66156231
ENSMUSG00000026014	508.96	-0.24931	0.131777	-1.89191	0.0585026	0.636202	Raph1	1	60521451	60606263
ENSMUSG00000044250	686.48	-0.211716	0.111923	-1.89163	0.0585403	0.636207	Pced1b	15	97144988	97283561
ENSMUSG00000007279	54.4846	-0.375049	0.198316	-1.89117	0.0586014	0.636467	Scube2	7	109397883	109464886
ENSMUSG00000004460	5109.29	0.162137	0.0857604	1.89058	0.0586809	0.636522	Dnajb11	16	22676595	22698384
ENSMUSG00000037469	315.755	0.338579	0.179066	1.89081	0.0586502	0.636522	Acp7	7	28306701	28330757
ENSMUSG00000039770	1842.14	0.147723	0.078176	1.88962	0.0588093	0.637107	Ypel5	17	73143448	73158190
ENSMUSG00000083240	45.0345	0.418856	0.221637	1.88983	0.0587802	0.637107	Gm13453	2	40017516	40017872
ENSMUSG00000037149	1046.61	-0.207505	0.109851	-1.88897	0.0588953	0.637634	Ddx1	12	13266974	13299214
ENSMUSG00000097523	24.2607	0.315242	0.166912	1.88867	0.0589355	0.637667	1700022N22Rik	17	26204470	26218453
ENSMUSG00000020899	95.3202	-0.366461	0.194109	-1.88792	0.0590368	0.637878	Pfas	11	68876523	68899286
ENSMUSG00000041415	643.619	-0.32232	0.170748	-1.88769	0.059067	0.637878	Dicer1	12	104654001	104718211
ENSMUSG00000045328	44.0831	-0.631142	0.334304	-1.88793	0.0590355	0.637878	Cenpe	3	134918298	134979372
ENSMUSG00000063130	12.3405	0.557876	0.295588	1.88734	0.059114	0.637984	Calml3	13	3852896	3854316
ENSMUSG00000075289	29.8096	0.351695	0.18643	1.88648	0.0592309	0.638843	Carns1	19	4214323	4225478
ENSMUSG00000019796	59.171	-0.337887	0.179156	-1.88599	0.0592964	0.639145	Lrp11	10	7465564	7501247
ENSMUSG00000020572	1183.17	0.230009	0.122039	1.88471	0.0594685	0.640194	Nampt	12	32869544	32903348
ENSMUSG00000061130	1070.49	-0.12187	0.0646562	-1.88489	0.0594441	0.640194	Ppm1b	17	85264169	85331419
ENSMUSG00000041115	115.989	-0.272242	0.144475	-1.88435	0.0595172	0.640315	Iqsec2	X	150927193	151008232
ENSMUSG00000028894	739.082	-0.194537	0.103284	-1.8835	0.0596321	0.641148	Inpp5b	4	124635643	124695304
ENSMUSG00000024050	308.394	-0.392922	0.208985	-1.88014	0.0600886	0.64197	Wiz	17	32573029	32608413
ENSMUSG00000025035	294.979	0.210226	0.111748	1.88125	0.059938	0.64197	Arl3	19	46519535	46561637
ENSMUSG00000027327	412.068	-0.199978	0.106377	-1.8799	0.0601214	0.64197	Adissp	2	130988244	131002001
ENSMUSG00000028973	576.612	-0.203707	0.108328	-1.88046	0.0600448	0.64197	Abcb8	5	24598661	24615052
ENSMUSG00000033209	80.5159	-0.530417	0.281999	-1.88092	0.0599829	0.64197	Ttc28	5	111027669	111437646
ENSMUSG00000034300	1166.8	-0.229806	0.122161	-1.88118	0.059947	0.64197	Fam53c	18	34891959	34906813
ENSMUSG00000035890	1120.91	-0.166006	0.0882495	-1.8811	0.0599583	0.64197	Rnf126	10	79594349	79602786
ENSMUSG00000044628	200.742	-0.328344	0.174428	-1.8824	0.0597818	0.64197	Rnf208	2	25132941	25134274
ENSMUSG00000049488	11.1794	-0.888013	0.472335	-1.88005	0.060101	0.64197	Tmem67	4	12039363	12090020
ENSMUSG00000063305	120.463	0.383306	0.203654	1.88215	0.0598161	0.64197	Psg20	7	18408032	18420110
ENSMUSG00000092060	593.193	-0.407232	0.216587	-1.88022	0.0600777	0.64197	Bend4	5	67549490	67585653
ENSMUSG00000010057	368.62	0.193819	0.10316	1.87882	0.0602688	0.642309	Nprl2	9	107419425	107422905
ENSMUSG00000026241	409.576	0.269303	0.143342	1.87874	0.0602801	0.642309	Nppc	1	86594013	86598293
ENSMUSG00000029778	131.656	-0.476275	0.253642	-1.87775	0.0604159	0.642309	Adcyap1r1	6	55428963	55478436
ENSMUSG00000033009	424.351	-0.217809	0.115991	-1.8778	0.0604079	0.642309	Ogfod1	8	94763826	94794549
ENSMUSG00000035337	84.8904	0.351801	0.187342	1.87785	0.0604013	0.642309	Uchl4	9	64142483	64143644
ENSMUSG00000043154	1290.44	-0.299855	0.159563	-1.87923	0.0602124	0.642309	Ppp2r3a	9	100982283	101128994
ENSMUSG00000068732	1042.38	-0.202642	0.107917	-1.87776	0.0604136	0.642309	Tmem167b	3	108463741	108469782
ENSMUSG00000015745	810.01	0.229174	0.122142	1.87629	0.0606152	0.643228	Plekho1	3	95895741	95903313
ENSMUSG00000030074	13.0854	-0.71682	0.381989	-1.87655	0.0605805	0.643228	Gxylt2	6	100681695	100787874
ENSMUSG00000041623	324.868	-0.206465	0.110008	-1.87683	0.060542	0.643228	Mtnap1	11	113575238	113585473
ENSMUSG00000040857	256.956	-0.327137	0.174405	-1.87574	0.0606914	0.643239	Erf	7	24941986	24950186
ENSMUSG00000046441	177.97	0.214424	0.114308	1.87584	0.0606768	0.643239	Cmtr2	8	110942297	110951118
ENSMUSG00000001768	747.226	-0.247629	0.132772	-1.86508	0.0621708	0.643861	Rin2	2	145517135	145729536
ENSMUSG00000007021	5.82723	0.70667	0.377144	1.87374	0.0609658	0.643861	Syngr3	17	24904066	24908929
ENSMUSG00000010601	28.2675	0.407731	0.21753	1.87436	0.0608804	0.643861	Apol7a	15	77272419	77283310
ENSMUSG00000018678	316.772	-0.353019	0.189581	-1.8621	0.0625893	0.643861	Sp2	11	96844167	96873785
ENSMUSG00000022120	66.1095	-0.227941	0.122278	-1.86412	0.0623045	0.643861	Obi1	14	104714972	104760081
ENSMUSG00000022330	77.7315	-0.35961	0.192902	-1.86421	0.0622921	0.643861	Osr2	15	35296244	35303451
ENSMUSG00000022378	1271.09	0.142049	0.076271	1.86242	0.0625439	0.643861	Cyrib	15	63800946	63932327
ENSMUSG00000022848	2992.8	0.139284	0.0743683	1.8729	0.0610824	0.643861	Slc49a4	16	35514432	35589726
ENSMUSG00000024581	320.676	-0.167629	0.0895462	-1.87198	0.0612089	0.643861	Napg	18	63110902	63132521
ENSMUSG00000025377	189.176	-0.194339	0.104305	-1.86317	0.0624381	0.643861	Tepsin	11	119981357	119989557
ENSMUSG00000026177	25.056	0.530243	0.283104	1.87296	0.0610742	0.643861	Slc11a1	1	74414354	74425221
ENSMUSG00000026532	13.1557	-0.646076	0.345657	-1.86912	0.0616057	0.643861	Spta1	1	174000342	174076016
ENSMUSG00000027490	50.3919	-0.267906	0.143616	-1.86543	0.0621206	0.643861	E2f1	2	154401327	154411812
ENSMUSG00000028114	196.668	-0.194324	0.104256	-1.86391	0.0623349	0.643861	Mettl14	3	123161946	123179757
ENSMUSG00000028136	1119.47	-0.211786	0.113782	-1.86133	0.0626982	0.643861	Snx27	3	94404851	94490023
ENSMUSG00000028383	616.873	0.092679	0.0495123	1.87184	0.0612288	0.643861	Hsdl2	4	59581563	59618689
ENSMUSG00000028420	720.86	-0.162019	0.0869316	-1.86375	0.0623565	0.643861	Tmem38b	4	53826045	53862019
ENSMUSG00000028820	1193.9	-0.289331	0.154692	-1.87036	0.0614334	0.643861	Sfpq	4	126915117	126930806
ENSMUSG00000028833	247.93	-0.36603	0.19622	-1.86541	0.0621239	0.643861	Ncdn	4	126637543	126647231
ENSMUSG00000028995	415.952	0.175172	0.0938338	1.86683	0.0619253	0.643861	Hycc1	5	24120274	24235688
ENSMUSG00000029189	130.431	-0.379228	0.203734	-1.86139	0.0626891	0.643861	Sel1l3	5	53264425	53371269
ENSMUSG00000029671	15.7742	-0.548162	0.293679	-1.86653	0.0619666	0.643861	Wnt16	6	22288226	22298521
ENSMUSG00000030316	135.941	-0.200483	0.107686	-1.86174	0.0626403	0.643861	Tamm41	6	114981342	115014837
ENSMUSG00000030340	443.827	-0.449113	0.23965	-1.87404	0.0609248	0.643861	Scnn1a	6	125297622	125321906
ENSMUSG00000030605	10027.9	-0.212107	0.113636	-1.86655	0.0619649	0.643861	Mfge8	7	78783516	78798808
ENSMUSG00000031119	244.416	-0.301239	0.161586	-1.86426	0.0622847	0.643861	Gpc4	X	51141898	51254129
ENSMUSG00000031340	32.4468	0.517612	0.277431	1.86573	0.062079	0.643861	Gabre	X	71299605	71318409
ENSMUSG00000031823	762.082	-0.20472	0.10958	-1.86823	0.0617296	0.643861	Zdhhc7	8	120807629	120828221
ENSMUSG00000032185	1366.54	-0.280817	0.150601	-1.86464	0.0622314	0.643861	Carm1	9	21458190	21503919
ENSMUSG00000033644	56.4686	-0.3515	0.187971	-1.86997	0.0614873	0.643861	Piwil2	14	70609926	70666832
ENSMUSG00000034157	300.353	-0.166733	0.0891827	-1.86957	0.0615439	0.643861	Cipc	12	86993817	87012136
ENSMUSG00000034858	698.421	-0.218248	0.117292	-1.86073	0.0627827	0.643861	Atosa	9	74860151	74939746
ENSMUSG00000035212	1640.65	0.101287	0.0543169	1.86475	0.0622165	0.643861	Leprot	4	101504915	101516561
ENSMUSG00000035342	2354.32	-0.280738	0.150226	-1.86877	0.0616549	0.643861	Lzts2	19	45002853	45015550
ENSMUSG00000035498	1788.26	-0.247498	0.132312	-1.87056	0.061406	0.643861	Cdcp1	9	122999889	123045103
ENSMUSG00000039087	719.25	-0.462833	0.24842	-1.86311	0.0624473	0.643861	Rreb1	13	37962376	38135981
ENSMUSG00000040852	154.271	-0.276544	0.147991	-1.86865	0.0616713	0.643861	Plekhh2	17	84819323	84929566
ENSMUSG00000041594	101.537	0.253099	0.135429	1.86887	0.0616416	0.643861	Tmtc4	14	123156383	123221447
ENSMUSG00000041831	12.928	-0.508929	0.2726	-1.86695	0.061909	0.643861	Sytl3	17	6926492	7005443
ENSMUSG00000042680	55.9455	-0.352829	0.188949	-1.86733	0.0618562	0.643861	Garem1	18	21260258	21433195
ENSMUSG00000044083	20.8863	0.593451	0.318472	1.86343	0.0624011	0.643861	Efcab8	2	153621851	153686671
ENSMUSG00000044617	189.066	-0.349314	0.187662	-1.8614	0.0626881	0.643861	Zbtb39	10	127575407	127583218
ENSMUSG00000051316	2875.94	0.215409	0.11553	1.86452	0.0622489	0.643861	Taf7	18	37773544	37777257
ENSMUSG00000057672	997.329	-0.190102	0.101984	-1.86404	0.0623154	0.643861	Pkn1	8	84393165	84425808
ENSMUSG00000064158	13.4335	0.488461	0.261087	1.87088	0.0613624	0.643861	Izumo1	7	45271235	45278247
ENSMUSG00000074607	203.748	-0.435338	0.233611	-1.86352	0.0623897	0.643861	Tox2	2	163045045	163166090
ENSMUSG00000074892	378.609	-0.345042	0.185385	-1.86121	0.0627142	0.643861	B3galt5	16	96037001	96121059
ENSMUSG00000079260	153.059	-0.409162	0.219874	-1.86089	0.0627593	0.643861	Tmppe	9	114230173	114236344
ENSMUSG00000081787	38.4969	-0.351811	0.187945	-1.87188	0.0612235	0.643861	Gm13991	2	116358324	116358971
ENSMUSG00000085683	208.775	0.229856	0.123467	1.86167	0.0626497	0.643861	Tmem238l	11	66847464	66855842
ENSMUSG00000091586	141.427	-0.232039	0.124012	-1.8711	0.0613314	0.643861	Cyp4f17	17	32725024	32749117
ENSMUSG00000106392	5.94238	0.689856	0.369508	1.86696	0.0619076	0.643861	Gm5870	5	105136916	105137197
ENSMUSG00000110331	53.9271	-0.320662	0.171039	-1.87479	0.0608214	0.643861	Nudc-ps1	8	29776459	29777009
ENSMUSG00000116378	13.4339	3.30254	1.77264	1.86307	0.0624528	0.643861	Gcat	15	78915101	78926731
ENSMUSG00000030822	634.481	-0.225917	0.12144	-1.86033	0.0628391	0.644054	Prr14	7	127058783	127075931
ENSMUSG00000014547	724.864	-0.277558	0.149221	-1.86005	0.0628789	0.644076	Wdfy2	14	63075127	63198958
ENSMUSG00000027035	668.348	-0.311551	0.167618	-1.85869	0.0630707	0.645522	Cers6	2	68691785	68944626
ENSMUSG00000036523	27.9184	0.629567	0.338796	1.85825	0.0631333	0.645522	Greb1	12	16720616	16850887
ENSMUSG00000048874	1881.19	-0.233652	0.12573	-1.85836	0.0631183	0.645522	Phf3	1	30841420	30913002
ENSMUSG00000022965	526.511	0.286216	0.154111	1.8572	0.0632821	0.645553	Ifngr2	16	91343960	91362511
ENSMUSG00000030852	1563.13	-0.401867	0.216416	-1.85692	0.0633227	0.645553	Tacc2	7	130179168	130366515
ENSMUSG00000037933	1056.09	-0.199732	0.107572	-1.85673	0.0633499	0.645553	Bicd2	13	49495061	49540502
ENSMUSG00000070436	24262.2	0.204663	0.110156	1.85793	0.0631785	0.645553	Serpinh1	7	98994583	99002446
ENSMUSG00000075254	679.798	-0.415551	0.223819	-1.85664	0.0633628	0.645553	Heg1	16	33504740	33591946
ENSMUSG00000121307	95.9602	-0.25146	0.135392	-1.85727	0.0632731	0.645553	NA	12	17950735	18115615
ENSMUSG00000020541	260.243	-0.281482	0.151631	-1.85637	0.063401	0.645558	Tom1l1	11	90534291	90579192
ENSMUSG00000026628	1960.17	-0.176068	0.0948742	-1.8558	0.0634814	0.645625	Atf3	1	190902493	190950236
ENSMUSG00000030102	687.136	-0.394532	0.212595	-1.85579	0.063483	0.645625	Itpr1	6	108190057	108528070
ENSMUSG00000030089	78.8432	-0.218763	0.117907	-1.85539	0.0635403	0.645823	Slc41a3	6	90581707	90623394
ENSMUSG00000005470	75.8851	-0.26037	0.140559	-1.85239	0.0639704	0.645972	Asf1b	8	84682136	84696826
ENSMUSG00000020758	236.175	-0.433586	0.233749	-1.85492	0.0636077	0.645972	Itgb4	11	115865535	115899238
ENSMUSG00000029814	558.084	-0.205954	0.111097	-1.85382	0.0637645	0.645972	Igf2bp3	6	49062157	49191891
ENSMUSG00000039512	232.401	-0.410454	0.221386	-1.85402	0.0637366	0.645972	Bltp3a	17	28075415	28119015
ENSMUSG00000039879	1248	-0.223876	0.120744	-1.85415	0.0637181	0.645972	Heca	10	17744360	17823815
ENSMUSG00000040483	495.581	0.221524	0.119558	1.85286	0.0639023	0.645972	Xaf1	11	72192455	72204559
ENSMUSG00000041444	312.709	-0.428138	0.231011	-1.85332	0.0638366	0.645972	Arhgap32	9	32027432	32179742
ENSMUSG00000048807	210.311	0.254163	0.137037	1.85471	0.0636382	0.645972	Slc35e4	11	3857021	3864664
ENSMUSG00000052488	666.692	-0.296069	0.159829	-1.85241	0.0639667	0.645972	Cherp	8	73214333	73229070
ENSMUSG00000057649	442.327	-0.142229	0.076776	-1.85251	0.0639521	0.645972	Brd9	13	74085930	74109014
ENSMUSG00000116617	38.3088	-0.407719	0.220022	-1.85308	0.0638707	0.645972	Gm49767	16	31096674	31110714
ENSMUSG00000074361	68.6456	0.443964	0.239791	1.85146	0.0641032	0.646932	C5ar2	7	15968510	15978079
ENSMUSG00000000706	42.4169	-0.410429	0.222271	-1.84653	0.0648159	0.647063	Btn1a1	13	23641162	23650071
ENSMUSG00000001819	10.169	0.433236	0.234843	1.84479	0.0650677	0.647063	Hoxd13	2	74498654	74501943
ENSMUSG00000002602	459.143	-0.32633	0.177016	-1.84351	0.0652551	0.647063	Axl	7	25456698	25488130
ENSMUSG00000002984	974.26	-0.153658	0.083202	-1.84681	0.0647753	0.647063	Tomm40	7	19435238	19449363
ENSMUSG00000018661	503.675	-0.225742	0.12247	-1.84324	0.0652937	0.647063	Cog1	11	113539995	113557880
ENSMUSG00000020315	3597.39	-0.307944	0.166579	-1.84864	0.0645104	0.647063	Sptbn1	11	30049395	30218175
ENSMUSG00000021978	809.794	-0.271429	0.146682	-1.85046	0.0642479	0.647063	Extl3	14	65289509	65387304
ENSMUSG00000022372	34.6949	0.399877	0.216728	1.84506	0.0650283	0.647063	Sla	15	66652668	66703678
ENSMUSG00000023018	388.866	-0.317053	0.171939	-1.84398	0.0651853	0.647063	Smarcd1	15	99600010	99611872
ENSMUSG00000024679	23.5904	0.555751	0.301012	1.84628	0.0648522	0.647063	Ms4a6d	19	11563968	11582213
ENSMUSG00000025083	3962.99	-0.260393	0.141012	-1.8466	0.0648047	0.647063	Afap1l2	19	56900793	56996660
ENSMUSG00000026321	13.783	-0.571656	0.310289	-1.84234	0.0654258	0.647063	Tnfrsf11a	1	105708443	105775709
ENSMUSG00000026395	39.9856	0.419892	0.227787	1.84335	0.0652776	0.647063	Ptprc	1	137990599	138103446
ENSMUSG00000028124	520.702	0.143391	0.0775645	1.84867	0.0645051	0.647063	Gclm	3	122039206	122064381
ENSMUSG00000028699	798.038	-0.274686	0.148958	-1.84404	0.0651768	0.647063	Tspan1	4	116019066	116024798
ENSMUSG00000029134	460.752	-0.311525	0.168407	-1.84984	0.0643371	0.647063	Plb1	5	32390052	32523864
ENSMUSG00000031667	1530.23	-0.201839	0.109445	-1.84421	0.065153	0.647063	Aktip	8	91838412	91926604
ENSMUSG00000033105	289.809	-0.307549	0.166227	-1.85018	0.0642881	0.647063	Lss	10	76367422	76392972
ENSMUSG00000033392	221.725	-0.252831	0.137137	-1.84364	0.0652362	0.647063	Clasp2	9	113570541	113748750
ENSMUSG00000037600	459.893	-0.202121	0.109275	-1.84965	0.0643636	0.647063	Kdf1	4	133246274	133258101
ENSMUSG00000038600	82.8114	-0.386206	0.2096	-1.84259	0.0653889	0.647063	Atp6v0a4	6	38025418	38101521
ENSMUSG00000039720	104.462	0.313819	0.169687	1.8494	0.0644006	0.647063	Got1l1	8	27687487	27713856
ENSMUSG00000040506	638.665	-0.323215	0.175244	-1.84437	0.0651298	0.647063	Ambra1	2	91560479	91749194
ENSMUSG00000041733	761.988	-0.119362	0.0645925	-1.84793	0.0646126	0.647063	Coq5	5	115417725	115435031
ENSMUSG00000042410	1898.22	-0.222808	0.120944	-1.84224	0.0654401	0.647063	Agps	2	75662521	75761694
ENSMUSG00000045316	175.542	0.155601	0.0842545	1.8468	0.064776	0.647063	Fahd1	17	25067866	25069338
ENSMUSG00000046879	373.886	0.242848	0.131761	1.84309	0.0653158	0.647063	Irgm1	11	48752795	48762510
ENSMUSG00000052751	263.644	-0.247907	0.134024	-1.84972	0.0643543	0.647063	Repin1	6	48570817	48576016
ENSMUSG00000054083	62.0135	-0.288342	0.15625	-1.84539	0.0649813	0.647063	Capn12	7	28580847	28592988
ENSMUSG00000056486	98.8827	-0.272303	0.147619	-1.84464	0.0650899	0.647063	Chn1	2	73441004	73605690
ENSMUSG00000064043	60.5694	-0.518956	0.281306	-1.84481	0.065065	0.647063	Trerf1	17	47451801	47672883
ENSMUSG00000069662	795.26	-0.233885	0.126822	-1.8442	0.0651545	0.647063	Marcks	10	37009371	37014916
ENSMUSG00000084131	100.045	0.269635	0.146193	1.84438	0.0651275	0.647063	Rpl3-ps2	X	73214259	73215472
ENSMUSG00000097039	16.6208	0.52851	0.286537	1.84447	0.0651146	0.647063	Pvt1	15	61888639	62249945
ENSMUSG00000117975	805.898	-0.372876	0.20235	-1.84273	0.0653691	0.647063	Itprip	19	47883041	47907738
ENSMUSG00000000440	3437.32	-0.191877	0.104651	-1.8335	0.0667277	0.647229	Pparg	6	115337912	115467360
ENSMUSG00000001632	990.66	-0.264517	0.144611	-1.82916	0.0673751	0.647229	Brpf1	6	113284098	113301821
ENSMUSG00000003814	71584.7	0.227286	0.124491	1.82572	0.0678925	0.647229	Calr	8	85568479	85573563
ENSMUSG00000019960	397.075	0.214172	0.11697	1.831	0.0671012	0.647229	Dusp6	10	99099093	99103351
ENSMUSG00000020593	177.617	-0.461845	0.251406	-1.83705	0.0662022	0.647229	Lpin1	12	16585670	16696967
ENSMUSG00000021518	1110.29	-0.0969171	0.0527449	-1.83747	0.0661407	0.647229	Ptdss1	13	67080894	67146465
ENSMUSG00000022094	3233.38	-0.263843	0.143436	-1.83944	0.0658499	0.647229	Slc39a14	14	70540918	70588874
ENSMUSG00000023272	2816.31	0.238893	0.130113	1.83605	0.0663505	0.647229	Creld2	15	88703849	88710886
ENSMUSG00000024170	115.185	0.36319	0.198736	1.8275	0.0676242	0.647229	Telo2	17	25318544	25334941
ENSMUSG00000024222	541.612	-0.326746	0.178888	-1.82654	0.0677693	0.647229	Fkbp5	17	28618068	28736501
ENSMUSG00000024534	21.0428	-0.424165	0.231196	-1.83465	0.066557	0.647229	Sncaip	18	52900781	53049007
ENSMUSG00000024785	424.013	0.157039	0.0860273	1.82545	0.0679331	0.647229	Rcl1	19	29078775	29121329
ENSMUSG00000024835	5399.09	0.130091	0.0711244	1.82907	0.0673897	0.647229	Coro1b	19	4198618	4204034
ENSMUSG00000024969	1077.52	-0.275821	0.150648	-1.83089	0.067117	0.647229	Mark2	19	7252761	7319225
ENSMUSG00000025006	787.107	-0.360146	0.196782	-1.83018	0.067223	0.647229	Sorbs1	19	40283197	40502223
ENSMUSG00000026068	32.7714	0.362022	0.196912	1.8385	0.0659893	0.647229	Il18rap	1	40554522	40590865
ENSMUSG00000026156	9.77338	-0.650956	0.354411	-1.83673	0.0662502	0.647229	B3gat2	1	23800834	23888239
ENSMUSG00000027356	18.879	-0.481076	0.262073	-1.83566	0.0664084	0.647229	Fermt1	2	132746309	132787826
ENSMUSG00000027669	3783.8	0.219682	0.120272	1.82654	0.0677684	0.647229	Gnb4	3	32634481	32670734
ENSMUSG00000028433	964.952	-0.403722	0.220952	-1.82719	0.0676706	0.647229	Ubap2	4	41194313	41275144
ENSMUSG00000028850	204.458	-0.219164	0.119515	-1.83378	0.0666869	0.647229	Gpatch3	4	133302056	133311554
ENSMUSG00000029463	476.878	0.223831	0.121925	1.83581	0.0663854	0.647229	Fam216a	5	122502643	122510427
ENSMUSG00000029616	5652.94	0.214963	0.116925	1.83846	0.0659942	0.647229	Erp29	5	121566653	121590569
ENSMUSG00000030216	1118.68	-0.307639	0.16861	-1.82456	0.0680676	0.647229	Wbp11	6	136790652	136805231
ENSMUSG00000031077	334.683	-0.121145	0.0662541	-1.82849	0.0674753	0.647229	Fadd	7	144131055	144136200
ENSMUSG00000031864	613.806	-0.146571	0.080179	-1.82805	0.0675423	0.647229	Ints10	8	69246581	69284319
ENSMUSG00000032012	60.3555	-0.482629	0.263269	-1.83322	0.0667703	0.647229	Nectin1	9	43655281	43743955
ENSMUSG00000032623	17.3012	0.465006	0.253383	1.83519	0.0664772	0.647229	Oas1d	5	121052599	121059715
ENSMUSG00000032649	9.01357	-0.525295	0.286908	-1.83088	0.0671183	0.647229	Colgalt2	1	152275581	152386446
ENSMUSG00000032688	195.911	-0.267183	0.146103	-1.82873	0.0674397	0.647229	Malt1	18	65564009	65612138
ENSMUSG00000032870	457.562	-0.265876	0.145136	-1.83191	0.0669653	0.647229	Smap2	4	120825514	120874444
ENSMUSG00000033538	53.7657	0.470565	0.257222	1.82941	0.0673381	0.647229	Casp4	9	5308828	5336783
ENSMUSG00000034258	2559.91	-0.319399	0.174689	-1.82839	0.067491	0.647229	Flvcr2	12	85793313	85860359
ENSMUSG00000034330	158.405	-0.325538	0.177599	-1.833	0.0668026	0.647229	Plcg2	8	118225030	118361881
ENSMUSG00000035164	251.655	-0.262333	0.143671	-1.82594	0.06786	0.647229	Zc3h12c	9	52022644	52079872
ENSMUSG00000036528	2389.41	-0.250316	0.136865	-1.82893	0.0674098	0.647229	Ppfibp2	7	107194414	107347790
ENSMUSG00000036882	11.7803	-0.605387	0.329486	-1.83737	0.066155	0.647229	Arhgap33	7	30221651	30234485
ENSMUSG00000037331	1203.32	-0.356562	0.193996	-1.83798	0.0660651	0.647229	Larp1	11	57899890	57952860
ENSMUSG00000037731	18.6841	0.435813	0.238421	1.82792	0.0675623	0.647229	Themis2	4	132509154	132523698
ENSMUSG00000038352	10.3137	0.531642	0.291376	1.82459	0.0680629	0.647229	Arl5c	11	97880404	97887007
ENSMUSG00000040022	163.382	-0.248622	0.135738	-1.83163	0.0670066	0.647229	Rab11fip2	19	59891316	59932086
ENSMUSG00000040652	1250.48	0.211627	0.115822	1.82717	0.0676736	0.647229	Oaz2	9	65575283	65597582
ENSMUSG00000042225	354.386	-0.269268	0.147349	-1.82742	0.0676373	0.647229	Ammecr1	X	141634142	141749724
ENSMUSG00000042985	67.4406	0.440896	0.239874	1.83803	0.0660585	0.647229	Upk3b	5	136067350	136075341
ENSMUSG00000044005	141.367	0.225173	0.123033	1.83018	0.0672227	0.647229	Gls2	10	128030326	128045873
ENSMUSG00000045216	1712.68	-0.28697	0.155966	-1.83996	0.0657746	0.647229	Hs6st1	1	36107481	36145527
ENSMUSG00000048856	61.9191	0.275945	0.150071	1.83877	0.0659493	0.647229	Slc25a47	12	108801972	108822741
ENSMUSG00000049130	14.1467	0.531801	0.289531	1.83676	0.066245	0.647229	C5ar1	7	15980668	15993465
ENSMUSG00000049489	535.666	0.239299	0.130932	1.82765	0.0676016	0.647229	Ccnq	11	78641332	78642555
ENSMUSG00000049800	429.728	-0.310838	0.169454	-1.83435	0.0666025	0.647229	Sertad2	11	20493253	20603021
ENSMUSG00000051339	1666.39	-0.426002	0.233462	-1.82471	0.0680443	0.647229	2900026A02Rik	5	113234189	113369102
ENSMUSG00000052544	118.481	0.505094	0.27554	1.83311	0.0667868	0.647229	St6galnac3	3	152903903	153430811
ENSMUSG00000052565	15.8864	0.490073	0.268289	1.82666	0.067751	0.647229	H1f3	13	23737436	23744860
ENSMUSG00000053080	535.963	-0.260034	0.142169	-1.82905	0.0673916	0.647229	Zfta	19	7394990	7403269
ENSMUSG00000053774	1128.4	-0.139072	0.0760988	-1.82751	0.0676225	0.647229	Ubxn7	16	32151075	32212565
ENSMUSG00000057176	59.289	0.314199	0.171061	1.83676	0.0662451	0.647229	Cfap119	7	127181555	127187767
ENSMUSG00000061410	744.2	-0.354455	0.193119	-1.83542	0.0664429	0.647229	Zcchc14	8	122325442	122379640
ENSMUSG00000061469	95.0831	-0.359239	0.195382	-1.83865	0.0659668	0.647229	Msantd5	11	51111300	51125880
ENSMUSG00000071226	263.032	-0.398263	0.218262	-1.8247	0.0680457	0.647229	Cecr2	6	120643330	120748151
ENSMUSG00000073563	1085.41	-0.174327	0.0950396	-1.83425	0.0666166	0.647229	Csnk1g3	18	53995194	54088620
ENSMUSG00000079227	14.4193	1.04682	0.573124	1.82651	0.0677735	0.647229	Ccr5	9	123921580	123947736
ENSMUSG00000080875	260.363	0.192774	0.105367	1.82954	0.0673189	0.647229	Gm7332	5	9310935	9311388
ENSMUSG00000099966	121.821	0.233475	0.127131	1.83649	0.0662853	0.647229	2810402E24Rik	14	20690945	20694116
ENSMUSG00000103073	9.16411	-0.746027	0.405928	-1.83783	0.0660875	0.647229	Gm37904	1	166626097	166626408
ENSMUSG00000103953	7.06735	0.537719	0.292448	1.83868	0.065962	0.647229	Gm29718	1	136720772	136721248
ENSMUSG00000113569	23.5307	0.375578	0.204728	1.83452	0.0665764	0.647229	Gm48035	12	22775143	22776591
ENSMUSG00000117783	29.1331	0.309809	0.169489	1.8279	0.0675649	0.647229	Gm31265	18	83373710	83399105
ENSMUSG00000117929	15.6323	0.529285	0.287976	1.83795	0.0660699	0.647229	Gm6663	18	45203389	45204361
ENSMUSG00000121849	25.4879	0.380784	0.208685	1.82469	0.0680485	0.647229	NA	16	20363953	20367283
ENSMUSG00000025804	55.0941	0.349842	0.1918	1.824	0.0681524	0.647518	Ccr1	9	123762161	123768729
ENSMUSG00000044066	348.174	-0.141212	0.0774247	-1.82386	0.0681737	0.647518	Cep68	11	20177037	20199429
ENSMUSG00000005609	3640.66	-0.268913	0.147486	-1.82331	0.0682561	0.647581	Ctr9	7	110628158	110655584
ENSMUSG00000043587	29.947	-0.545402	0.299117	-1.82337	0.0682467	0.647581	Pxylp1	9	96705389	96774722
ENSMUSG00000000811	53.3456	-0.291173	0.160089	-1.81882	0.0689389	0.647582	Txnrd3	6	89620970	89652511
ENSMUSG00000001419	2229.18	-0.338693	0.186127	-1.81969	0.0688068	0.647582	Mef2d	3	88049679	88079393
ENSMUSG00000004317	856.501	-0.334331	0.183777	-1.81923	0.0688771	0.647582	Clcn5	X	7020049	7185597
ENSMUSG00000005580	166.391	-0.369149	0.203027	-1.81823	0.0690293	0.647582	Adcy9	16	4105393	4238362
ENSMUSG00000015127	322.939	0.160341	0.0881702	1.81854	0.0689824	0.647582	Unkl	17	25407371	25453417
ENSMUSG00000020549	214.052	-0.289979	0.159334	-1.81994	0.0687682	0.647582	Elac2	11	64869864	64892895
ENSMUSG00000021831	3308.96	0.172059	0.0946191	1.81843	0.0689979	0.647582	Ero1a	14	45520544	45556228
ENSMUSG00000022913	304.138	0.196515	0.107834	1.82237	0.0683981	0.647582	Psmg1	16	95781133	95792160
ENSMUSG00000028341	10.5063	0.571946	0.314346	1.81948	0.0688386	0.647582	Nr4a3	4	48045153	48086447
ENSMUSG00000028965	24952.9	0.386795	0.212266	1.82222	0.0684213	0.647582	Tnfrsf9	4	150999019	151030559
ENSMUSG00000029185	1173.64	0.182084	0.100273	1.81589	0.0693867	0.647582	Fam114a1	5	65127414	65199229
ENSMUSG00000029804	428.798	-0.266114	0.146451	-1.81708	0.0692049	0.647582	Herc3	6	58808450	58897383
ENSMUSG00000029821	10.9927	0.554032	0.304734	1.81808	0.0690519	0.647582	Gsdme	6	50165868	50240842
ENSMUSG00000030877	46.813	0.244748	0.13474	1.81645	0.0693021	0.647582	Mfsd13b	7	120581732	120614010
ENSMUSG00000031983	1184.6	-0.252645	0.138827	-1.81986	0.0687801	0.647582	2310022B05Rik	8	125362495	125390108
ENSMUSG00000032285	174.164	0.211321	0.116142	1.81951	0.0688336	0.647582	Dnaja4	9	54606157	54623599
ENSMUSG00000035284	245.623	-0.383314	0.210678	-1.81943	0.0688452	0.647582	Vps13c	9	67747678	67902920
ENSMUSG00000035373	8.98346	0.841464	0.463075	1.81712	0.0691984	0.647582	Ccl7	11	81936538	81938351
ENSMUSG00000035790	463.348	0.124366	0.0684152	1.81781	0.0690925	0.647582	Cep19	16	31918618	31926887
ENSMUSG00000038145	576.748	-0.35095	0.192807	-1.82021	0.0687266	0.647582	Snrk	9	121946332	121998768
ENSMUSG00000038437	383.531	-0.28718	0.158071	-1.81677	0.0692516	0.647582	Mllt6	11	97554240	97576289
ENSMUSG00000038742	57.7137	0.295981	0.16288	1.81717	0.0691906	0.647582	Angptl6	9	20785104	20791023
ENSMUSG00000040663	28.8233	0.393238	0.216519	1.81618	0.0693423	0.647582	Clcf1	19	4264292	4273544
ENSMUSG00000045795	567.115	-0.146592	0.0807285	-1.81586	0.0693919	0.647582	Whamm	7	81221014	81246584
ENSMUSG00000048481	65.175	0.321663	0.176747	1.8199	0.0687739	0.647582	Mypop	7	18725170	18735691
ENSMUSG00000049092	42.3165	0.329368	0.18088	1.82092	0.0686185	0.647582	Gpr137c	14	45457174	45520182
ENSMUSG00000049295	338.845	-0.234542	0.128922	-1.81925	0.0688726	0.647582	Zfp219	14	52243534	52258190
ENSMUSG00000050310	479.204	-0.22955	0.126222	-1.81862	0.0689692	0.647582	Rictor	15	6737860	6829882
ENSMUSG00000051716	10.6903	0.533978	0.29327	1.82077	0.0686418	0.647582	Apon	10	128089965	128091765
ENSMUSG00000087014	23.612	0.432705	0.237597	1.82117	0.0685805	0.647582	Gm16364	10	39432067	39434058
ENSMUSG00000078793	35097.5	0.327567	0.180419	1.81559	0.0694336	0.647618	Ceacam23	7	17605692	17652935
ENSMUSG00000021175	16.3812	-0.511836	0.28199	-1.81509	0.0695105	0.647982	Cdca7l	12	117768024	117842441
ENSMUSG00000001228	137.377	-0.299179	0.165233	-1.81066	0.0701941	0.64815	Uhrf1	17	56610321	56630486
ENSMUSG00000001655	15.9277	-0.580114	0.31999	-1.81291	0.0698452	0.64815	Hoxc13	15	102829538	102837249
ENSMUSG00000017176	487.618	0.28421	0.156973	1.81056	0.0702084	0.64815	Nt5c3b	11	100313147	100332634
ENSMUSG00000018126	28.6147	-0.422352	0.233055	-1.81224	0.069949	0.64815	Baiap2l2	15	79142395	79169737
ENSMUSG00000024913	1145.87	-0.430125	0.237662	-1.80982	0.0703242	0.64815	Lrp5	19	3634828	3736564
ENSMUSG00000031925	108.694	-0.451922	0.249194	-1.81354	0.0697492	0.64815	Maml2	9	13298306	13620684
ENSMUSG00000032126	1234.7	0.190419	0.105117	1.81149	0.0700644	0.64815	Hmbs	9	44247636	44255525
ENSMUSG00000032737	1104.88	-0.197617	0.109178	-1.81005	0.0702877	0.64815	Inppl1	7	101471839	101487436
ENSMUSG00000034765	1152.69	-0.257462	0.142031	-1.81272	0.0698753	0.64815	Dusp5	19	53517540	53530862
ENSMUSG00000034854	747.492	-0.253054	0.139743	-1.81085	0.0701642	0.64815	Mfsd12	10	81193325	81202059
ENSMUSG00000037336	41.7921	-0.324198	0.178893	-1.81225	0.0699483	0.64815	Mfsd2b	12	4912440	4924359
ENSMUSG00000037736	406.85	-0.404375	0.222987	-1.81345	0.0697628	0.64815	Limch1	5	66903170	67214501
ENSMUSG00000038473	169.87	-0.438499	0.241702	-1.81422	0.0696446	0.64815	Nos1ap	1	170130237	170417430
ENSMUSG00000038729	3710	-0.32669	0.180341	-1.81151	0.0700617	0.64815	Pakap	4	57717657	57896984
ENSMUSG00000044167	245.539	-0.388856	0.2148	-1.81032	0.0702462	0.64815	Foxo1	3	52175757	52260642
ENSMUSG00000053754	1089.26	-0.317371	0.174908	-1.8145	0.0696013	0.64815	Chd8	14	52435608	52495237
ENSMUSG00000058254	357.877	-0.264878	0.146115	-1.8128	0.0698623	0.64815	Tspan7	X	10351397	10462844
ENSMUSG00000066571	2168.6	-0.279161	0.154219	-1.81016	0.0702715	0.64815	Garre1	7	33936132	34012976
ENSMUSG00000086552	123.993	-0.24497	0.135051	-1.81391	0.0696918	0.64815	Dlx4os	11	95035878	95049873
ENSMUSG00000096937	6.21647	-0.701297	0.387404	-1.81025	0.0702578	0.64815	Gm10825	10	22269416	22336663
ENSMUSG00000110234	28.6585	0.905444	0.499927	1.81115	0.0701173	0.64815	Gm45799	7	105289759	105333646
ENSMUSG00000040808	13554.6	-0.473235	0.261547	-1.80937	0.0703933	0.648157	S100g	X	161744988	161747595
ENSMUSG00000059252	17.5664	0.578131	0.319529	1.80932	0.0704007	0.648157	Tpt1-ps5	9	37607811	37608326
ENSMUSG00000038879	82.185	-0.302761	0.1674	-1.80861	0.0705109	0.648821	Nipal2	15	34572945	34679358
ENSMUSG00000010051	132.62	0.289768	0.160485	1.80558	0.0709839	0.64971	Hyal1	9	107454126	107458909
ENSMUSG00000013833	281.342	-0.292364	0.161863	-1.80624	0.0708806	0.64971	Med16	10	79730542	79744757
ENSMUSG00000022436	113.078	-0.363829	0.201734	-1.80351	0.0713088	0.64971	Sh3bp1	15	78783968	78796251
ENSMUSG00000026188	8.39298	-0.551032	0.305556	-1.80338	0.0713291	0.64971	Tmem169	1	72323528	72342263
ENSMUSG00000027207	431.965	0.129356	0.0716977	1.80419	0.0712012	0.64971	Galk2	2	125701029	125826219
ENSMUSG00000031370	355.734	-0.161429	0.0894948	-1.80378	0.0712656	0.64971	Zrsr2	X	162718439	162741657
ENSMUSG00000031988	947.764	-0.18646	0.103377	-1.80369	0.0712802	0.64971	Vps26b	9	26919067	26941361
ENSMUSG00000037405	201.047	0.25807	0.142809	1.8071	0.0707463	0.64971	Icam1	9	20927281	20940113
ENSMUSG00000042328	222.567	-0.273927	0.151792	-1.80462	0.0711345	0.64971	Hps4	5	112490949	112526280
ENSMUSG00000046607	300.212	0.223462	0.123832	1.80456	0.071143	0.64971	Hrk	5	118302713	118327543
ENSMUSG00000048572	125.688	0.403287	0.223187	1.80694	0.0707709	0.64971	Tmem252	19	24651372	24659597
ENSMUSG00000048696	340.887	-0.30689	0.169972	-1.80553	0.0709915	0.64971	Mex3d	10	80216189	80223493
ENSMUSG00000059208	1192.83	-0.168395	0.0933651	-1.80361	0.0712919	0.64971	Hnrnpm	17	33865207	33905834
ENSMUSG00000060012	1062.74	-0.336444	0.186484	-1.80414	0.0712087	0.64971	Kif13b	14	64884714	65047066
ENSMUSG00000060227	319.099	-0.277721	0.153777	-1.80599	0.0709196	0.64971	Golm2	2	121697451	121766701
ENSMUSG00000074283	20.3118	0.365756	0.20237	1.80736	0.0707057	0.64971	Zfp109	7	23926997	23936985
ENSMUSG00000106755	48.9495	0.339875	0.188358	1.80441	0.0711668	0.64971	Tpi-rs11	6	127160372	127160681
ENSMUSG00000112991	7.68564	0.568479	0.315145	1.80386	0.0712527	0.64971	Gm36635	12	111669516	111671984
ENSMUSG00000117322	9.3122	0.49643	0.27502	1.80507	0.0710644	0.64971	6330415G19Rik	17	23769412	23793062
ENSMUSG00000001435	627.191	-0.396443	0.221187	-1.79234	0.0730777	0.650623	Col18a1	10	76888012	77002382
ENSMUSG00000003355	1720.24	0.365337	0.203747	1.79309	0.0729593	0.650623	Fkbp11	15	98622247	98626079
ENSMUSG00000003360	736.716	-0.198276	0.111016	-1.78601	0.0740975	0.650623	Ddx23	15	98543015	98560775
ENSMUSG00000003437	1954.87	-0.197385	0.110604	-1.7846	0.0743255	0.650623	Paf1	7	28092376	28098813
ENSMUSG00000005621	643.176	-0.333911	0.186297	-1.79236	0.0730761	0.650623	Zfp592	7	80643429	80694912
ENSMUSG00000005886	1281.96	-0.359801	0.200438	-1.79507	0.0726427	0.650623	Ncoa2	1	13209329	13444307
ENSMUSG00000005891	646.31	0.391282	0.218565	1.79024	0.073416	0.650623	Prl4a1	13	28200195	28207542
ENSMUSG00000006262	655.736	-0.197479	0.110028	-1.79481	0.0726846	0.650623	Mob1b	5	88868714	88912079
ENSMUSG00000013646	1195.73	-0.173728	0.0966431	-1.79762	0.0722367	0.650623	Sh3bp5l	11	58221550	58238554
ENSMUSG00000015053	2006.61	-0.326261	0.181946	-1.79318	0.0729446	0.650623	Gata2	6	88170873	88184014
ENSMUSG00000020154	559.889	-0.404648	0.225344	-1.79569	0.0725433	0.650623	Ptprb	10	116111428	116225440
ENSMUSG00000020644	2228.43	0.150312	0.0835948	1.7981	0.0721617	0.650623	Id2	12	25143798	25147139
ENSMUSG00000022680	2257.29	-0.233724	0.130148	-1.79583	0.0725211	0.650623	Pdxdc1	16	13651012	13720995
ENSMUSG00000022788	417.772	-0.181966	0.100991	-1.8018	0.0715771	0.650623	Fgd4	16	16234781	16418413
ENSMUSG00000023185	178647	0.356806	0.198416	1.79827	0.0721339	0.650623	Ceacam14	7	17546558	17549588
ENSMUSG00000024906	434.283	0.177571	0.0993457	1.78741	0.073872	0.650623	Mus81	19	5532373	5538430
ENSMUSG00000024935	700.837	-0.280578	0.156108	-1.79734	0.0722822	0.650623	Slc1a1	19	28812449	28891360
ENSMUSG00000025195	657.241	-0.353663	0.196628	-1.79864	0.0720761	0.650623	Dnmbp	19	43835260	43928630
ENSMUSG00000025571	260.289	-0.39376	0.220265	-1.78766	0.0738302	0.650623	Tnrc6c	11	117545115	117654265
ENSMUSG00000025602	165.995	-0.211833	0.118206	-1.79207	0.0731219	0.650623	Zfp202	9	40103612	40124900
ENSMUSG00000026047	1345.02	0.182386	0.102196	1.78467	0.0743156	0.650623	Poglut2	1	44145706	44157968
ENSMUSG00000026074	4163.4	-0.235833	0.131383	-1.795	0.0726532	0.650623	Map4k4	1	39940073	40065470
ENSMUSG00000026675	187.677	0.357432	0.198669	1.79913	0.0719979	0.650623	Hsd17b7	1	169777104	169796810
ENSMUSG00000027674	116.013	-0.286845	0.160518	-1.78699	0.073939	0.650623	Pex5l	3	33003557	33197396
ENSMUSG00000028653	277.109	0.160965	0.0901297	1.78593	0.074111	0.650623	Trit1	4	122910390	122948742
ENSMUSG00000028776	19652.6	-0.156443	0.0873649	-1.79069	0.0733431	0.650623	Tinagl1	4	130058247	130068915
ENSMUSG00000029675	617.321	-0.495983	0.276993	-1.7906	0.0733573	0.650623	Eln	5	134731447	134776177
ENSMUSG00000030109	863.827	0.328945	0.18312	1.79634	0.0724409	0.650623	Slc6a12	6	121320035	121342734
ENSMUSG00000031221	1208.25	0.186657	0.1044	1.7879	0.0737914	0.650623	Igbp1	X	99537897	99559731
ENSMUSG00000031613	181.276	0.352532	0.196708	1.79216	0.0731072	0.650623	Hpgd	8	56747620	56774078
ENSMUSG00000033114	154.57	-0.273317	0.152947	-1.787	0.0739367	0.650623	Slc35d2	13	64244122	64277182
ENSMUSG00000033124	540.425	-0.328265	0.18371	-1.78687	0.0739589	0.650623	Atg9a	1	75157504	75168840
ENSMUSG00000034006	226.049	0.238894	0.133207	1.79341	0.072908	0.650623	Slc66a2	18	80296507	80335940
ENSMUSG00000034224	6.50295	-0.776214	0.432114	-1.79632	0.072444	0.650623	Slc38a8	8	120206341	120228437
ENSMUSG00000034329	14.3346	-0.509561	0.285472	-1.78498	0.0742647	0.650623	Brip1	11	85948964	86092019
ENSMUSG00000034579	10.1866	-0.442971	0.2469	-1.79413	0.0727926	0.650623	Pla2g3	11	3438284	3449350
ENSMUSG00000035476	622.901	-0.325978	0.181463	-1.79639	0.0724328	0.650623	Tab3	X	84617628	84678075
ENSMUSG00000036323	1658.48	0.159256	0.0892255	1.78487	0.0742827	0.650623	Srp72	5	77122530	77147784
ENSMUSG00000036862	34.1023	-0.602786	0.336308	-1.79237	0.0730744	0.650623	Dchs1	7	105402197	105436861
ENSMUSG00000038331	87.5439	-0.438155	0.244814	-1.78975	0.0734948	0.650623	Satb2	1	56833140	57017809
ENSMUSG00000039735	667.247	-0.263173	0.147461	-1.78469	0.0743114	0.650623	Fnbp1l	3	122332368	122413364
ENSMUSG00000039844	3711.05	-0.303505	0.169713	-1.78834	0.0737218	0.650623	Rapgef1	2	29509732	29630990
ENSMUSG00000041991	4.39915	2.85615	1.5964	1.78912	0.0735951	0.650623	Hrnr	3	93227056	93240877
ENSMUSG00000042207	1660.08	-0.371334	0.2081	-1.7844	0.074359	0.650623	Kdm5b	1	134487909	134563023
ENSMUSG00000042632	1029.18	-0.274431	0.153565	-1.78707	0.0739262	0.650623	Pla2g6	15	79170428	79212590
ENSMUSG00000043089	61.2696	0.520455	0.291001	1.7885	0.0736952	0.650623	Mmp1a	9	7464141	7476857
ENSMUSG00000043940	1708.04	-0.342413	0.19141	-1.7889	0.0736305	0.650623	Wdfy3	5	101980822	102217787
ENSMUSG00000046761	525.973	-0.294743	0.163983	-1.7974	0.0722721	0.650623	Fam83h	15	75872942	75886185
ENSMUSG00000056476	408.81	-0.309998	0.172104	-1.80123	0.0716673	0.650623	Med12l	3	58913246	59226103
ENSMUSG00000057842	47.0989	0.317314	0.176906	1.79368	0.0728635	0.650623	Zfp595	13	67461062	67480634
ENSMUSG00000058833	420.033	0.160434	0.0890472	1.80167	0.0715968	0.650623	Rex1bd	8	70956942	70959402
ENSMUSG00000060716	4541.96	-0.278228	0.154719	-1.79828	0.0721328	0.650623	Plekhh1	12	79075937	79128429
ENSMUSG00000061013	30.8343	-0.40051	0.223257	-1.79394	0.0728225	0.650623	Mkx	18	6934518	7004780
ENSMUSG00000061825	34.3669	-0.360991	0.201687	-1.78986	0.0734768	0.650623	Ces2c	8	105573700	105581115
ENSMUSG00000061979	629.519	0.144253	0.0808518	1.78417	0.074396	0.650623	Rcc1l	5	134176893	134205613
ENSMUSG00000061981	617.738	-0.233878	0.130405	-1.79348	0.0728969	0.650623	Flot2	11	77928757	77951260
ENSMUSG00000063888	2373.94	0.164349	0.0918689	1.78895	0.0736227	0.650623	Rpl7l1	17	47084833	47093598
ENSMUSG00000063952	947.479	-0.313892	0.174922	-1.79447	0.0727381	0.650623	Brpf3	17	29020064	29058923
ENSMUSG00000070733	352.485	-0.442966	0.24773	-1.7881	0.0737603	0.650623	Fryl	5	73177330	73413962
ENSMUSG00000072949	143.196	-0.325788	0.181341	-1.79655	0.0724075	0.650623	Acot1	12	84056264	84065145
ENSMUSG00000074170	583.609	-0.143621	0.0800488	-1.79416	0.072787	0.650623	Plekhf1	7	37916396	37927440
ENSMUSG00000074553	46.5638	0.486225	0.269908	1.80145	0.0716324	0.650623	Eif1-ps1	14	39728177	39728506
ENSMUSG00000078816	26.8677	-0.321518	0.179266	-1.79353	0.0728882	0.650623	Prkcg	7	3337704	3379615
ENSMUSG00000079410	7.10247	0.782437	0.438141	1.78581	0.0741301	0.650623	Gm2897	14	19392933	19420488
ENSMUSG00000081669	19.5766	0.503003	0.281166	1.78899	0.0736167	0.650623	Npm3-ps1	6	85053174	85053701
ENSMUSG00000085982	6.28977	-0.660175	0.369063	-1.78879	0.0736494	0.650623	9530051G07Rik	X	151820624	151855911
ENSMUSG00000089945	89.7707	-1.6919	0.945329	-1.78975	0.073494	0.650623	Pakap	4	57568179	57896982
ENSMUSG00000092035	70617.5	-0.345034	0.192922	-1.78846	0.0737016	0.650623	Peg10	6	4747306	4760517
ENSMUSG00000092241	39.4084	0.303671	0.169811	1.78829	0.0737287	0.650623	Gm20522	17	35341703	35345620
ENSMUSG00000093507	20.8594	0.532914	0.297751	1.7898	0.0734868	0.650623	Gm20627	3	96161932	96164457
ENSMUSG00000096727	89.8142	0.359391	0.199862	1.79819	0.0721467	0.650623	Psmb9	17	34400961	34406738
ENSMUSG00000111686	142.954	0.19677	0.110203	1.78552	0.0741765	0.650623	Rab7-ps1	9	54731945	54732566
ENSMUSG00000112150	58.4475	0.324482	0.180535	1.79734	0.0722816	0.650623	9530018F02Rik	12	77282839	77285437
ENSMUSG00000113027	22.7323	0.439166	0.246053	1.78484	0.0742871	0.650623	Gm7040	13	13495526	13497955
ENSMUSG00000117476	6.40047	0.722821	0.403456	1.79157	0.0732013	0.650623	Gm9416	17	94915613	94915925
ENSMUSG00000117924	359.197	0.295869	0.165335	1.78952	0.0735318	0.650623	Tmem223	19	8748360	8749839
ENSMUSG00000118283	11.4444	0.661958	0.370365	1.78731	0.0738867	0.650623	Gm7623	18	86261090	86261645
ENSMUSG00000121493	11.3416	0.54359	0.302616	1.79631	0.0724459	0.650623	NA	17	33169934	33185232
ENSMUSG00000026430	397.523	-0.298484	0.167411	-1.78294	0.0745953	0.650702	Rassf5	1	131104147	131172995
ENSMUSG00000029379	11.4406	0.589522	0.330622	1.78307	0.0745749	0.650702	Cxcl3	5	90933962	90937459
ENSMUSG00000033068	223.183	-0.183916	0.103136	-1.78324	0.0745465	0.650702	Entpd6	2	150590962	150613595
ENSMUSG00000070284	1183.25	0.243527	0.136541	1.78355	0.0744974	0.650702	Gmppb	9	107926441	107930000
ENSMUSG00000086688	28.7141	0.337225	0.189096	1.78336	0.0745282	0.650702	Gm11560	11	99822988	99823935
ENSMUSG00000032109	487.496	-0.316919	0.177844	-1.78201	0.074748	0.650835	Nlrx1	9	44164014	44179896
ENSMUSG00000040703	1389.54	-0.294499	0.165271	-1.78192	0.0747627	0.650835	Cyp2s1	7	25501900	25516338
ENSMUSG00000047388	931.7	-0.301759	0.169294	-1.78245	0.0746763	0.650835	Atmin	8	117670132	117687184
ENSMUSG00000070509	267.036	-0.405882	0.227721	-1.78236	0.07469	0.650835	Rgma	7	73025257	73069647
ENSMUSG00000020277	818.535	-0.252682	0.141845	-1.78139	0.0748486	0.651252	Pfkl	10	77822781	77845917
ENSMUSG00000037287	250.776	-0.275231	0.154549	-1.78087	0.074934	0.651332	Tbcel	9	42323612	42419105
ENSMUSG00000039210	329.319	-0.232449	0.130515	-1.78102	0.0749099	0.651332	Gpatch2	1	186947705	187083901
ENSMUSG00000006143	72.6377	0.682628	0.383717	1.77899	0.0752418	0.651739	Upk3bl	5	136083346	136093180
ENSMUSG00000020024	336.374	0.110911	0.0623408	1.77911	0.0752213	0.651739	Cep83	10	94524516	94626715
ENSMUSG00000022221	37.7661	0.412628	0.231862	1.77963	0.0751366	0.651739	Ripk3	14	56022452	56026322
ENSMUSG00000025869	710.727	0.208712	0.117256	1.77997	0.0750807	0.651739	Nop16	13	54731998	54737903
ENSMUSG00000031093	331.751	-0.387134	0.217539	-1.77961	0.0751399	0.651739	Dock11	X	35152485	35340215
ENSMUSG00000032724	140.14	-0.345143	0.194015	-1.77895	0.0752476	0.651739	Abtb2	2	103396655	103548768
ENSMUSG00000097413	17.2835	0.447918	0.251602	1.78027	0.0750322	0.651739	A830052D11Rik	18	32443187	32511625
ENSMUSG00000038495	1038.97	-0.30364	0.170843	-1.7773	0.0755186	0.653436	Otud7b	3	96011839	96068446
ENSMUSG00000047412	700.554	-0.169322	0.0952694	-1.77729	0.0755199	0.653436	Zbtb44	9	30941940	30987181
ENSMUSG00000025323	134.549	-0.255354	0.143745	-1.77644	0.075661	0.654326	Sp4	12	118198668	118265175
ENSMUSG00000020303	30.815	0.660485	0.371876	1.77609	0.0757181	0.654489	Stc2	11	31307307	31320074
ENSMUSG00000004270	1222.46	-0.298363	0.168061	-1.77532	0.0758444	0.654588	Lpcat3	6	124639990	124681381
ENSMUSG00000025037	2674.95	-0.305766	0.172225	-1.77539	0.0758336	0.654588	Maoa	X	16485937	16554057
ENSMUSG00000034673	1175.75	-0.184996	0.104196	-1.77547	0.0758211	0.654588	Pbx2	17	34810240	34816374
ENSMUSG00000037624	25.5757	0.88006	0.49588	1.77474	0.0759401	0.655084	Kcnk2	1	188940127	189134470
ENSMUSG00000118238	18.0678	0.389839	0.21971	1.77433	0.0760083	0.655341	Gm34432	19	25323778	25324567
ENSMUSG00000021311	198.428	-0.319396	0.180048	-1.77395	0.0760711	0.655553	Mtr	13	12197598	12272999
ENSMUSG00000021027	363.616	-0.335583	0.18956	-1.77033	0.0766719	0.656146	Ralgapa1	12	55649681	55867952
ENSMUSG00000024491	609.79	-0.276268	0.155913	-1.77193	0.0764056	0.656146	Rbm27	18	42408418	42474607
ENSMUSG00000024949	1518.06	-0.240064	0.135453	-1.7723	0.076345	0.656146	Sf1	19	6413720	6428060
ENSMUSG00000025130	81207.5	0.241637	0.136495	1.7703	0.0766769	0.656146	P4hb	11	120451124	120464079
ENSMUSG00000025534	428.849	0.176535	0.0996635	1.77131	0.0765088	0.656146	Gusb	5	130017852	130031890
ENSMUSG00000026012	14.5657	0.405378	0.228826	1.77156	0.076468	0.656146	Cd28	1	60755959	60812518
ENSMUSG00000030034	175.031	-0.196479	0.110949	-1.77089	0.0765782	0.656146	Ino80b	6	83098746	83102412
ENSMUSG00000030204	1564.09	-0.0832969	0.0470293	-1.77117	0.0765326	0.656146	Ddx47	6	134988575	135000739
ENSMUSG00000038764	916.725	-0.284889	0.160717	-1.77261	0.0762935	0.656146	Ptpn3	4	57190841	57301837
ENSMUSG00000038976	908.362	-0.291526	0.164427	-1.77298	0.0762324	0.656146	Ppp1r9b	11	94881861	94897725
ENSMUSG00000049044	81.4938	-0.395304	0.223072	-1.77209	0.07638	0.656146	Rapgef4	2	71811584	72087818
ENSMUSG00000070643	280.897	-0.369818	0.208793	-1.77122	0.076524	0.656146	Sox13	1	133310041	133352115
ENSMUSG00000073489	76.2242	0.385695	0.217864	1.77035	0.0766693	0.656146	Ifi204	1	173574859	173594509
[truncated: 15,108 more rows]
