# Supplementary material for: Roles of chromosomal and gonadal sex in the fetal and placental responses to maternal food restriction in mice
Source: Mol Hum Reprod. 2025 Apr 26;31(2):gaaf015. doi: 10.1093/molehr/gaaf015 (PMC12085225; doi:10.1093/molehr/gaaf015)
Supplement: gaaf015_Supplementary_Data [file gaaf015_supplementary_data.zip › Supplementary Table 6.xlsx]

## Sheet: Supplementary Table S6
Supplementary Table S6. Effects of chromosomal sex on gene expression in the junctional zone/ decidua; a positive log2FoldChange indicates higher expression in XY placentas.
ensembl_gene_id	baseMean	log2FoldChange	lfcSE	stat	pvalue	padj	mgi_symbol	chromosome_name	start_position	end_position
ENSMUSG00000069045	256.129	11.0842	0.559809	19.7999	2.9828e-87	4.88821e-83	Ddx3y	Y	1260771	1286629
ENSMUSG00000056673	74.8903	9.56133	0.557095	17.1628	5.03979e-66	4.1296e-62	Kdm5d	Y	897788	956786
ENSMUSG00000069049	109.841	10.203	0.598295	17.0535	3.29216e-65	1.7984e-61	Eif2s3y	Y	1010543	1028847
ENSMUSG00000068457	61.5818	9.16551	0.561561	16.3215	6.94389e-60	2.84491e-56	Uty	Y	1096861	1245759
ENSMUSG00000086503	5450.01	-2.18409	0.260445	-8.386	5.02982e-17	1.64857e-13	Xist	X	102503972	102537573
ENSMUSG00000031358	770.011	0.618032	0.0944466	6.54371	6.00092e-11	1.63905e-07	Msl3	X	167437113	167456894
ENSMUSG00000027794	46.3289	2.97631	0.475787	6.25556	3.96104e-10	9.27335e-07	Sohlh2	3	55089449	55117378
ENSMUSG00000035150	2753.34	-0.31205	0.0553003	-5.64283	1.67275e-08	3.42663e-05	Eif2s3x	X	93232313	93256468
ENSMUSG00000034160	1950.17	-0.898772	0.161227	-5.57457	2.48143e-08	4.51842e-05	Ogt	X	100683666	100727957
ENSMUSG00000050197	6.08241	-4.22191	0.783627	-5.38765	7.13858e-08	0.000116987	Rhox13	X	37210096	37218844
ENSMUSG00000079480	114.306	-0.559738	0.110985	-5.04334	4.57464e-07	0.000681539	Pin4	X	101163053	101171275
ENSMUSG00000031314	792.913	-0.496778	0.101377	-4.9003	9.56896e-07	0.0013068	Taf1	X	100576279	100644640
ENSMUSG00000042626	1536.49	0.210298	0.0503373	4.17777	2.94383e-05	0.0371103	Shc1	3	89325750	89337334
ENSMUSG00000004665	2414.95	0.292804	0.0709885	4.12467	3.71273e-05	0.0420218	Cnn2	10	79824418	79831896
ENSMUSG00000031352	325.423	0.534939	0.130262	4.10665	4.01434e-05	0.0420218	Hccs	X	168033189	168103368
ENSMUSG00000031603	10.4001	-1.47193	0.358866	-4.10162	4.10269e-05	0.0420218	Fgf20	8	40732207	40761372
ENSMUSG00000044712	71.5297	-0.79359	0.19663	-4.03596	5.43797e-05	0.0495097	Slc38a6	12	73333553	73400823
ENSMUSG00000073116	6.30564	-2.02899	0.50122	-4.04809	5.16368e-05	0.0495097	Speer4a2	5	26287572	26294289
ENSMUSG00000019471	1799.3	0.200044	0.0500307	3.99842	6.37677e-05	0.0550014	Cdc37	9	21044518	21061278
ENSMUSG00000029063	2223.23	0.249587	0.0630049	3.9614	7.45125e-05	0.0610556	Nadk	4	155646835	155675458
ENSMUSG00000035198	329.061	0.281132	0.072946	3.85397	0.000116216	0.0906925	Tubg1	11	101010764	101017245
ENSMUSG00000056836	152.919	-0.475243	0.123799	-3.83883	0.000123621	0.0920863	Pin4-ps	7	39840361	39840755
ENSMUSG00000063785	203.229	-0.269073	0.0707977	-3.80059	0.000144354	0.102855	Utp14a	X	47345739	47371330
ENSMUSG00000032648	13.4887	-1.27313	0.339265	-3.75261	0.000175	0.119496	Pygm	19	6434429	6448489
ENSMUSG00000031320	10017.2	-0.245156	0.0661131	-3.70812	0.0002088	0.131608	Rps4x	X	101228547	101233000
ENSMUSG00000033688	171.98	-0.937589	0.25223	-3.7172	0.00020144	0.131608	Inhca	9	103127720	103182281
ENSMUSG00000051506	20.4752	1.6737	0.453346	3.69187	0.000222611	0.135116	Wdfy4	14	32681504	32907465
ENSMUSG00000030120	2086.54	0.1717	0.0472582	3.63323	0.00027989	0.163816	Mlf2	6	124908349	124914201
ENSMUSG00000063972	76.606	-0.83768	0.232502	-3.6029	0.00031469	0.177833	Nr6a1	2	38613382	38817700
ENSMUSG00000032633	693.447	-0.193388	0.0542582	-3.56421	0.000364952	0.199361	Flcn	11	59682234	59700842
ENSMUSG00000003868	435.805	0.261909	0.0749903	3.49257	0.000478389	0.237571	Ruvbl2	7	45071184	45087520
ENSMUSG00000020799	55.8058	0.733547	0.209253	3.50555	0.000455673	0.237571	Tekt1	11	72235548	72253268
ENSMUSG00000071773	60.9555	0.613836	0.175708	3.4935	0.000476731	0.237571	Rhox1	X	36477457	36485911
ENSMUSG00000029236	7.08824	-1.74486	0.502858	-3.46988	0.00052069	0.245891	Nmu	5	76481342	76511635
ENSMUSG00000081643	68.8851	0.483716	0.139801	3.46002	0.000540128	0.245891	Gm11605	1	63403879	63404524
ENSMUSG00000095253	70.8922	0.597025	0.17255	3.46001	0.000540155	0.245891	Zfp799	17	33034423	33049235
ENSMUSG00000034427	29.6223	-1.05146	0.305587	-3.4408	0.00058	0.250133	Myo15b	11	115749232	115783429
ENSMUSG00000043964	403.09	0.205671	0.059659	3.44744	0.000565931	0.250133	Orai3	7	127368987	127374322
ENSMUSG00000031948	1021.69	0.206378	0.0602502	3.42535	0.000614004	0.252931	Kars1	8	112720075	112737955
ENSMUSG00000044609	69.5159	-0.476878	0.139712	-3.4133	0.000641809	0.252931	Gm9294	7	42603024	42603812
ENSMUSG00000056148	42.4548	0.983811	0.288299	3.41246	0.000643789	0.252931	Rdh9	10	127612255	127628566
ENSMUSG00000116812	183.653	0.780746	0.228918	3.41059	0.000648226	0.252931	Gm2792	17	6389879	6412123
ENSMUSG00000013483	128.392	-0.455104	0.134084	-3.39418	0.000688337	0.262336	Card14	11	119198594	119236201
ENSMUSG00000001518	192.849	0.442037	0.131773	3.35452	0.000795031	0.270157	Itfg2	6	128386407	128401894
ENSMUSG00000001576	1356.05	0.236975	0.0706428	3.35455	0.00079495	0.270157	Ergic1	17	26780463	26875908
ENSMUSG00000006442	300.956	0.303087	0.0905123	3.34857	0.000812306	0.270157	Srm	4	148675960	148679450
ENSMUSG00000020608	537.505	-0.36492	0.109411	-3.3353	0.000852069	0.270157	Smc6	12	11315887	11369786
ENSMUSG00000030643	678.304	-0.574154	0.17184	-3.34121	0.000834142	0.270157	Rab30	7	92390811	92493743
ENSMUSG00000042659	2317.07	-0.235903	0.0702774	-3.35674	0.000788683	0.270157	Arrdc4	7	68386743	68398989
ENSMUSG00000044148	551.371	-0.160678	0.0480329	-3.34516	0.000822342	0.270157	1810030O07Rik	X	12521118	12539907
ENSMUSG00000079502	20.7661	-0.826099	0.247941	-3.33184	0.000862733	0.270157	Cfap77	2	28816961	28945078
ENSMUSG00000087174	132.054	-0.623663	0.187381	-3.32832	0.000873709	0.270157	5530601H04Rik	X	104029517	104164697
ENSMUSG00000108732	8.34995	-1.05675	0.316414	-3.33976	0.000838504	0.270157	2310043P16Rik	7	34089157	34093037
ENSMUSG00000022856	211.954	0.372159	0.113218	3.28711	0.00101221	0.307187	Tmem41a	16	21753076	21766302
ENSMUSG00000030689	468.796	0.336599	0.102923	3.2704	0.00107395	0.319998	Ino80e	7	126450132	126461549
ENSMUSG00000023110	572.185	0.238597	0.0735294	3.24491	0.00117486	0.33765	Prmt5	14	54744644	54754982
ENSMUSG00000025613	2304.15	0.175075	0.053989	3.2428	0.00118362	0.33765	Cct8	16	87280214	87292761
ENSMUSG00000032758	52.7695	-1.28159	0.39614	-3.2352	0.00121558	0.33765	Kap	6	133826814	133830725
ENSMUSG00000059895	1847.46	0.284717	0.0880062	3.23519	0.0012156	0.33765	Ptp4a3	15	73594994	73630615
ENSMUSG00000060568	661.583	0.29479	0.0913506	3.22702	0.00125087	0.341653	Fam78b	1	166828986	166918871
ENSMUSG00000085596	44.1883	0.511079	0.158611	3.22222	0.00127203	0.341738	Gm11476	2	167395234	167449765
ENSMUSG00000018593	74605.6	0.192802	0.0603159	3.19654	0.00139085	0.361798	Sparc	11	55285326	55314009
ENSMUSG00000037369	845.003	-0.340275	0.106317	-3.20055	0.00137165	0.361798	Kdm6a	X	18028814	18146175
ENSMUSG00000020111	1200.86	0.220253	0.0690374	3.19035	0.00142103	0.363872	Micu1	10	59538299	59699954
ENSMUSG00000031149	603.044	0.269948	0.0851113	3.17171	0.00151547	0.370679	Praf2	X	7594678	7597303
ENSMUSG00000031708	916.446	0.305052	0.096113	3.17389	0.00150413	0.370679	Tecr	8	84298327	84334600
ENSMUSG00000036256	4814.76	0.399151	0.125813	3.17257	0.00151098	0.370679	Igfbp7	5	77497087	77555888
ENSMUSG00000002342	548.731	0.313935	0.0999476	3.141	0.00168372	0.383793	Tmem161a	8	70625006	70636331
ENSMUSG00000006818	442.755	0.264608	0.0848848	3.11726	0.00182543	0.383793	Sod2	17	13225733	13258950
ENSMUSG00000040699	438.738	0.384415	0.123009	3.12509	0.00177752	0.383793	Limd2	11	106047082	106051686
ENSMUSG00000042821	760.95	0.274197	0.0876291	3.12906	0.00175364	0.383793	Snai1	2	167380115	167384734
ENSMUSG00000050424	105.597	-0.521552	0.166888	-3.12516	0.00177706	0.383793	Pnma5	X	72077587	72080709
ENSMUSG00000066000	22.8974	-0.878695	0.278816	-3.15152	0.00162421	0.383793	Zfp979	4	147696394	147726970
ENSMUSG00000071532	351.21	1.24048	0.397924	3.11739	0.0018246	0.383793	Gm10335	10	14398822	14399289
ENSMUSG00000073639	2195.5	0.237341	0.0753326	3.15058	0.00162946	0.383793	Rab18	18	6733905	6794429
ENSMUSG00000079465	127.208	0.850354	0.272807	3.11705	0.00182669	0.383793	Col4a3	1	82564642	82699780
ENSMUSG00000079554	50.7788	-0.536685	0.171148	-3.13579	0.00171391	0.383793	Aox2	1	58317485	58419418
ENSMUSG00000098123	9.0597	1.37468	0.438779	3.13296	0.0017305	0.383793	Gm4518	17	62087910	62088627
ENSMUSG00000003644	738.896	0.281224	0.0907793	3.09789	0.00194904	0.395395	Rps6ka1	4	133574601	133615108
ENSMUSG00000031154	3230.66	-0.198671	0.0641477	-3.09709	0.0019543	0.395395	Otud5	X	7707603	7742865
ENSMUSG00000110926	10.1096	-1.31769	0.42494	-3.10088	0.00192948	0.395395	Gm5917	9	55425853	55426573
ENSMUSG00000028573	129.186	0.400663	0.129733	3.08838	0.00201254	0.397521	Fggy	4	95445744	95815176
ENSMUSG00000106067	6.03308	1.56312	0.50615	3.08826	0.00201332	0.397521	Gm7902	5	133870412	133871358
ENSMUSG00000073758	121.029	0.487184	0.158472	3.07425	0.0021103	0.411709	Sh3d21	4	126044395	126057284
ENSMUSG00000032068	3046.25	0.288549	0.0939896	3.07001	0.00214051	0.41269	Plet1	9	50405825	50416782
ENSMUSG00000000365	69.3528	-0.819897	0.268079	-3.05842	0.00222508	0.419133	Rnf17	14	56640038	56762489
ENSMUSG00000018677	1706.41	0.205814	0.0672828	3.05893	0.00222126	0.419133	Slc25a39	11	102293811	102298772
ENSMUSG00000021708	17.5429	-0.852267	0.279123	-3.05338	0.00226282	0.421399	Rasgrf2	13	92028519	92268164
ENSMUSG00000029622	6138.7	0.238796	0.0785227	3.04111	0.00235708	0.43402	Arpc1b	5	145051025	145067515
ENSMUSG00000044626	1414.95	0.301014	0.0991633	3.03554	0.00240106	0.437207	Liph	16	21772567	21814413
ENSMUSG00000025220	1408.19	-0.234897	0.0778225	-3.01837	0.00254139	0.448474	Oga	19	45738698	45772276
ENSMUSG00000081128	18.3215	0.745412	0.246994	3.01793	0.00254504	0.448474	Gm13328	2	20239856	20240875
ENSMUSG00000117098	5244.58	0.210196	0.0695801	3.02092	0.00252004	0.448474	Gm49909	17	71281114	71309203
ENSMUSG00000042096	59.0606	0.55728	0.185533	3.00367	0.00266745	0.465044	Dao	5	114141764	114163743
ENSMUSG00000114184	24.7454	0.746065	0.24915	2.99444	0.00274951	0.474305	Gm7143	12	102832890	102833748
ENSMUSG00000026655	904.871	-0.295017	0.0986432	-2.99075	0.00278292	0.475068	Fam107b	2	3571525	3783179
ENSMUSG00000024856	1255.52	0.169441	0.0567207	2.98729	0.00281465	0.475257	Cdk2ap2	19	4147182	4149019
ENSMUSG00000033047	2273.67	0.182259	0.0611358	2.98122	0.00287103	0.475257	Eif3l	15	78959379	78978605
ENSMUSG00000038453	30.3988	-0.695559	0.233079	-2.98422	0.00284305	0.475257	Srcin1	11	97400166	97467012
ENSMUSG00000096768	768.177	-0.806833	0.271972	-2.9666	0.00301109	0.493458	Erdr1y	Y	90796007	90833677
ENSMUSG00000026799	158.809	0.240426	0.08129	2.95764	0.00310007	0.503009	Med27	2	29236831	29414805
ENSMUSG00000024870	1487.74	0.180353	0.061066	2.95342	0.00314276	0.504937	Rab1b	19	5149233	5157100
ENSMUSG00000000686	40.8513	0.452385	0.154391	2.93013	0.00338821	0.528818	Abhd15	11	77405947	77429433
ENSMUSG00000002032	25.7121	0.712037	0.24281	2.93249	0.0033626	0.528818	Tmem25	9	44705066	44710604
ENSMUSG00000013495	333.289	0.214131	0.0729395	2.93574	0.00332758	0.528818	Tmem175	5	108777636	108796648
ENSMUSG00000023284	110.183	0.371863	0.127078	2.92627	0.00343056	0.530377	Zfp605	5	110257958	110277660
ENSMUSG00000004951	5358.4	0.237564	0.0819533	2.89877	0.00374631	0.551559	Hspb1	5	135916773	135918417
ENSMUSG00000020598	49.5056	-0.731942	0.251843	-2.90634	0.00365687	0.551559	Nrcam	12	44375668	44648747
ENSMUSG00000021612	30.1933	-0.841874	0.290015	-2.90286	0.00369769	0.551559	Slc6a18	13	73809871	73826142
ENSMUSG00000029370	246.128	-0.482626	0.165888	-2.90934	0.0036219	0.551559	Rassf6	5	90750935	90788516
ENSMUSG00000030595	415.466	0.22446	0.0774949	2.89644	0.00377418	0.551559	Nfkbib	7	28457676	28466937
ENSMUSG00000034786	411.334	0.258204	0.0889821	2.90176	0.00371076	0.551559	Gpsm3	17	34808780	34810728
ENSMUSG00000037463	920.544	0.241623	0.0834899	2.89404	0.00380316	0.551559	Fbxo27	7	28392274	28398763
ENSMUSG00000032606	204.055	0.256626	0.0888721	2.88759	0.00388205	0.558062	Nicn1	9	108167628	108173697
ENSMUSG00000023004	4337.54	0.160405	0.055629	2.88347	0.00393315	0.559642	Tuba1b	15	98829306	98832446
ENSMUSG00000031662	21.1518	0.628326	0.218076	2.88122	0.00396134	0.559642	Snx20	8	89353191	89362756
ENSMUSG00000005907	211.224	-0.435332	0.152311	-2.85818	0.00426081	0.563114	Pex1	5	3646066	3687232
ENSMUSG00000028410	2818.02	0.238876	0.0834023	2.86415	0.00418135	0.563114	Dnaja1	4	40722150	40737149
ENSMUSG00000030802	862.291	0.180487	0.0629935	2.86518	0.00416779	0.563114	Bckdk	7	127503254	127509393
ENSMUSG00000031647	118.498	0.470274	0.164121	2.86542	0.00416461	0.563114	Mfap3l	8	61085861	61129763
ENSMUSG00000043924	626.565	0.26716	0.0934491	2.85888	0.00425137	0.563114	Ncmap	4	135096887	135125538
ENSMUSG00000082195	27.1348	-0.769298	0.268966	-2.86021	0.00423363	0.563114	Gm13034	4	146004322	146007498
ENSMUSG00000105449	12.7757	-0.733803	0.255794	-2.86872	0.00412137	0.563114	Gm43379	3	135133924	135141649
ENSMUSG00000121810	36.0022	-2.11865	0.739996	-2.86305	0.0041958	0.563114	Pphln1-ps1	16	13489793	13496252
ENSMUSG00000035759	57.0072	-0.42436	0.148798	-2.85193	0.00434553	0.563431	Bbs10	10	111134540	111137588
ENSMUSG00000052912	39.876	-0.494759	0.173275	-2.85534	0.00429902	0.563431	Smarca5-ps	4	145190868	145193990
ENSMUSG00000106870	13.2292	-0.744801	0.261297	-2.85041	0.00436635	0.563431	Gm43681	5	93331715	93333617
ENSMUSG00000017390	56.1312	0.539034	0.190482	2.82984	0.00465709	0.573838	Aldoc	11	78213794	78218607
ENSMUSG00000025255	9.40631	1.32788	0.468628	2.83354	0.00460358	0.573838	Zfhx4	3	5283586	5480917
ENSMUSG00000031545	1954.17	0.199123	0.0702733	2.83355	0.00460334	0.573838	Gpat4	8	23661281	23698362
ENSMUSG00000052981	218.59	-0.439372	0.1552	-2.83101	0.00464013	0.573838	Ube2ql1	13	69850951	69888008
ENSMUSG00000057132	25.8513	0.906556	0.31994	2.83352	0.0046039	0.573838	Rpgrip1	14	52348161	52401003
ENSMUSG00000089942	8.18506	1.29453	0.455998	2.83889	0.00452701	0.573838	Pira2	7	3839811	3848050
ENSMUSG00000022663	588.052	0.180453	0.0640277	2.81835	0.00482709	0.588269	Atg3	16	44979148	45008901
ENSMUSG00000033590	9.85199	-1.15028	0.408319	-2.8171	0.004846	0.588269	Myo5c	9	75139302	75212733
ENSMUSG00000020849	6237.31	0.155556	0.0553261	2.81162	0.0049293	0.593981	Ywhae	11	75623695	75656671
ENSMUSG00000031330	11.9837	-0.72954	0.259734	-2.8088	0.00497265	0.59483	Zcchc13	X	102674192	102675276
ENSMUSG00000019124	202.079	0.441114	0.1579	2.79363	0.00521204	0.601513	Scrn1	6	54478158	54543474
ENSMUSG00000024666	249.981	0.190093	0.0680387	2.7939	0.00520771	0.601513	Tmem138	19	10547842	10554726
ENSMUSG00000032254	11.0976	-1.22545	0.437482	-2.80113	0.00509237	0.601513	Kif23	9	61823187	61854056
ENSMUSG00000049881	5.63816	2.88606	1.03193	2.79676	0.00516185	0.601513	2810025M15Rik	1	157247472	157247722
ENSMUSG00000079297	253.728	-0.384183	0.137279	-2.79856	0.00513306	0.601513	Gm2223	X	32943124	32944473
ENSMUSG00000030630	143.496	0.303636	0.109016	2.78525	0.00534862	0.604504	Fah	7	84234367	84255930
ENSMUSG00000049303	9.96498	-1.3176	0.472752	-2.78708	0.00531853	0.604504	Syt12	19	4495936	4527475
ENSMUSG00000059540	35.8961	-0.534285	0.19181	-2.78549	0.00534465	0.604504	Tcea2	2	181322103	181329864
ENSMUSG00000005610	12563.9	0.141711	0.0510733	2.77465	0.00552609	0.618265	Eif4g2	7	110666957	110682237
ENSMUSG00000073705	19.8496	0.75425	0.27195	2.77349	0.00554582	0.618265	Cenps	4	149211578	149222086
ENSMUSG00000056300	12.3285	-0.868802	0.31425	-2.76468	0.00569783	0.630919	Zfp981	4	146586484	146623852
ENSMUSG00000028957	58.0017	-0.445906	0.162196	-2.74919	0.00597437	0.64314	Per3	4	151088109	151129122
ENSMUSG00000031913	842.867	0.130712	0.0476111	2.7454	0.00604366	0.64314	Vps4a	8	107757854	107772387
ENSMUSG00000037710	518.937	0.182948	0.0666259	2.7459	0.00603446	0.64314	Cisd1	10	71166310	71180784
ENSMUSG00000042340	43.2333	0.553061	0.200779	2.75457	0.00587689	0.64314	Ctf1	7	127311908	127317364
ENSMUSG00000043789	51.0717	-0.770127	0.280493	-2.74562	0.00603967	0.64314	Vwce	19	10611577	10643577
ENSMUSG00000056201	2248.84	0.233984	0.0852121	2.7459	0.00603459	0.64314	Cfl1	19	5540483	5545229
ENSMUSG00000005360	17.9931	-0.722157	0.263952	-2.73594	0.00622024	0.64633	Slc1a3	15	8663608	8740248
ENSMUSG00000024269	137.484	0.266081	0.0974708	2.72985	0.0063363	0.64633	Tpgs2	18	25260280	25302064
ENSMUSG00000051940	6.89066	-3.22516	1.17772	-2.73846	0.0061727	0.64633	5031410I06Rik	5	26303666	26310360
ENSMUSG00000064272	17.447	0.662991	0.242404	2.73506	0.0062368	0.64633	Gpbar1	1	74317709	74318783
ENSMUSG00000064341	18088.7	-0.624241	0.228884	-2.72733	0.00638491	0.64633	mt-Nd1	MT	2751	3707
ENSMUSG00000069041	78.4437	0.356993	0.130511	2.73536	0.00623127	0.64633	Slc25a31	3	40663285	40680527
ENSMUSG00000071037	48.9398	0.339076	0.124336	2.7271	0.00638937	0.64633	Camkmt	17	85397980	85766016
ENSMUSG00000085683	329.914	-0.238164	0.0873972	-2.72508	0.00642859	0.64633	Tmem238l	11	66847464	66855842
ENSMUSG00000111058	6.89268	-0.921316	0.337733	-2.72794	0.00637314	0.64633	Gm36033	9	63833937	63857830
ENSMUSG00000024787	214.68	0.219186	0.080634	2.71828	0.00656214	0.653993	Snx15	19	6169429	6178334
ENSMUSG00000050043	1185.31	0.205205	0.0755221	2.71715	0.00658462	0.653993	Tmx2	2	84501660	84509484
ENSMUSG00000086389	16.1782	-0.783882	0.289603	-2.70674	0.00679467	0.670789	Gm15998	3	89222413	89226230
ENSMUSG00000078915	875.165	0.28508	0.10543	2.70398	0.00685137	0.672337	Hsp25-ps1	13	45231974	45232603
ENSMUSG00000055555	687.3	-0.447288	0.165604	-2.70095	0.00691423	0.674467	Ct55	X	52718510	52740410
ENSMUSG00000051703	25.8623	-0.654123	0.242466	-2.69779	0.00698011	0.676864	Tmem198	1	75456176	75462349
ENSMUSG00000030560	220.876	0.287372	0.106781	2.69123	0.00711887	0.686259	Ctsc	7	87927293	87960096
ENSMUSG00000059195	2443.26	0.350451	0.130324	2.68907	0.00716506	0.686673	Gm12715	4	103420599	103421726
ENSMUSG00000036371	1968.95	0.210403	0.0783649	2.68491	0.00725486	0.691237	Serbp1	6	67215160	67274720
ENSMUSG00000001783	1466.18	0.139249	0.0521143	2.672	0.00754002	0.69144	Rtcb	10	85774501	85793687
ENSMUSG00000021614	1323.17	0.626111	0.234699	2.66772	0.00763673	0.69144	Vcan	13	89803431	89890628
ENSMUSG00000024381	253.401	0.208443	0.0777434	2.68117	0.00733661	0.69144	Bin1	18	32510283	32568790
ENSMUSG00000031355	50.8326	0.530459	0.198831	2.66789	0.00763297	0.69144	Arhgap6	X	167578095	168087431
ENSMUSG00000034190	746.372	0.116286	0.0434957	2.67351	0.00750614	0.69144	Chmp7	14	69954449	69969990
ENSMUSG00000042155	5.88928	-1.35451	0.507435	-2.66933	0.00760037	0.69144	Klhl23	2	69652288	69666995
ENSMUSG00000043889	561.017	0.259751	0.0972358	2.67135	0.00755457	0.69144	Gm8399	13	81212803	81213919
ENSMUSG00000048355	32.4331	0.583118	0.217666	2.67896	0.00738523	0.69144	Arxes1	X	134934116	134935695
ENSMUSG00000055809	9.23006	0.714406	0.266549	2.6802	0.00735778	0.69144	Dnaaf3	7	4525932	4535452
ENSMUSG00000016018	605.98	0.161757	0.0609818	2.65254	0.0079888	0.694184	Mtrex	13	113003952	113063932
ENSMUSG00000016356	60.6799	-0.642695	0.242847	-2.6465	0.00813298	0.694184	Col20a1	2	180628328	180660156
ENSMUSG00000024493	1473.68	-0.202081	0.0762554	-2.65006	0.00804783	0.694184	Lars1	18	42335363	42395259
ENSMUSG00000026280	1275.19	0.199516	0.0752573	2.65111	0.0080227	0.694184	Atg4b	1	93679222	93718332
ENSMUSG00000026638	28.1169	0.828988	0.311635	2.66012	0.00781118	0.694184	Irf6	1	192835419	192854331
ENSMUSG00000028278	255.504	-0.320534	0.121096	-2.64693	0.00812253	0.694184	Rragd	4	32983037	33022180
ENSMUSG00000029314	972.533	0.25624	0.0965077	2.65512	0.00792795	0.694184	Gpat3	5	100993579	101046968
ENSMUSG00000031820	748.69	0.205513	0.0773183	2.65801	0.00786027	0.694184	Babam1	8	71849505	71857263
ENSMUSG00000034024	2608.8	0.111334	0.0420336	2.64869	0.00808046	0.694184	Cct2	10	116886906	116899719
ENSMUSG00000045826	16.1466	0.6462	0.242823	2.6612	0.00778638	0.694184	Ptprcap	19	4203603	4206750
ENSMUSG00000073062	661.891	-0.348241	0.130739	-2.66362	0.00773039	0.694184	Zxdb	X	93768175	93773793
ENSMUSG00000089812	11.7544	-0.888182	0.335841	-2.64465	0.00817762	0.694377	Gm15867	1	192536649	192539267
ENSMUSG00000013698	5105.71	0.14018	0.053099	2.63997	0.0082913	0.700401	Pea15a	1	172024295	172034371
ENSMUSG00000021711	544.604	0.23939	0.0909587	2.63186	0.00849197	0.702861	Trappc13	13	104278657	104314977
ENSMUSG00000046865	300.426	0.211088	0.0801499	2.63366	0.0084469	0.702861	Fbl	7	27869135	27878694
ENSMUSG00000067873	3646.61	-0.220269	0.0836534	-2.63311	0.00846069	0.702861	Htatsf1	X	56098943	56112543
ENSMUSG00000121458	104.692	-0.434134	0.164641	-2.63686	0.0083678	0.702861	NA	X	52691902	52719000
ENSMUSG00000020070	531.477	-0.22692	0.0865085	-2.6231	0.00871343	0.703694	Rufy2	10	62816002	62852989
ENSMUSG00000020182	19.9654	-0.693954	0.264608	-2.62258	0.00872673	0.703694	Ddc	11	11764101	11848144
ENSMUSG00000020604	202.479	-0.289798	0.111016	-2.61041	0.00904331	0.703694	Arsg	11	109364200	109464156
ENSMUSG00000023944	14044.2	0.150469	0.05797	2.59564	0.00944152	0.703694	Hsp90ab1	17	45878701	45884197
ENSMUSG00000025373	1084.84	0.164183	0.0627402	2.61688	0.00887384	0.703694	Rnf41	10	128247526	128277310
ENSMUSG00000026019	148.016	0.330448	0.127013	2.6017	0.00927635	0.703694	Wdr12	1	60108944	60137804
ENSMUSG00000026991	369.252	-0.33759	0.130006	-2.59672	0.009412	0.703694	Pkp4	2	58991194	59185552
ENSMUSG00000027907	11447.3	0.169071	0.0646466	2.61531	0.00891459	0.703694	S100a11	3	93427795	93433594
ENSMUSG00000028656	3840.23	0.156436	0.059813	2.61542	0.00891166	0.703694	Cap1	4	122752840	122779849
ENSMUSG00000029201	1652.52	0.168234	0.0649235	2.59126	0.00956248	0.703694	Ugdh	5	65570564	65593292
ENSMUSG00000031370	298.504	-0.265114	0.101922	-2.60114	0.00929133	0.703694	Zrsr2	X	162718439	162741657
ENSMUSG00000033220	49.8922	1.15034	0.443617	2.59309	0.00951168	0.703694	Rac2	15	78443367	78456983
ENSMUSG00000037347	12.548	0.715171	0.272995	2.61972	0.00880007	0.703694	Chst7	X	19925799	19963760
ENSMUSG00000042797	17.3133	0.854078	0.328444	2.60038	0.00931206	0.703694	Aqp11	7	97373213	97387496
ENSMUSG00000046215	65.9232	0.418354	0.161508	2.5903	0.00958927	0.703694	Rprml	11	103540396	103541405
ENSMUSG00000048120	1655.58	0.27667	0.106933	2.58733	0.00967242	0.703694	Entpd1	19	40600810	40730046
ENSMUSG00000052632	133.998	-0.335792	0.128263	-2.618	0.00884477	0.703694	Asap2	12	21040460	21320172
ENSMUSG00000059923	2439.16	0.237571	0.0914396	2.59812	0.00937348	0.703694	Grb2	11	115534871	115599423
ENSMUSG00000068328	1257.52	0.158264	0.0603199	2.62375	0.0086968	0.703694	Aup1	6	83031502	83034789
ENSMUSG00000068885	5.67286	1.18107	0.451455	2.61615	0.00889283	0.703694	Lce3f	3	92899533	92900733
ENSMUSG00000071552	5.76587	1.03049	0.398524	2.58578	0.00971597	0.703694	Tigit	16	43469230	43484509
ENSMUSG00000078300	616.544	0.254295	0.0983861	2.58467	0.00974729	0.703694	Gm2606	15	12574975	12575976
ENSMUSG00000078965	779.617	0.238839	0.0920592	2.5944	0.00947549	0.703694	Gm12033	11	20285012	20286013
ENSMUSG00000079671	21.7984	0.619403	0.239302	2.58838	0.00964295	0.703694	2610203C22Rik	1	9568871	9707225
ENSMUSG00000092274	5331.82	-0.48225	0.186405	-2.58711	0.00967848	0.703694	Neat1	19	5874736	5897132
ENSMUSG00000096992	6.42954	-0.866266	0.3349	-2.58664	0.00969159	0.703694	Gm26788	1	34197658	34217527
ENSMUSG00000106623	7.66607	-0.902984	0.346633	-2.60501	0.00918707	0.703694	Gm43335	5	113998222	114001497
ENSMUSG00000110185	171.544	-0.328826	0.126487	-2.59968	0.00933117	0.703694	Igip	18	36431732	36434570
ENSMUSG00000115497	4.79871	2.04728	0.791345	2.58708	0.00967919	0.703694	Gm49207	15	7790195	7790473
ENSMUSG00000028683	206.27	0.184633	0.0715628	2.58001	0.00987975	0.703953	Eif2b3	4	116876599	116944503
ENSMUSG00000029821	34.2373	0.457611	0.177186	2.58265	0.00980433	0.703953	Gsdme	6	50165868	50240842
ENSMUSG00000042638	6.37057	0.8954	0.346896	2.58118	0.00984645	0.703953	Gucy2c	6	136674282	136758763
ENSMUSG00000006304	5525.46	0.132681	0.0518781	2.55755	0.0105412	0.71183	Arpc2	1	74275243	74307368
ENSMUSG00000018287	649.749	0.139121	0.054126	2.57033	0.0101603	0.71183	Spag7	11	70554597	70560242
ENSMUSG00000018569	137.457	0.409871	0.159992	2.56182	0.0104124	0.71183	Cldn7	11	69855605	69858711
ENSMUSG00000021595	2165.04	0.208831	0.0815552	2.56061	0.0104487	0.71183	Nsun2	13	69681865	69783899
ENSMUSG00000024727	45.187	-0.553727	0.216092	-2.56246	0.0103935	0.71183	Trpm6	19	18727347	18869875
ENSMUSG00000025377	154.297	-0.26178	0.102426	-2.5558	0.0105944	0.71183	Tepsin	11	119981357	119989557
ENSMUSG00000028266	380.313	-0.230799	0.0897971	-2.57023	0.0101632	0.71183	Lmo4	3	143894291	143910981
ENSMUSG00000028383	520.378	0.190699	0.0742962	2.56674	0.0102659	0.71183	Hsdl2	4	59581563	59618689
ENSMUSG00000034321	235.395	0.205561	0.0803869	2.55714	0.0105537	0.71183	Exosc1	19	41910731	41921862
ENSMUSG00000038963	486.614	-0.445398	0.173615	-2.56543	0.0103049	0.71183	Slco4a1	2	180098038	180116660
ENSMUSG00000050069	155.812	0.524014	0.203745	2.57191	0.0101139	0.71183	Grem2	1	174661351	174749385
ENSMUSG00000099364	13.9188	-0.668725	0.261356	-2.55868	0.0105072	0.71183	5730419F03Rik	1	78536516	78607061
ENSMUSG00000103276	77.5302	0.524182	0.205106	2.55567	0.0105984	0.71183	Gm37917	9	98649983	98650374
ENSMUSG00000115767	9.29839	-0.865433	0.337016	-2.56793	0.0102307	0.71183	Gm10366	14	54700499	54702199
ENSMUSG00000002279	325.408	0.296927	0.116622	2.54605	0.010895	0.715942	Lmf1	17	25798059	25881800
ENSMUSG00000019478	115.886	0.290959	0.114203	2.54774	0.0108424	0.715942	Rab4a	8	124532724	124562026
ENSMUSG00000048440	108.161	0.303422	0.118966	2.55049	0.0107572	0.715942	Cyp4f16	17	32755532	32770772
ENSMUSG00000052062	98.1436	-0.486301	0.191171	-2.5438	0.0109654	0.715942	Pard3b	1	61677983	62681443
ENSMUSG00000052833	694.166	0.16284	0.0639923	2.54468	0.0109377	0.715942	Sae1	7	16054159	16121731
ENSMUSG00000068141	230.905	0.279363	0.109576	2.54949	0.0107881	0.715942	Gm10232	17	3094289	3095008
ENSMUSG00000121377	123.128	-0.230007	0.0903047	-2.54701	0.010865	0.715942	NA	7	29869299	29881749
ENSMUSG00000039349	86.4285	-0.390629	0.153648	-2.54237	0.0110104	0.716026	C130074G19Rik	1	184604123	184615415
ENSMUSG00000059645	8.916	-1.07238	0.422532	-2.53799	0.0111492	0.718895	Gm7361	5	26462689	26469306
ENSMUSG00000074782	180.977	-0.404179	0.159181	-2.53912	0.0111133	0.718895	4833422C13Rik	13	91849784	91889993
ENSMUSG00000103898	21.1305	-0.661838	0.260892	-2.53683	0.0111861	0.718895	Gm30238	12	112657420	112660022
ENSMUSG00000046688	61.5219	-0.398203	0.157124	-2.53432	0.0112666	0.721237	Tifa	3	127583454	127625813
ENSMUSG00000028096	315.209	0.250319	0.0988874	2.53135	0.0113623	0.724224	Gpr89	3	96775597	96812662
ENSMUSG00000071648	123.582	0.24839	0.0981724	2.53014	0.0114016	0.724224	Rom1	19	8904755	8906720
ENSMUSG00000121778	81.3416	0.290491	0.114919	2.5278	0.0114781	0.726268	NA	3	60784408	60786286
ENSMUSG00000055782	8.14468	0.946351	0.374879	2.52442	0.011589	0.730462	Abcd2	15	91030074	91076002
ENSMUSG00000097139	20.7133	0.583854	0.23174	2.51944	0.0117542	0.738037	Gm26626	16	92409702	92416993
ENSMUSG00000000223	179.296	-0.374515	0.15026	-2.49245	0.0126866	0.741297	Drp2	X	133305300	133357322
ENSMUSG00000001098	9331.33	-0.197461	0.0793207	-2.4894	0.0127959	0.741297	Kctd10	5	114501628	114518569
ENSMUSG00000001348	458.424	0.296463	0.119429	2.48234	0.0130521	0.741297	Acp5	9	22038023	22047007
ENSMUSG00000015452	14.4036	-1.17901	0.470896	-2.50376	0.0122881	0.741297	Ager	17	34816836	34819910
ENSMUSG00000020829	391.06	0.24647	0.0988238	2.49403	0.0126301	0.741297	Slc46a1	11	78356523	78362885
ENSMUSG00000020911	7337.26	0.216784	0.0868281	2.4967	0.0125354	0.741297	Krt19	11	100031636	100039491
ENSMUSG00000025374	476.206	0.161263	0.0641453	2.51403	0.011936	0.741297	Nabp2	10	128237264	128247361
ENSMUSG00000026646	298.585	0.392462	0.156894	2.50145	0.0123685	0.741297	Suv39h2	2	3456852	3476068
ENSMUSG00000030339	1337.91	0.132417	0.0531138	2.49309	0.0126638	0.741297	Ltbr	6	125283534	125290848
ENSMUSG00000030990	317.6	0.219294	0.0873714	2.5099	0.0120765	0.741297	Pgap2	7	101859415	101887774
ENSMUSG00000031539	170.075	0.210838	0.0844011	2.49805	0.012488	0.741297	Ap3m2	8	23277370	23295638
ENSMUSG00000031574	819.672	0.364657	0.146103	2.49589	0.0125641	0.741297	Star	8	26296583	26306010
ENSMUSG00000035967	110.426	-0.442934	0.177776	-2.49153	0.0127194	0.741297	Ints6l	X	55500217	55553203
ENSMUSG00000036733	821.961	0.172393	0.0695943	2.47711	0.0132451	0.741297	Rbm42	7	30340424	30349742
ENSMUSG00000038065	142.839	-0.348713	0.14001	-2.49063	0.0127515	0.741297	Mturn	6	54658609	54680836
ENSMUSG00000052160	35.7533	0.563772	0.225444	2.50072	0.012394	0.741297	Pld4	12	112727089	112735424
ENSMUSG00000053192	392.74	0.262434	0.105942	2.47714	0.0132439	0.741297	Mllt11	3	95126446	95139482
ENSMUSG00000053965	78.0453	-0.393536	0.15887	-2.47709	0.0132457	0.741297	Pde5a	3	122522596	122653023
ENSMUSG00000060260	119.296	0.268625	0.107109	2.50795	0.0121432	0.741297	Pwwp2b	7	138828398	138849819
ENSMUSG00000064354	5603.85	-0.645701	0.260077	-2.48273	0.0130379	0.741297	mt-Co2	MT	7013	7696
ENSMUSG00000071547	192.287	0.303765	0.122242	2.48496	0.0129566	0.741297	Nt5dc2	14	30853010	30861081
ENSMUSG00000072770	29.0498	-0.638868	0.256495	-2.49076	0.0127471	0.741297	Acrbp	6	125026652	125040230
ENSMUSG00000073052	22.0151	-0.656911	0.264795	-2.48083	0.0131076	0.741297	D130052B06Rik	11	33549302	33575618
ENSMUSG00000076614	11.2091	-0.796146	0.320775	-2.48195	0.0130667	0.741297	Ighg1	12	113288860	113294143
ENSMUSG00000078652	1154.54	0.167974	0.0676966	2.48127	0.0130915	0.741297	Psme3	11	101207039	101214363
ENSMUSG00000083563	125.723	-0.615122	0.246416	-2.49627	0.0125507	0.741297	Gm13340	2	22478115	22479659
ENSMUSG00000084843	22.4704	-1.39683	0.563945	-2.47688	0.0132536	0.741297	B230312C02Rik	2	180012264	180028630
ENSMUSG00000095937	1582.78	0.228599	0.0920976	2.48214	0.0130596	0.741297	Gm12671	4	91739905	91740906
ENSMUSG00000097027	22.3912	0.504409	0.202809	2.48711	0.0128786	0.741297	Gm26559	13	99651946	99673313
ENSMUSG00000102252	211.989	0.264318	0.105799	2.49829	0.0124793	0.741297	Snrpn	7	59632243	59789967
ENSMUSG00000102463	12.8855	0.697566	0.278385	2.50576	0.012219	0.741297	1700003N22Rik	3	8527288	8528095
ENSMUSG00000112375	6.88571	-0.826639	0.331397	-2.49441	0.0126167	0.741297	Gm38560	10	82681048	82694982
ENSMUSG00000015335	239.208	0.239614	0.0969309	2.47201	0.0134355	0.744116	Zdhhc12	2	29980956	29983660
ENSMUSG00000032231	16547	0.159321	0.0644531	2.47189	0.0134402	0.744116	Anxa2	9	69360902	69399077
ENSMUSG00000049327	2845.62	0.198871	0.0804275	2.47267	0.0134106	0.744116	Kmt5a	5	124577993	124600371
ENSMUSG00000004221	719.407	0.225259	0.09166	2.45755	0.0139887	0.744307	Ikbkg	X	73436896	73497460
ENSMUSG00000022016	429.798	-0.32217	0.130419	-2.47028	0.0135009	0.744307	Akap11	14	78729686	78774248
ENSMUSG00000022886	38602.6	0.320693	0.130187	2.46333	0.0137652	0.744307	Prl2a1	13	27985637	27992712
ENSMUSG00000030518	11.4643	-1.08325	0.440431	-2.45953	0.0139119	0.744307	Entrep2	7	64405839	64806318
ENSMUSG00000036242	121.419	0.294871	0.119785	2.46167	0.0138291	0.744307	Armh4	14	49913409	50020840
ENSMUSG00000048921	54.9592	0.404234	0.16441	2.4587	0.0139441	0.744307	Zfp689	7	127041308	127048330
ENSMUSG00000051359	90.5986	0.377235	0.152782	2.4691	0.0135453	0.744307	Ncald	15	37366419	37792814
ENSMUSG00000064363	15501.5	-0.582532	0.236962	-2.45833	0.0139584	0.744307	mt-Nd4	MT	10167	11544
ENSMUSG00000074635	27.9334	0.425347	0.172362	2.46775	0.0135965	0.744307	3110070M22Rik	13	119623787	119624953
ENSMUSG00000081221	916.597	0.237742	0.0964339	2.46534	0.0136883	0.744307	Gm14760	X	79237460	79238458
ENSMUSG00000098650	358.485	-0.623522	0.252756	-2.46689	0.0136292	0.744307	Commd1b	11	22784744	22932090
ENSMUSG00000099762	54.7233	-0.566419	0.230124	-2.46136	0.0138411	0.744307	Gm21149	5	15676701	15681521
ENSMUSG00000020263	895.568	-0.260299	0.106	-2.45565	0.0140631	0.745844	Appl2	10	83435897	83484602
ENSMUSG00000025318	16.0176	-0.671327	0.273592	-2.45376	0.0141373	0.747362	Jph3	8	122456362	122521015
ENSMUSG00000033307	1460.97	0.203354	0.0829825	2.45057	0.0142631	0.75159	Mif	10	75695187	75696074
ENSMUSG00000050854	183.192	0.576845	0.235511	2.44933	0.0143122	0.751757	Tmem125	4	118398138	118401241
ENSMUSG00000017677	1146.76	-0.396521	0.162892	-2.43425	0.0149225	0.753571	Wsb1	11	79130198	79145497
ENSMUSG00000020636	6.66522	-1.15822	0.47366	-2.44525	0.0144752	0.753571	Allc	12	28603754	28632522
ENSMUSG00000021264	1741.13	0.164986	0.0678727	2.43081	0.015065	0.753571	Yy1	12	108758899	108786074
ENSMUSG00000021676	152.864	-0.579475	0.238291	-2.43179	0.0150244	0.753571	Iqgap2	13	95763682	96028991
ENSMUSG00000025496	275.628	0.299477	0.123222	2.43039	0.0150825	0.753571	Drd4	7	140871919	140876377
ENSMUSG00000025498	1821.88	0.150602	0.0616572	2.44256	0.0145834	0.753571	Irf7	7	140842619	140846394
ENSMUSG00000026205	11.6588	-1.10842	0.453541	-2.44392	0.0145285	0.753571	Slc23a3	1	75102185	75110534
ENSMUSG00000029580	27370.9	0.205097	0.0840834	2.43921	0.0147194	0.753571	Actb	5	142888870	142892509
ENSMUSG00000030301	563.948	0.178193	0.0730126	2.44058	0.0146638	0.753571	Ccdc91	6	147377326	147534110
ENSMUSG00000035202	317.237	1.22543	0.501358	2.44421	0.0145168	0.753571	Lars2	9	123195992	123291731
ENSMUSG00000051615	1480.74	0.200232	0.0821413	2.43765	0.0147831	0.753571	Rap2a	14	120715856	120744606
ENSMUSG00000054514	10.2936	-1.00386	0.410971	-2.44266	0.0145796	0.753571	Atad3aos	4	155845522	155853723
ENSMUSG00000062846	116.717	0.414321	0.170152	2.435	0.0148918	0.753571	Gm14176	2	157743456	157743932
ENSMUSG00000072423	8.66498	1.22448	0.503199	2.43338	0.0149584	0.753571	Psmb11	14	54858890	54867013
ENSMUSG00000097099	23.4193	-0.906145	0.371351	-2.44013	0.014682	0.753571	Gm9917	9	107436008	107446720
ENSMUSG00000113290	7.85321	-1.0029	0.411836	-2.43519	0.0148839	0.753571	A530058O07Rik	13	15991901	15995264
ENSMUSG00000039620	101.422	-0.418901	0.172517	-2.42817	0.0151753	0.755905	Trmt9b	8	36924702	36983724
ENSMUSG00000001510	71.0671	-1.1789	0.485913	-2.42615	0.0152598	0.75673	Dlx3	11	95010945	95016122
ENSMUSG00000071398	21.464	-0.823225	0.339394	-2.42557	0.0152842	0.75673	2410004P03Rik	12	17053320	17061728
ENSMUSG00000116656	17.2258	-0.647734	0.267207	-2.42409	0.0153469	0.757545	Gm49708	16	90137122	90146590
ENSMUSG00000024121	4174.92	0.155462	0.0641987	2.42157	0.0154536	0.760519	Atp6v0c	17	24382840	24388676
ENSMUSG00000018293	4934.6	0.153979	0.0636541	2.419	0.0155631	0.761673	Pfn1	11	70542676	70545470
ENSMUSG00000024966	1569.56	0.197682	0.0817352	2.41856	0.015582	0.761673	Stip1	19	6998070	7017335
ENSMUSG00000045573	25.2073	0.677574	0.280249	2.41776	0.0156164	0.761673	Penk	4	4133531	4138819
ENSMUSG00000042165	262.356	0.243437	0.100771	2.41574	0.0157031	0.763625	Adrm1b	3	92335339	92336730
ENSMUSG00000024521	225.778	-0.245273	0.101598	-2.41416	0.0157716	0.764406	Pmaip1	18	66591604	66598636
ENSMUSG00000072255	8.88303	-0.995637	0.412577	-2.41322	0.0158124	0.764406	Rpl31-ps17	12	54748114	54748491
ENSMUSG00000097093	48.3336	-0.421636	0.175237	-2.40608	0.0161245	0.776544	C330013E15Rik	15	100510632	100514871
ENSMUSG00000101111	20569.7	-0.599738	0.249338	-2.40532	0.0161583	0.776544	Gm28437	1	24652270	24653052
ENSMUSG00000028931	37.4725	0.475721	0.198235	2.39978	0.0164048	0.781526	Kcnab2	4	152475199	152562367
ENSMUSG00000034690	11.6621	1.17184	0.488313	2.39978	0.016405	0.781526	Nlrp4c	7	6048160	6108149
ENSMUSG00000050908	26.8872	0.490129	0.204131	2.40105	0.016348	0.781526	Tvp23a	16	10238421	10265226
ENSMUSG00000001473	871.547	0.240201	0.100294	2.39497	0.0166216	0.782093	Tubb6	18	67523787	67535819
ENSMUSG00000018507	696.604	0.371829	0.155186	2.39602	0.0165744	0.782093	Trpv2	11	62465312	62491341
ENSMUSG00000026070	13.6836	-0.869528	0.363125	-2.39456	0.0166401	0.782093	Il18r1	1	40504712	40540014
ENSMUSG00000034245	20.4873	0.500635	0.208761	2.39813	0.0164792	0.782093	Hdac11	6	91133647	91151674
ENSMUSG00000040434	49.3095	0.431504	0.180306	2.39318	0.0167032	0.782093	Large2	2	92195391	92205214
ENSMUSG00000064351	91282.5	-0.563843	0.235522	-2.39401	0.0166653	0.782093	mt-Co1	MT	5328	6872
ENSMUSG00000028089	240.137	0.170172	0.0711995	2.39007	0.016845	0.786473	Chd1l	3	97468058	97517519
ENSMUSG00000064358	11323.3	-0.552861	0.231416	-2.38903	0.0168928	0.786473	mt-Co3	MT	8607	9390
ENSMUSG00000024897	89.7014	-0.394396	0.165791	-2.37887	0.0173657	0.800625	Apba1	19	23736251	23926960
ENSMUSG00000028729	579.027	0.15285	0.0642172	2.3802	0.017303	0.800625	Ebna1bp2	4	118477996	118484973
ENSMUSG00000051827	39.9797	0.889603	0.374048	2.37831	0.0173922	0.800625	Rhox2a	X	36508629	36513339
ENSMUSG00000079019	5.73026	2.81011	1.1812	2.37902	0.0173586	0.800625	Insl3	8	72141858	72143219
ENSMUSG00000018378	342.251	-0.276582	0.116423	-2.37566	0.0175175	0.804134	Cuedc1	11	87988884	88084966
ENSMUSG00000039427	591.872	0.143458	0.0604603	2.37276	0.0176557	0.808218	Alg1	16	5051485	5062776
ENSMUSG00000001123	8217.36	0.197387	0.0832872	2.36995	0.0177903	0.808365	Lgals9	11	78853800	78875772
ENSMUSG00000021486	3733.87	0.160986	0.0680549	2.36553	0.0180042	0.808365	Prelid1	13	55468313	55473085
ENSMUSG00000022174	2295.65	0.15479	0.0653546	2.36846	0.0178623	0.808365	Dad1	14	54472936	54491561
ENSMUSG00000058145	48.2286	0.572921	0.242108	2.36639	0.0179626	0.808365	Adamts17	7	66489483	66802919
ENSMUSG00000078627	18.1912	0.587584	0.248024	2.36907	0.0178331	0.808365	Marchf10	11	105251624	105347561
ENSMUSG00000086953	9.24639	0.836537	0.353438	2.36686	0.0179399	0.808365	Aknaos	4	63295328	63312265
ENSMUSG00000089682	1044.31	-0.1938	0.0817292	-2.37124	0.0177284	0.808365	Bcl2l2	14	55120834	55125691
ENSMUSG00000005981	510.89	0.128165	0.0544233	2.35497	0.0185244	0.811433	Trap1	16	3857835	3895691
ENSMUSG00000018326	3898.77	0.110314	0.0469164	2.35129	0.0187087	0.811433	Ywhab	2	163836880	163860508
ENSMUSG00000025492	607.056	0.282967	0.119994	2.35818	0.0183649	0.811433	Ifitm3	7	140589499	140590683
ENSMUSG00000028843	1945.97	0.168579	0.0716537	2.35269	0.018638	0.811433	Sh3bgrl3	4	133854717	133856100
ENSMUSG00000047583	45.9991	0.813625	0.34456	2.36134	0.018209	0.811433	Tyw3	3	154282068	154302741
ENSMUSG00000067377	181.87	-0.341353	0.145112	-2.35234	0.0186556	0.811433	Tspan6	X	132791817	132799178
ENSMUSG00000079584	85.2567	-0.447446	0.189936	-2.35578	0.0184841	0.811433	Tm9sf5	X	56454514	56534127
ENSMUSG00000090015	98.6528	-0.737981	0.31363	-2.35303	0.0186213	0.811433	Gm15446	5	110071266	110091802
ENSMUSG00000093553	22.7327	-0.588526	0.250316	-2.35114	0.0187162	0.811433	Gm20633	3	96150866	96153696
ENSMUSG00000102070	34139.1	-0.545881	0.231587	-2.35713	0.0184166	0.811433	Gm28661	1	24653966	24654646
ENSMUSG00000111079	10.1494	-0.973092	0.412958	-2.35639	0.0184533	0.811433	Gm47112	9	121686746	121709002
ENSMUSG00000117698	8.28604	-0.777718	0.329193	-2.3625	0.0181521	0.811433	BC037704	19	43663326	43665615
ENSMUSG00000121382	68.4651	-0.565223	0.24038	-2.35137	0.0187042	0.811433	NA	11	52045549	52058986
ENSMUSG00000000127	1081.84	0.213067	0.0908127	2.34623	0.0189646	0.817517	Fer	17	64170057	64446491
ENSMUSG00000029875	13.3736	0.592077	0.252531	2.34458	0.0190488	0.817517	Ccdc184	15	98065039	98068015
ENSMUSG00000071176	285.145	-0.275416	0.11749	-2.34416	0.01907	0.817517	Arhgef10	8	14961663	15051085
ENSMUSG00000091509	17.4488	-0.665037	0.283785	-2.34346	0.019106	0.817517	Gm17066	14	105346826	105352112
ENSMUSG00000106438	34.8584	0.591925	0.252451	2.34472	0.0190416	0.817517	Gm32051	5	105546991	105563536
ENSMUSG00000022780	22.6186	0.705877	0.301379	2.34216	0.0191727	0.818236	Meltf	16	31697628	31717838
ENSMUSG00000030324	294.309	0.366943	0.156791	2.34033	0.0192668	0.820114	Rho	6	115908709	115916997
ENSMUSG00000032468	505.005	0.13487	0.0577554	2.3352	0.0195329	0.829287	Armc8	9	99360425	99450952
ENSMUSG00000008301	612.175	0.188842	0.0809659	2.33237	0.0196812	0.829502	Phax	18	56695515	56720784
ENSMUSG00000020609	63.2417	1.3187	0.56634	2.32846	0.0198877	0.829502	Apob	12	8027648	8066835
ENSMUSG00000025362	4481.28	0.196788	0.0844237	2.33095	0.019756	0.829502	Rps26	10	128460403	128462616
ENSMUSG00000063739	14.6102	-0.818334	0.351259	-2.32972	0.019821	0.829502	Gm4963	5	137991309	137991686
ENSMUSG00000063801	554.505	0.327555	0.14068	2.32837	0.0198923	0.829502	Ap3s2	7	79525073	79570397
ENSMUSG00000082791	12.5806	0.600863	0.257923	2.32962	0.019826	0.829502	Gm4875	6	117974168	117974953
ENSMUSG00000089736	17.0387	-0.811615	0.34802	-2.33209	0.0196958	0.829502	Tgfbr3l	8	4298214	4301423
ENSMUSG00000021268	176.165	-0.931817	0.401057	-2.3234	0.0201576	0.829847	Meg3	12	109506877	109538165
ENSMUSG00000025647	3564.54	0.267743	0.115281	2.32253	0.0202044	0.829847	Shisa5	9	108867633	108886845
ENSMUSG00000038115	153.184	-0.448919	0.193032	-2.32562	0.0200391	0.829847	Ano2	6	125667382	126017089
ENSMUSG00000038587	167.741	-0.422589	0.181747	-2.32515	0.0200638	0.829847	Akap12	10	4216380	4309470
ENSMUSG00000087206	16.1374	-0.620753	0.267117	-2.3239	0.020131	0.829847	Gm16175	7	19543454	19581534
ENSMUSG00000089726	52.8209	-0.68865	0.296399	-2.32339	0.0201581	0.829847	Mir17hg	14	115278211	115284162
ENSMUSG00000074247	1424.27	0.113078	0.0487173	2.3211	0.0202813	0.830926	Dda1	8	71921843	71928742
ENSMUSG00000026980	45.654	-0.412597	0.177874	-2.3196	0.0203628	0.832182	Ly75	2	60122447	60213647
ENSMUSG00000039987	182.634	-0.259865	0.112097	-2.3182	0.0204382	0.833188	Phtf2	5	20963661	21087122
ENSMUSG00000004070	1145.62	0.177338	0.0765517	2.31658	0.0205268	0.833831	Hmox2	16	4544225	4584606
ENSMUSG00000040687	141.508	0.400961	0.173123	2.31605	0.0205558	0.833831	Madd	2	90967705	91014182
ENSMUSG00000025451	846.052	0.17018	0.0735796	2.31287	0.02073	0.835023	Paip1	13	119565137	119594754
ENSMUSG00000091718	5.51252	-1.29625	0.560933	-2.31087	0.0208399	0.835023	Gm16506	14	43959710	43964942
ENSMUSG00000108014	21.0232	0.499142	0.215897	2.31195	0.0207807	0.835023	Gm44380	6	4367774	4368066
ENSMUSG00000114547	628.379	0.257323	0.111275	2.3125	0.0207501	0.835023	Gm3226	13	112730277	112731618
ENSMUSG00000120310	8.00672	-0.829589	0.358951	-2.31115	0.0208247	0.835023	Gm56728	15	84792124	84807864
ENSMUSG00000003099	444.876	0.244626	0.105983	2.30817	0.0209898	0.83713	Ppp5c	7	16738565	16761849
ENSMUSG00000041805	14.8124	-0.596775	0.258559	-2.30808	0.0209947	0.83713	Pramel1	4	143120998	143126730
ENSMUSG00000025823	8954.04	0.2833	0.122896	2.30521	0.0211547	0.841464	Pdia4	6	47773075	47790364
ENSMUSG00000022841	3136.96	0.139881	0.0607188	2.30374	0.021237	0.842693	Ap2m1	16	20354228	20363659
ENSMUSG00000054021	39.0213	0.376689	0.163616	2.30227	0.0213201	0.843945	Sirt5	13	43518972	43548679
ENSMUSG00000034403	626.156	0.181604	0.078985	2.29922	0.0214922	0.84871	Pja1	X	98509340	98514879
ENSMUSG00000003528	692.008	0.189764	0.0827739	2.29256	0.0218732	0.857555	Slc25a1	16	17743087	17746083
ENSMUSG00000068397	352.93	0.229285	0.0999733	2.29346	0.0218214	0.857555	Gm10240	15	68181668	68182150
ENSMUSG00000103966	14.3964	-0.560668	0.244407	-2.29399	0.021791	0.857555	Gm37120	1	132030103	132036061
ENSMUSG00000003617	187.356	0.526009	0.230055	2.28645	0.0222279	0.859268	Cp	3	20011218	20063309
ENSMUSG00000005681	11.5538	1.05642	0.463654	2.27846	0.0226992	0.859268	Apoa2	1	171052623	171053948
ENSMUSG00000020441	119.842	0.238264	0.104635	2.2771	0.0227804	0.859268	2310033P09Rik	11	59099147	59101564
ENSMUSG00000021348	22117.2	0.338148	0.148291	2.28031	0.0225894	0.859268	Prl7d1	13	27890320	27900719
ENSMUSG00000022108	9330.38	0.14172	0.062102	2.28205	0.0224864	0.859268	Itm2b	14	73599666	73622729
ENSMUSG00000029290	241.083	-0.235623	0.103436	-2.27796	0.022729	0.859268	Zfp326	5	106024431	106063684
ENSMUSG00000031165	158.972	0.340091	0.148877	2.28438	0.0223494	0.859268	Was	X	7947692	7956737
ENSMUSG00000032815	150.614	-0.32979	0.144915	-2.27575	0.0228607	0.859268	Fanca	8	123995039	124045315
ENSMUSG00000034848	68.2525	0.339574	0.14893	2.28009	0.0226026	0.859268	Ttc21b	2	66014671	66086961
ENSMUSG00000044550	16.1351	0.585821	0.25595	2.28881	0.0220904	0.859268	Tceal3	X	135491591	135569127
ENSMUSG00000048076	7615.62	0.0972208	0.0424547	2.28999	0.0220219	0.859268	Arf1	11	59102238	59119096
ENSMUSG00000053964	36.6964	-0.545247	0.239057	-2.28083	0.0225587	0.859268	Lgals4	7	28533279	28541133
ENSMUSG00000054136	30.1495	0.457778	0.201048	2.27696	0.0227886	0.859268	Adm2	15	89206923	89208934
ENSMUSG00000064368	95.6238	-0.934586	0.410544	-2.27646	0.0228185	0.859268	mt-Nd6	MT	13552	14070
ENSMUSG00000074489	429.893	-0.408902	0.17897	-2.28475	0.0223273	0.859268	Bglap3	3	88275923	88280050
ENSMUSG00000078162	317.617	0.272005	0.119333	2.27937	0.0226449	0.859268	Gm2574	3	142668372	142669373
ENSMUSG00000093898	17.2313	-0.686862	0.301198	-2.28043	0.022582	0.859268	Gm33933	14	15879165	15884681
ENSMUSG00000106237	7.45008	-0.778275	0.339897	-2.28974	0.0220366	0.859268	Gm8066	5	137508515	137515763
ENSMUSG00000006281	237.095	-0.534706	0.235808	-2.26754	0.0233571	0.864021	Tep1	14	51061516	51108017
ENSMUSG00000022843	173.239	-0.277121	0.122269	-2.26649	0.0234213	0.864021	Clcn2	16	20521714	20536496
ENSMUSG00000028217	122.479	0.509504	0.224649	2.268	0.023329	0.864021	Cdh17	4	11758147	11817895
ENSMUSG00000035770	1130.83	-0.167208	0.0735997	-2.27186	0.0230948	0.864021	Dync1li2	8	105144312	105169679
ENSMUSG00000042414	6.48251	1.02356	0.451391	2.26756	0.0233559	0.864021	Prdm14	1	13183681	13197387
ENSMUSG00000086742	102.277	0.292435	0.129063	2.26583	0.0234616	0.864021	Gm16201	7	139529912	139558890
ENSMUSG00000104803	19.9423	0.455251	0.200316	2.27267	0.0230463	0.864021	Gm43108	3	115707539	115707831
ENSMUSG00000109599	16.4712	-0.561605	0.247743	-2.26688	0.0233973	0.864021	Gm31812	1	52145998	52153099
ENSMUSG00000109903	9.60922	0.7859	0.346733	2.26659	0.0234154	0.864021	Cdhr17	5	16996808	17087050
ENSMUSG00000003378	54.5665	-0.421735	0.187328	-2.25133	0.0243649	0.867938	Grik5	7	24709274	24771771
ENSMUSG00000020101	2814.68	0.237383	0.105479	2.25053	0.0244154	0.867938	Vsir	10	60182630	60208463
ENSMUSG00000021270	7461.44	0.21223	0.0941547	2.25405	0.0241929	0.867938	Hsp90aa1	12	110657039	110669162
ENSMUSG00000025198	984.261	0.158226	0.0700794	2.2578	0.0239578	0.867938	Erlin1	19	44023383	44058224
ENSMUSG00000030695	11110.7	0.168791	0.0747279	2.25874	0.0238995	0.867938	Aldoa	7	126394406	126399923
ENSMUSG00000030720	740.313	0.198257	0.0877422	2.25953	0.0238502	0.867938	Cln3	7	126170379	126184989
ENSMUSG00000030888	425.883	0.213066	0.0944861	2.255	0.0241333	0.867938	Rrp8	7	105380937	105386592
ENSMUSG00000033706	229.833	0.243782	0.107789	2.26165	0.0237192	0.867938	Smyd5	6	85408971	85423417
ENSMUSG00000034445	1442.64	0.168364	0.0747027	2.25378	0.0242097	0.867938	Cyb561a3	19	10554536	10573325
ENSMUSG00000038550	28.8642	0.428272	0.190107	2.2528	0.024272	0.867938	Ciart	3	95785815	95789563
ENSMUSG00000048930	809.928	0.169036	0.0750759	2.25153	0.0243518	0.867938	Tada3	6	113342986	113354844
ENSMUSG00000050550	46.8952	-0.288535	0.128157	-2.25141	0.0243593	0.867938	Gm11868	4	18844202	18845679
ENSMUSG00000082016	382.348	0.276961	0.122834	2.25476	0.0241486	0.867938	Pgam1-ps2	7	27169196	27169960
ENSMUSG00000096140	130.228	-0.473125	0.20952	-2.25813	0.0239373	0.867938	Ankrd66	17	43845079	43854530
ENSMUSG00000110469	900.411	0.240772	0.106594	2.25878	0.023897	0.867938	Gapdhrt2	8	76131968	76133217
ENSMUSG00000118239	15.6558	-0.642556	0.284633	-2.25749	0.0239775	0.867938	Gm50107	17	31786137	31787828
ENSMUSG00000052151	534.036	0.160927	0.0715578	2.24891	0.0245182	0.869708	Plpp2	10	79362264	79369630
ENSMUSG00000064370	24280.2	-0.538202	0.239472	-2.24745	0.024611	0.871112	mt-Cytb	MT	14145	15288
ENSMUSG00000038482	671.268	0.145925	0.0649628	2.24628	0.0246861	0.871887	Tfdp1	8	13388751	13428448
ENSMUSG00000009739	133.753	-0.432643	0.192757	-2.2445	0.0248005	0.872168	Pou6f1	15	100473199	100497865
ENSMUSG00000104063	92.7757	0.444091	0.19784	2.2447	0.0247876	0.872168	Pcdhgb7	18	37884653	37974926
ENSMUSG00000031845	179.546	-0.455484	0.203017	-2.24358	0.0248598	0.87238	Bco1	8	117822593	117860459
ENSMUSG00000025332	1652.07	-0.336315	0.150068	-2.24109	0.0250205	0.876144	Kdm5c	X	151016016	151057531
ENSMUSG00000035407	12.4662	-0.706708	0.315463	-2.24023	0.0250763	0.876225	Kank4	4	98643135	98705774
ENSMUSG00000007050	189.954	0.203283	0.0908973	2.2364	0.0253256	0.876871	Lsm2	17	35200838	35204867
ENSMUSG00000022749	540.457	-0.262283	0.11732	-2.23562	0.0253769	0.876871	Tbc1d23	16	56989225	57051867
ENSMUSG00000025876	97.9255	0.529452	0.236906	2.23486	0.0254268	0.876871	Unc5a	13	55097224	55153831
ENSMUSG00000030494	129.566	-0.451662	0.201946	-2.23655	0.0253157	0.876871	Rhpn2	7	35033595	35091714
ENSMUSG00000036078	678.008	0.220025	0.0984444	2.23502	0.0254163	0.876871	Sigmar1	4	41738493	41756157
ENSMUSG00000038697	535.955	0.150365	0.0672795	2.23493	0.0254218	0.876871	Taf5l	8	124723057	124748136
ENSMUSG00000075256	27.3939	-0.649686	0.29079	-2.23421	0.0254693	0.876871	Cerkl	2	79160887	79287129
ENSMUSG00000025420	8.97461	0.670877	0.300719	2.23091	0.0256869	0.87765	Katnal2	18	77064844	77135004
ENSMUSG00000037553	423.319	-0.491887	0.220516	-2.23062	0.0257061	0.87765	Zdhhc18	4	133332610	133377465
ENSMUSG00000039057	53.169	0.475013	0.212744	2.23279	0.0255627	0.87765	Myo16	8	10203911	10684742
ENSMUSG00000079547	44.2371	0.41293	0.185104	2.2308	0.0256943	0.87765	H2-DMb1	17	34372046	34379204
ENSMUSG00000017607	329.628	-0.500552	0.224739	-2.22726	0.0259302	0.878021	Tns4	11	98956504	98980132
ENSMUSG00000023232	992.519	0.363578	0.163396	2.22513	0.0260723	0.878021	Serinc2	4	130147288	130172998
ENSMUSG00000028426	2716.32	0.193928	0.0871961	2.22404	0.0261456	0.878021	Rad23b	4	55350043	55392237
ENSMUSG00000028434	461.569	-0.262664	0.11809	-2.22426	0.0261311	0.878021	Epb41l4b	4	56991972	57143437
ENSMUSG00000031214	78.7473	0.520737	0.233729	2.22796	0.0258835	0.878021	Ophn1	X	97597883	97934631
ENSMUSG00000032840	636.055	-0.147078	0.0661043	-2.22494	0.0260853	0.878021	Spring1	5	118383292	118404158
ENSMUSG00000073779	53.8171	0.541926	0.243467	2.22587	0.0260226	0.878021	Lrp8os2	4	107663230	107680219
ENSMUSG00000112596	10.7776	-0.884633	0.397023	-2.22816	0.0258695	0.878021	Gm48804	10	121664923	121667963
ENSMUSG00000041774	67.4004	0.251421	0.113288	2.2193	0.026466	0.881555	Ydjc	16	16962485	16978565
ENSMUSG00000052337	1439.96	0.121364	0.0546735	2.21979	0.0264331	0.881555	Immt	6	71808315	71854372
ENSMUSG00000074863	102.725	-0.337658	0.152133	-2.2195	0.0264527	0.881555	Platr25	13	62819598	62908523
ENSMUSG00000078636	3544.11	0.206867	0.0931287	2.2213	0.0263305	0.881555	Gm7336	7	51396395	51397626
ENSMUSG00000020405	25.3381	-0.801937	0.361591	-2.2178	0.0265685	0.882129	Fabp6	11	43486876	43492367
ENSMUSG00000021112	702.865	-0.22102	0.099672	-2.21747	0.0265909	0.882129	Pals1	12	78795681	78887488
ENSMUSG00000009630	1356.33	0.110812	0.0500944	2.21207	0.026962	0.892632	Ppp2cb	8	34089653	34109469
ENSMUSG00000021427	4913.84	0.179992	0.0814847	2.2089	0.0271813	0.895726	Ssr1	13	38150581	38178193
ENSMUSG00000030986	1557.26	0.136414	0.0617517	2.20907	0.0271695	0.895726	Dhx32	7	133322671	133384455
ENSMUSG00000032411	397.909	-0.22754	0.103129	-2.20637	0.0273584	0.895726	Tfdp2	9	96078328	96205699
ENSMUSG00000041481	14.571	0.602158	0.273053	2.20528	0.0274348	0.895726	Serpina3g	12	104202504	104208198
ENSMUSG00000046785	415.012	-0.217337	0.0985553	-2.20523	0.027438	0.895726	Epm2aip1	9	111100997	111108161
ENSMUSG00000054509	1156.43	-0.264282	0.119683	-2.20818	0.0272318	0.895726	Parp4	14	56813076	56897251
ENSMUSG00000072214	4239.98	0.219958	0.0997101	2.20598	0.0273855	0.895726	Septin5	16	18439252	18448704
ENSMUSG00000003269	936.9	0.131736	0.0600206	2.19484	0.028175	0.895801	Cyth2	7	45456061	45464005
ENSMUSG00000003680	123.003	0.219552	0.0997397	2.20125	0.0277181	0.895801	Taf6l	19	8751851	8763781
ENSMUSG00000006191	179.338	0.214435	0.0979888	2.18837	0.0286429	0.895801	Cdkal1	13	29375729	30039657
ENSMUSG00000018774	8277.2	0.269574	0.123091	2.19004	0.0285215	0.895801	Cd68	11	69555039	69556979
ENSMUSG00000024939	391.016	0.160987	0.0734673	2.19128	0.0284316	0.895801	Fam89b	19	5778115	5779681
ENSMUSG00000028771	1431.2	0.154201	0.0701029	2.19963	0.0278329	0.895801	Ptpn12	5	21191643	21260909
ENSMUSG00000030137	76.1282	0.278589	0.126673	2.19928	0.027858	0.895801	Tuba8	6	121187655	121203813
ENSMUSG00000031389	19.0719	0.587314	0.267474	2.19577	0.0281081	0.895801	Arhgap4	X	72935048	72965476
ENSMUSG00000032334	6.41524	0.739081	0.33746	2.19013	0.0285147	0.895801	Loxl1	9	58195021	58220469
ENSMUSG00000033356	64.22	0.265833	0.121193	2.19346	0.0282741	0.895801	Pus7l	15	94420569	94441428
ENSMUSG00000035109	23.4645	-0.482868	0.219721	-2.19764	0.0279749	0.895801	Shc4	2	125469367	125566068
ENSMUSG00000035296	18.5697	-0.895977	0.408237	-2.19475	0.0281817	0.895801	Sgcg	14	61456564	61495939
ENSMUSG00000037364	323.406	-0.426378	0.194057	-2.19718	0.0280075	0.895801	Srrt	5	137293973	137305928
ENSMUSG00000050697	544.178	0.142142	0.0648396	2.19221	0.0283642	0.895801	Prkaa1	15	5173343	5211380
ENSMUSG00000055991	429.294	0.184292	0.0841282	2.19061	0.0284804	0.895801	Zkscan5	5	145141372	145158560
ENSMUSG00000062110	158.014	0.25807	0.117924	2.18845	0.028637	0.895801	Scfd2	5	74365477	74692420
ENSMUSG00000079012	26.8705	-0.543195	0.246621	-2.20255	0.0276268	0.895801	Serpina3m	12	104304745	104360516
ENSMUSG00000086544	117.863	-0.662083	0.302244	-2.19056	0.0284836	0.895801	Chn1os3	2	73426870	73446356
ENSMUSG00000100801	2714.9	0.195751	0.089442	2.18858	0.0286276	0.895801	Gm15459	5	5831615	5833555
ENSMUSG00000105338	9.25153	-2.15261	0.978821	-2.19919	0.0278646	0.895801	Gm43802	3	142253643	142254279
ENSMUSG00000105826	21.6935	-0.46362	0.21108	-2.19641	0.0280623	0.895801	Gm42141	5	105643324	105645513
ENSMUSG00000116743	14.0993	-0.795362	0.362719	-2.19278	0.0283233	0.895801	Gm49573	16	17051465	17094582
ENSMUSG00000016554	2177.76	0.149036	0.0682629	2.18327	0.0290162	0.89787	Eif3d	15	77843198	77855013
ENSMUSG00000020935	1247.17	0.221741	0.101789	2.17844	0.0293733	0.89787	Dcakd	11	102884873	102919159
ENSMUSG00000023904	1500.46	0.152204	0.0698128	2.18018	0.0292442	0.89787	Hcfc1r1	17	23892570	23894201
ENSMUSG00000026489	113.056	0.427856	0.195784	2.18535	0.0288634	0.89787	Coq8a	1	179992803	180027167
ENSMUSG00000029859	176.538	0.242817	0.111153	2.18454	0.0289226	0.89787	Epha1	6	42335421	42350202
ENSMUSG00000033967	38.7759	0.445847	0.204336	2.18193	0.0291148	0.89787	Rnf225	7	12661343	12664999
ENSMUSG00000037686	501.615	-0.365049	0.167401	-2.18068	0.0292069	0.89787	Aspg	12	112073113	112093993
ENSMUSG00000048027	386.422	0.348121	0.15959	2.18135	0.0291575	0.89787	Rgmb	17	16023450	16051301
ENSMUSG00000049436	71.1759	-0.503039	0.230938	-2.17824	0.0293879	0.89787	Upk1b	16	38593546	38620690
ENSMUSG00000056531	13.6331	-0.612338	0.281173	-2.17779	0.0294213	0.89787	Ccdc18	5	108280741	108381494
ENSMUSG00000097072	32.4559	-0.583127	0.267083	-2.18331	0.0290126	0.89787	Foxl2os	9	98831222	98837363
ENSMUSG00000098773	123.926	-1.22688	0.563239	-2.17825	0.0293873	0.89787	Gm27179	14	69746081	69749998
ENSMUSG00000115431	56.469	0.402406	0.184402	2.18223	0.0290929	0.89787	Gm3219	14	34067238	34067540
ENSMUSG00000003072	1865.85	0.142277	0.0655002	2.17215	0.0298441	0.900708	Atp5f1d	10	79974466	79981652
ENSMUSG00000019179	2258.67	0.133948	0.0616342	2.17327	0.02976	0.900708	Mdh2	5	135807334	135819252
ENSMUSG00000021831	6595.52	0.153141	0.0704257	2.17451	0.0296671	0.900708	Ero1a	14	45520544	45556228
ENSMUSG00000024610	223.334	0.448629	0.206507	2.17246	0.029821	0.900708	Cd74	18	60936920	60945724
ENSMUSG00000028214	183.418	0.26994	0.124136	2.17455	0.0296637	0.900708	Gem	4	11704457	11714752
ENSMUSG00000039515	1223.79	0.145653	0.0670359	2.17276	0.0297986	0.900708	Ptpa	2	30306051	30337818
ENSMUSG00000050605	102.813	0.317907	0.146511	2.16986	0.0300177	0.90097	Zfp61	7	23990464	24000657
ENSMUSG00000060992	1511.52	0.139446	0.0642342	2.17089	0.0299391	0.90097	Copz1	15	103181141	103208295
ENSMUSG00000102752	93.9331	-0.455183	0.209722	-2.17041	0.0299756	0.90097	Gm7694	1	170125768	170133901
ENSMUSG00000001313	796.091	0.218096	0.100804	2.16358	0.0304969	0.903263	Rnd2	11	101355825	101362679
ENSMUSG00000026617	274.689	0.187576	0.086539	2.16753	0.0301947	0.903263	Bpnt1	1	185064346	185089974
ENSMUSG00000029536	193.731	0.163266	0.0755537	2.16092	0.0307013	0.903263	Gatc	5	115471298	115479237
ENSMUSG00000029763	330.131	0.187074	0.0864079	2.16501	0.0303871	0.903263	Exoc4	6	33226020	33950914
ENSMUSG00000040061	9.88433	0.849824	0.392723	2.16393	0.0304699	0.903263	Plcb2	2	118537998	118558919
ENSMUSG00000046722	3646.55	0.160072	0.0741	2.16022	0.0307555	0.903263	Cdc42se1	3	95136043	95143720
ENSMUSG00000050014	11.0098	0.654899	0.30279	2.16288	0.0305502	0.903263	Apol10b	15	77468019	77480325
ENSMUSG00000087598	134.016	0.238452	0.110229	2.16325	0.0305221	0.903263	Zfp111	7	23893372	23910868
ENSMUSG00000089901	30.0258	-0.62598	0.289509	-2.16221	0.0306019	0.903263	Gm8113	14	44162847	44170868
ENSMUSG00000093887	7.54902	-1.13212	0.522469	-2.16686	0.0302455	0.903263	Gm3033	14	18614584	18623528
ENSMUSG00000097929	26.9986	-1.27717	0.590237	-2.16382	0.0304782	0.903263	Tunar	12	105300129	105350191
ENSMUSG00000107121	24.9531	0.4182	0.193472	2.16155	0.0306525	0.903263	1110006O24Rik	5	115769100	115769924
ENSMUSG00000021495	579.113	-0.31239	0.144705	-2.15881	0.0308648	0.904851	Fam193b	13	55687129	55718933
ENSMUSG00000021094	736.032	0.174536	0.0809366	2.15646	0.0310481	0.905368	Dhrs7	12	72697127	72711683
ENSMUSG00000064339	6811.34	-0.514807	0.238658	-2.15709	0.0309984	0.905368	mt-Rnr2	MT	1094	2675
ENSMUSG00000079501	308.35	0.232196	0.107606	2.15783	0.030941	0.905368	Gm5138	6	83851361	83852362
ENSMUSG00000006638	21.7848	0.840874	0.391984	2.14517	0.0319389	0.905562	Abhd1	5	31107410	31112435
ENSMUSG00000022103	9.10553	0.779099	0.363087	2.14576	0.0318918	0.905562	Gfra2	14	71127560	71217278
ENSMUSG00000024299	67.2651	-0.480371	0.22373	-2.14711	0.0317849	0.905562	Adamts10	17	33743178	33772756
ENSMUSG00000024386	448.534	0.259124	0.12042	2.15183	0.0314107	0.905562	Proc	18	32256179	32272623
ENSMUSG00000032123	715.641	0.200655	0.0932811	2.15108	0.0314701	0.905562	Dpagt1	9	44237316	44245197
ENSMUSG00000032235	131.178	-0.305228	0.141623	-2.15522	0.0311443	0.905562	Ice2	9	69305188	69340404
ENSMUSG00000032478	160.653	0.2323	0.108095	2.14904	0.031631	0.905562	Nme6	9	109661817	109672184
ENSMUSG00000035509	131.077	-0.322472	0.150012	-2.14964	0.0315835	0.905562	Fbxl21	13	56670285	56685711
ENSMUSG00000036875	877.292	-0.338334	0.157661	-2.14596	0.0318761	0.905562	Dna2	10	62782805	62809964
ENSMUSG00000041997	859.97	-0.157541	0.0733079	-2.14903	0.0316323	0.905562	Tlk1	2	70542751	70656072
ENSMUSG00000055302	5583.91	0.15601	0.0724179	2.15431	0.031216	0.905562	Mrfap1	5	36952211	36954116
ENSMUSG00000057337	13.6689	1.15222	0.536781	2.14653	0.0318309	0.905562	Chst3	10	60017354	60055082
ENSMUSG00000063902	745.347	0.144429	0.0670917	2.1527	0.0313419	0.905562	Gm7964	7	83405112	83406489
ENSMUSG00000070425	17.4483	-0.620385	0.288258	-2.15219	0.0313824	0.905562	Xntrpc	7	101714920	101746071
ENSMUSG00000070436	24723.9	0.19368	0.0901174	2.1492	0.0316189	0.905562	Serpinh1	7	98994583	99002446
ENSMUSG00000085307	13.4947	0.619014	0.28814	2.14831	0.031689	0.905562	Gm11525	11	96809767	96820438
ENSMUSG00000020936	2463.68	0.132892	0.0620103	2.14306	0.0321084	0.908794	Nmt1	11	102919016	102959738
ENSMUSG00000024338	347.91	0.293111	0.13687	2.14153	0.0322315	0.909225	Psmb8	17	34416695	34420428
ENSMUSG00000046607	296.209	-0.25601	0.119548	-2.14149	0.0322345	0.909225	Hrk	5	118302713	118327543
ENSMUSG00000025241	575.541	-0.28957	0.135295	-2.14028	0.032332	0.910043	Fyco1	9	123618565	123680964
ENSMUSG00000040472	515.773	0.22837	0.106761	2.13907	0.0324302	0.910043	Rabggta	14	55952873	55959720
ENSMUSG00000059776	36.4384	0.549512	0.256877	2.1392	0.0324192	0.910043	Rpl13-ps6	3	58894591	58895226
ENSMUSG00000053414	148.463	0.445692	0.208741	2.13514	0.0327498	0.915876	Hunk	16	90182901	90296441
ENSMUSG00000064360	2028.62	-0.844989	0.39564	-2.13575	0.0326995	0.915876	mt-Nd3	MT	9459	9806
ENSMUSG00000055298	81947.1	0.425681	0.199483	2.13392	0.0328491	0.917088	Ctsj	13	61147993	61153773
ENSMUSG00000001674	575.641	0.141354	0.0665815	2.12303	0.0337515	0.921271	Ddx18	1	121481564	121495718
ENSMUSG00000006299	2961.26	0.131513	0.0618713	2.12559	0.0335373	0.921271	Aamp	1	74318999	74323897
ENSMUSG00000014859	706.025	0.157133	0.0738483	2.12778	0.0333555	0.921271	E2f4	8	106024295	106032002
ENSMUSG00000023988	242.134	0.192749	0.0905445	2.12877	0.0332731	0.921271	Bysl	17	47910256	47922417
ENSMUSG00000025234	1598.81	0.155415	0.073024	2.12828	0.0333142	0.921271	Arih1	9	59295541	59393901
ENSMUSG00000030403	2716.21	0.151919	0.0715628	2.12288	0.0337636	0.921271	Vasp	7	18990854	19005742
ENSMUSG00000033031	33.7672	-0.536194	0.252346	-2.12484	0.0336003	0.921271	Cip2a	16	48814548	48840072
ENSMUSG00000039740	618.441	0.157339	0.0741325	2.1224	0.0338041	0.921271	Alg2	4	47465067	47474333
ENSMUSG00000040010	878.817	-0.430844	0.203042	-2.12195	0.0338422	0.921271	Slc7a5	8	122607889	122634433
ENSMUSG00000042500	103.818	-0.322356	0.151545	-2.12713	0.0334096	0.921271	Ago4	4	126383334	126427265
ENSMUSG00000051735	300.275	0.246695	0.116035	2.12604	0.0334996	0.921271	Rinl	7	28488394	28498388
ENSMUSG00000061815	753.746	0.31598	0.148722	2.12463	0.0336174	0.921271	Rufy4	1	74164700	74187382
ENSMUSG00000064367	9370.02	-0.535103	0.251146	-2.13065	0.0331182	0.921271	mt-Nd5	MT	11742	13565
ENSMUSG00000104876	38.0967	0.489151	0.230137	2.12548	0.0335465	0.921271	Trdc	14	54380308	54386325
ENSMUSG00000109130	33.7136	0.388266	0.182353	2.1292	0.0332375	0.921271	Gm45187	7	98553475	98557262
ENSMUSG00000007021	12.2336	0.545255	0.257635	2.11638	0.0343124	0.922208	Syngr3	17	24904066	24908929
ENSMUSG00000014813	34.8101	0.466243	0.222099	2.09925	0.0357945	0.922208	Stc1	14	69266687	69279253
ENSMUSG00000015476	9.88588	-0.624357	0.296115	-2.10849	0.0349884	0.922208	Prrt1	17	34848507	34852100
ENSMUSG00000018040	1436.38	0.169954	0.0805188	2.11074	0.0347946	0.922208	Rrp7a	15	82997634	83007002
ENSMUSG00000019817	136.266	-0.75879	0.360903	-2.10248	0.0355114	0.922208	Plagl1	10	12936248	13007438
ENSMUSG00000020262	173.929	-0.384723	0.181744	-2.11683	0.034274	0.922208	Adarb1	10	77126560	77254104
ENSMUSG00000020496	1216.34	0.124251	0.0590046	2.10578	0.0352234	0.922208	Rnf187	11	58823114	58829742
ENSMUSG00000021326	1050.85	0.119902	0.0571756	2.09709	0.0359858	0.922208	Trim27	13	21363615	21378894
ENSMUSG00000021611	32.035	-0.454348	0.21651	-2.09851	0.0358603	0.922208	Tert	13	73775030	73797962
ENSMUSG00000022070	29.2197	0.367379	0.174983	2.09951	0.0357722	0.922208	Bora	14	99283658	99311976
ENSMUSG00000023043	22062.4	0.181592	0.0860298	2.1108	0.0347894	0.922208	Krt18	15	101936615	101940462
ENSMUSG00000023272	2487.66	0.314394	0.148746	2.11363	0.0345468	0.922208	Creld2	15	88703849	88710886
ENSMUSG00000024190	1170.54	0.143201	0.0679232	2.10828	0.0350071	0.922208	Dusp1	17	26724564	26781102
ENSMUSG00000024232	69.3729	-0.304959	0.144974	-2.10355	0.0354181	0.922208	Bambi	18	3507923	3516404
ENSMUSG00000025364	977.787	0.113522	0.0539939	2.10249	0.0355104	0.922208	Pa2g4	10	128393635	128401856
ENSMUSG00000026644	8.15736	-0.953198	0.453825	-2.10037	0.0356966	0.922208	Acbd7	2	3337205	3342030
ENSMUSG00000029765	36.8605	-0.580846	0.275516	-2.10821	0.0350124	0.922208	Plxna4	6	32121203	32565127
ENSMUSG00000030104	3880.91	0.18282	0.0871101	2.09873	0.035841	0.922208	Edem1	6	108805602	108836317
ENSMUSG00000030220	1581.68	0.218224	0.104045	2.0974	0.0359583	0.922208	Arhgdib	6	136900653	136918897
ENSMUSG00000036995	159.286	0.254816	0.120568	2.11347	0.0345609	0.922208	Asap3	4	135933676	135972527
ENSMUSG00000037206	47.7777	0.430256	0.203848	2.11067	0.0348006	0.922208	Islr	9	58063551	58111589
ENSMUSG00000037664	8006.82	0.186754	0.0884499	2.11141	0.0347375	0.922208	Cdkn1c	7	143012076	143014787
ENSMUSG00000039219	842.536	-0.164801	0.0783131	-2.10438	0.0353451	0.922208	Arid4b	13	14237817	14374188
ENSMUSG00000042709	252.011	0.176263	0.0834398	2.11246	0.0346467	0.922208	Atpaf2	11	60291452	60309283
ENSMUSG00000043153	96.5553	-0.24764	0.117747	-2.10315	0.0354524	0.922208	Crppa	12	36431449	36739502
ENSMUSG00000044768	113.262	0.25425	0.120685	2.10672	0.0351421	0.922208	Macir	1	97534043	97589799
ENSMUSG00000049154	9.99484	-0.667777	0.318179	-2.09875	0.0358392	0.922208	Cfap144	11	58683623	58692786
ENSMUSG00000049676	24.2039	-0.659227	0.312034	-2.11268	0.0346284	0.922208	Catsperg1	7	28880746	28913460
ENSMUSG00000051022	1084.1	0.226102	0.107647	2.1004	0.0356933	0.922208	Hs3st1	5	39771278	39912818
ENSMUSG00000059552	361.466	0.250026	0.118669	2.10692	0.0351247	0.922208	Trp53	11	69471185	69482699
ENSMUSG00000060600	66.7017	-0.283196	0.135007	-2.09765	0.0359362	0.922208	Eno3	11	70548028	70553339
ENSMUSG00000060681	430.808	0.242865	0.115711	2.09889	0.035827	0.922208	Slc9a6	X	55655117	55709590
ENSMUSG00000064357	7715.49	-0.54797	0.260299	-2.10516	0.0352778	0.922208	mt-Atp6	MT	7927	8607
ENSMUSG00000082896	70.2936	0.256349	0.122285	2.09633	0.036053	0.922208	Gm5844	3	18062970	18065160
ENSMUSG00000094378	10.1769	-0.899473	0.427553	-2.10377	0.0353986	0.922208	Gm15097	X	148567469	148609690
ENSMUSG00000094910	133.651	-0.674332	0.320351	-2.10498	0.0352931	0.922208	D430019H16Rik	12	105420115	105459354
ENSMUSG00000100862	17922.1	-0.666743	0.317254	-2.10161	0.0355876	0.922208	Atp6-ps	1	24653055	24653732
ENSMUSG00000101188	3731.07	0.143553	0.0678044	2.11716	0.0342462	0.922208	Eif4a-ps4	1	60743091	60744308
ENSMUSG00000107019	10.0298	-0.593253	0.283024	-2.09612	0.0360712	0.922208	Gm43682	5	93324829	93326918
ENSMUSG00000025464	66.9872	-0.303176	0.144875	-2.09266	0.0363792	0.925748	Paox	7	139695712	139717137
ENSMUSG00000030852	475.194	-0.307017	0.146702	-2.0928	0.0363673	0.925748	Tacc2	7	130179168	130366515
ENSMUSG00000038375	2733.47	-0.272664	0.130245	-2.09347	0.036307	0.925748	Trp53inp2	2	155222979	155231770
ENSMUSG00000025049	118.22	0.204625	0.0978625	2.09094	0.0365331	0.926848	Taf5	19	47056185	47071918
ENSMUSG00000026103	456.3	-0.290251	0.138832	-2.09066	0.0365587	0.926848	Gls	1	52202607	52272391
ENSMUSG00000032547	2384.39	0.165502	0.0791765	2.09029	0.0365921	0.926848	Ryk	9	102712116	102785504
ENSMUSG00000021958	76.2052	0.253516	0.121356	2.08902	0.0367055	0.928286	Pinx1	14	64097813	64157308
ENSMUSG00000018446	565.224	0.136752	0.0654821	2.08838	0.0367632	0.928314	C1qbp	11	70868662	70873852
ENSMUSG00000035640	157.6	0.365243	0.175165	2.08513	0.0370571	0.929229	Cbarp	10	79966285	79976669
ENSMUSG00000041258	561.337	-0.24384	0.116958	-2.08485	0.037083	0.929229	Zfp236	18	82611718	82711008
ENSMUSG00000046691	1032.12	0.179851	0.086165	2.08729	0.0368619	0.929229	Chtf8	8	107610495	107620233
ENSMUSG00000047963	75.1847	0.449079	0.215288	2.08595	0.0369831	0.929229	Stbd1	5	92750900	92754438
ENSMUSG00000078532	391.618	0.270903	0.129868	2.08598	0.0369802	0.929229	Nkain1	4	130297197	130339644
ENSMUSG00000003299	628.089	0.137283	0.0663843	2.06801	0.0386391	0.931142	Mrpl4	9	20914034	20920135
ENSMUSG00000015882	82.0907	-0.3214	0.155447	-2.06758	0.0386795	0.931142	Lcorl	5	45854523	46014957
ENSMUSG00000016942	59.3763	0.383903	0.185194	2.07298	0.038174	0.931142	Tmprss6	15	78323867	78352834
ENSMUSG00000019804	2739.67	0.108716	0.0524457	2.07292	0.0381795	0.931142	Snx3	10	42378026	42411377
ENSMUSG00000021123	147.091	0.315349	0.151666	2.07924	0.0375954	0.931142	Rdh12	12	79255688	79269439
ENSMUSG00000021938	277.138	-0.222297	0.107199	-2.07369	0.0381077	0.931142	Pspc1	14	56958167	57015773
ENSMUSG00000022831	177.875	0.306397	0.147192	2.08161	0.0373779	0.931142	Hcls1	16	36755345	36783574
ENSMUSG00000025920	313.897	-0.18797	0.0909197	-2.06743	0.0386934	0.931142	Stau2	1	16298898	16590336
ENSMUSG00000031595	52.4661	-0.351029	0.169624	-2.06946	0.038503	0.931142	Pdgfrl	8	41379249	41443822
ENSMUSG00000033585	205.29	0.287437	0.138793	2.07097	0.0383613	0.931142	Ndn	7	61996317	62000010
ENSMUSG00000036880	153.951	0.228072	0.109803	2.0771	0.0377927	0.931142	Acaa2	18	74912268	74939279
ENSMUSG00000038349	46.0454	0.366985	0.176892	2.07463	0.0380208	0.931142	Plcl1	1	55445080	55793444
ENSMUSG00000039385	42.4828	-0.451248	0.217498	-2.07472	0.0380124	0.931142	Cdh6	15	13028787	13173761
ENSMUSG00000041117	91.8214	0.392392	0.188489	2.08178	0.0373623	0.931142	Ccdc8	7	16726633	16731441
ENSMUSG00000041245	13.5298	-1.17408	0.564847	-2.07858	0.0376556	0.931142	Wnk3	X	149981074	150103148
ENSMUSG00000041632	266.511	0.212244	0.102328	2.07415	0.0380651	0.931142	Mrps27	13	99481294	99552070
ENSMUSG00000042770	398.844	-0.35256	0.170217	-2.07123	0.0383371	0.931142	Hebp1	6	135114520	135175020
ENSMUSG00000044221	1045.6	0.100074	0.0483585	2.06943	0.038506	0.931142	Grsf1	5	88807307	88824030
ENSMUSG00000046203	12.9871	-0.834099	0.401917	-2.0753	0.0379587	0.931142	Sprr2g	3	92281222	92282536
ENSMUSG00000048997	44.4077	-0.300169	0.145103	-2.06865	0.0385786	0.931142	Atxn7l2	3	108109538	108118250
ENSMUSG00000054728	3699.49	0.249745	0.120162	2.07841	0.0376719	0.931142	Phactr1	13	42834099	43292002
ENSMUSG00000078695	168.293	0.20968	0.100873	2.07865	0.0376492	0.931142	Cisd3	11	97576652	97579447
ENSMUSG00000079225	369.438	0.221896	0.106723	2.07918	0.0376007	0.931142	Gm9531	9	81559665	81560439
ENSMUSG00000096878	19.622	-0.585742	0.283287	-2.06766	0.0386718	0.931142	Gm21083	5	15782331	15787076
ENSMUSG00000102112	8.52818	-0.698727	0.337866	-2.06806	0.0386348	0.931142	1810041H14Rik	14	122114068	122117130
ENSMUSG00000102548	102.822	-0.286355	0.137477	-2.08293	0.0372575	0.931142	Gm16701	1	166793634	166829834
ENSMUSG00000103949	35.7909	0.369728	0.178741	2.06851	0.038592	0.931142	Gm38226	9	98653158	98653678
ENSMUSG00000065947	1913.84	-0.624554	0.302251	-2.06634	0.0387966	0.932255	mt-Nd4l	MT	9877	10173
ENSMUSG00000070605	115.316	-0.299505	0.14507	-2.06455	0.0389655	0.932323	Zfp992	4	146533480	146554749
ENSMUSG00000078974	899.467	-0.48433	0.234487	-2.06549	0.038877	0.932323	Sec61g	11	16450530	16458484
ENSMUSG00000086825	53.3059	-0.539945	0.261537	-2.0645	0.03897	0.932323	Gm15675	1	130357518	130364928
ENSMUSG00000021255	61.803	0.42111	0.204343	2.0608	0.0393223	0.932581	Esrrb	12	86407891	86568402
ENSMUSG00000031750	30.987	-0.832254	0.403542	-2.06237	0.0391724	0.932581	Il34	8	111468461	111532556
ENSMUSG00000032092	673.64	0.314416	0.152625	2.06006	0.0393929	0.932581	Mpzl2	9	44951097	44965313
ENSMUSG00000042079	4482.27	0.116945	0.0566939	2.06274	0.0391376	0.932581	Hnrnpf	6	117877285	117902583
ENSMUSG00000082319	481.217	0.159764	0.0774715	2.06222	0.0391864	0.932581	Actr3-ps	X	80863990	80866336
ENSMUSG00000102780	6.46371	-0.975025	0.473403	-2.05961	0.0394361	0.932581	Gm38253	3	106632915	106637592
ENSMUSG00000107092	45.1471	0.328391	0.15943	2.05978	0.0394198	0.932581	Gm7993	5	96122099	96123482
ENSMUSG00000117628	25.5126	-0.465277	0.22584	-2.0602	0.0393792	0.932581	Gm50012	17	87277800	87282716
ENSMUSG00000044748	12.0672	-0.607217	0.294981	-2.05849	0.039543	0.933761	Defb1	8	22266615	22285201
ENSMUSG00000000028	91.8699	0.270162	0.132004	2.04662	0.0406959	0.934183	Cdc45	16	18599197	18630737
ENSMUSG00000000958	302.211	0.162352	0.079162	2.05089	0.0402781	0.934183	Slc7a7	14	54606899	54655237
ENSMUSG00000001739	29.3167	0.402262	0.196678	2.04529	0.0408266	0.934183	Cldn15	5	136995470	137004712
ENSMUSG00000012429	303.963	-0.385042	0.188405	-2.0437	0.0409836	0.934183	Mplkip	13	17869777	17874333
ENSMUSG00000015316	17.2462	0.593348	0.288859	2.05411	0.039965	0.934183	Slamf1	1	171594695	171628752
ENSMUSG00000019173	2296.48	0.107556	0.0525648	2.04617	0.0407399	0.934183	Rab5c	11	100605835	100629041
ENSMUSG00000021594	3204.6	0.292201	0.142979	2.04367	0.0409859	0.934183	Srd5a1	13	69721568	69759561
ENSMUSG00000024440	3112.85	0.235755	0.115358	2.04368	0.0409849	0.934183	Pcdh12	18	38400142	38417455
ENSMUSG00000026566	4584.27	0.146012	0.0710727	2.0544	0.0399367	0.934183	Mpzl1	1	165419809	165462107
ENSMUSG00000029068	1098.63	-0.253267	0.123273	-2.05452	0.0399258	0.934183	Ccnl2	4	155896946	155909000
ENSMUSG00000029538	590.847	0.142028	0.0692669	2.05045	0.0403205	0.934183	Srsf9	5	115465236	115471139
ENSMUSG00000029994	3698.9	0.21016	0.102804	2.04427	0.0409269	0.934183	Anxa4	6	86713822	86770566
ENSMUSG00000030134	22.8568	-0.394783	0.192388	-2.05201	0.0401684	0.934183	Rasgef1a	6	117988399	118068507
ENSMUSG00000030278	13.7728	-0.630819	0.30749	-2.05151	0.0402174	0.934183	Cidec	6	113401595	113412721
ENSMUSG00000031010	4003.06	-0.234316	0.114155	-2.05262	0.0401092	0.934183	Usp9x	X	12937737	13039567
ENSMUSG00000031226	568.664	-0.13742	0.067095	-2.04814	0.0405462	0.934183	Pbdc1	X	104123362	104160696
ENSMUSG00000031558	23.1277	0.732452	0.357977	2.04609	0.040748	0.934183	Slit2	5	48140480	48465075
ENSMUSG00000032463	271.333	0.138936	0.0678817	2.04675	0.0406831	0.934183	Faim	9	98868426	98884074
ENSMUSG00000040009	86.4864	0.239551	0.116602	2.05444	0.0399333	0.934183	Gnaz	10	74803009	74852739
ENSMUSG00000043541	24.2925	-0.559134	0.27191	-2.05632	0.0397514	0.934183	Dnai7	6	145120560	145156731
ENSMUSG00000047182	1125.26	0.240459	0.117536	2.04583	0.0407728	0.934183	Irs3	5	137641293	137643976
ENSMUSG00000061028	252.205	-0.281628	0.137236	-2.05215	0.0401551	0.934183	Clasrp	7	19314960	19338411
ENSMUSG00000097148	194.391	0.241339	0.117794	2.04881	0.0404804	0.934183	Gapdhrt	14	11113047	11189038
ENSMUSG00000097643	24.7955	-0.516235	0.251982	-2.0487	0.0404915	0.934183	A130051J06Rik	15	95678204	95702282
ENSMUSG00000102748	73.226	0.399774	0.194733	2.05294	0.0400788	0.934183	Pcdhgb2	18	37822881	37974926
ENSMUSG00000000326	1014.54	0.122605	0.0602412	2.03523	0.0418274	0.934869	Comt	16	18225636	18245602
ENSMUSG00000003549	585.869	0.198424	0.097516	2.03478	0.041873	0.934869	Ercc1	7	19078703	19090449
ENSMUSG00000012017	119.19	0.269221	0.132444	2.03271	0.0420816	0.934869	Scarf2	16	17615146	17626157
ENSMUSG00000015093	16.8294	0.445494	0.219286	2.03157	0.0421976	0.934869	Clic3	2	25346850	25348788
ENSMUSG00000016946	504.686	0.111492	0.0550474	2.02538	0.0428284	0.934869	Kctd5	17	24266708	24292459
ENSMUSG00000017747	360.194	0.183673	0.0904094	2.03157	0.0421977	0.934869	Ghdc	11	100656858	100661783
ENSMUSG00000020248	308.208	0.176359	0.0870647	2.02561	0.0428048	0.934869	Nfyb	10	82584535	82599978
ENSMUSG00000023806	618.941	0.149664	0.0734634	2.03726	0.0416241	0.934869	Rsph3b	17	7171812	7216081
ENSMUSG00000024302	1327.5	-0.269351	0.133054	-2.02437	0.0429317	0.934869	Dtna	18	23548192	23792772
ENSMUSG00000024761	17.5663	0.420675	0.20693	2.03293	0.0420593	0.934869	Gm16437	19	7645652	7646155
ENSMUSG00000025574	42.5099	0.392385	0.192601	2.03729	0.0416207	0.934869	Tk1	11	117706352	117716918
ENSMUSG00000025651	1296.25	0.118707	0.0585188	2.02852	0.0425069	0.934869	Uqcrc1	9	108765701	108778691
ENSMUSG00000026014	552.158	-0.269765	0.132438	-2.03692	0.0416583	0.934869	Raph1	1	60521451	60606263
ENSMUSG00000026028	2181.47	-0.2496	0.123015	-2.02901	0.0424571	0.934869	Trak2	1	58939608	59012589
ENSMUSG00000026094	287.387	-0.169241	0.0835062	-2.02669	0.0426944	0.934869	Stk17b	1	53794665	53824383
ENSMUSG00000026556	43.6209	0.51415	0.25281	2.03374	0.0419781	0.934869	Vangl2	1	171828527	171856011
ENSMUSG00000030340	38.7824	-0.509624	0.251842	-2.02359	0.0430126	0.934869	Scnn1a	6	125297622	125321906
ENSMUSG00000031847	57.2281	0.288213	0.141943	2.03048	0.0423074	0.934869	1700030J22Rik	8	117696333	117705698
ENSMUSG00000032643	184.008	0.292609	0.144369	2.02681	0.0426822	0.934869	Fhl3	4	124594494	124602404
ENSMUSG00000034152	675.744	0.235357	0.11564	2.03526	0.0418247	0.934869	Exoc3	13	74317607	74356851
ENSMUSG00000038843	280.659	-0.38631	0.189694	-2.03649	0.0417016	0.934869	Gcnt1	19	17303505	17350208
ENSMUSG00000043549	1011.31	-0.204459	0.100557	-2.03327	0.0420252	0.934869	Fam90a1b	X	93398659	93410383
ENSMUSG00000044211	171.54	0.258365	0.12677	2.03805	0.0415449	0.934869	Gm7887	6	48501488	48502024
ENSMUSG00000050549	44.1723	-0.409334	0.202268	-2.02373	0.0429983	0.934869	Fam241a	3	127662707	127689973
ENSMUSG00000052415	1163.77	-0.445948	0.218409	-2.0418	0.041171	0.934869	Tchh	3	93349637	93356384
ENSMUSG00000053038	72.9514	0.220914	0.108529	2.03553	0.041798	0.934869	Gm6180	8	42699948	42700445
ENSMUSG00000054200	44.1399	-0.33927	0.167464	-2.02593	0.0427719	0.934869	Ffar4	19	38085519	38102711
ENSMUSG00000058569	3495.09	0.123912	0.0610197	2.03069	0.0422862	0.934869	Tmed9	13	55721545	55745510
ENSMUSG00000059555	530.49	0.180564	0.0891828	2.02465	0.0429031	0.934869	Tor4a	2	25082978	25086898
ENSMUSG00000063522	11.8962	-0.908047	0.445851	-2.03666	0.0416841	0.934869	Ly6m	15	74748836	74768870
ENSMUSG00000064337	4467.95	-0.490299	0.241602	-2.02937	0.0424209	0.934869	mt-Rnr1	MT	70	1024
ENSMUSG00000097820	17.3555	-0.596509	0.293559	-2.03199	0.0421548	0.934869	E530011L22Rik	9	121583728	121589034
ENSMUSG00000097937	49.6105	-0.317112	0.156242	-2.02963	0.0423944	0.934869	Gm6967	19	46662712	46663718
ENSMUSG00000109338	9.45758	0.743533	0.366474	2.02888	0.0424705	0.934869	Gm45030	16	76224631	76299797
ENSMUSG00000114375	7.40309	-0.772321	0.378784	-2.03895	0.0414554	0.934869	Gm31544	13	120508109	120508549
ENSMUSG00000000690	21.7859	-0.462972	0.228969	-2.02198	0.0431781	0.934944	Hoxb6	11	96183302	96192395
ENSMUSG00000026676	57.928	0.437836	0.216719	2.02029	0.043353	0.934944	Ccdc3	2	5142587	5235689
ENSMUSG00000034664	26.4869	-0.590548	0.2922	-2.02104	0.0432756	0.934944	Itga2b	11	102344123	102360948
ENSMUSG00000052675	53.8634	-0.284542	0.140696	-2.02239	0.0431359	0.934944	Zfp112	7	23811739	23827377
ENSMUSG00000073294	7.13294	0.846774	0.418948	2.02119	0.0432601	0.934944	Ezhip	X	5993273	5995473
ENSMUSG00000079942	14.7321	0.591912	0.292991	2.02024	0.0433584	0.934944	Rpl28-ps3	4	125963660	125964052
ENSMUSG00000040459	521.43	-0.208383	0.103218	-2.01887	0.0435005	0.936776	Arglu1	8	8715075	8740521
ENSMUSG00000026603	724.066	0.139581	0.0692021	2.017	0.0436952	0.937886	Smyd2	1	189612689	189654560
ENSMUSG00000040328	14.601	-0.556737	0.275997	-2.01718	0.0436764	0.937886	Or2v1	11	48941560	49026214
ENSMUSG00000098192	6.07254	-0.82458	0.40887	-2.01673	0.0437237	0.937886	Gm3534	14	48646075	48647075
ENSMUSG00000040029	472.745	0.218528	0.108453	2.01496	0.0439087	0.938169	Ipo8	6	148672181	148732965
ENSMUSG00000042213	90.8264	-0.405039	0.200953	-2.01559	0.0438429	0.938169	Zfand4	6	116241183	116307263
ENSMUSG00000068579	22.8162	0.43428	0.215486	2.01535	0.0438679	0.938169	Rpl7a-ps3	15	36308295	36309090
ENSMUSG00000025732	60.2177	0.388069	0.192852	2.01226	0.0441923	0.939513	Mcrip2	17	26082672	26087738
ENSMUSG00000030745	244.91	-0.470541	0.233676	-2.01365	0.0440463	0.939513	Il21r	7	125202601	125232742
ENSMUSG00000033658	192.137	-0.188346	0.0935913	-2.01243	0.0441741	0.939513	Ddx19b	8	111729820	111758383
ENSMUSG00000039633	257.115	-0.176993	0.0879606	-2.01218	0.0442009	0.939513	Lonrf1	8	36683218	36716670
ENSMUSG00000015714	2211.97	0.0972209	0.0484074	2.00839	0.044602	0.940742	Cers2	3	95222102	95230910
ENSMUSG00000020173	17.2344	-0.547986	0.273089	-2.00662	0.04479	0.940742	Cobl	11	12186608	12414960
ENSMUSG00000022052	900.505	0.16553	0.0826463	2.00287	0.0451908	0.940742	Ppp2r2a	14	67251505	67309893
ENSMUSG00000022426	846.679	0.097311	0.0484793	2.00727	0.0447211	0.940742	Josd1	15	79558452	79572120
ENSMUSG00000022554	48.6688	0.31067	0.155144	2.00247	0.0452346	0.940742	Hgh1	15	76253098	76255637
ENSMUSG00000022760	415.729	0.133473	0.066602	2.00403	0.0450664	0.940742	Thap7	16	17345846	17349000
ENSMUSG00000025076	266.979	-0.188452	0.0940285	-2.0042	0.0450487	0.940742	Casp7	19	56385561	56430776
ENSMUSG00000027544	27.7174	-0.479195	0.239025	-2.00479	0.0449858	0.940742	Nfatc2	2	168318330	168443577
ENSMUSG00000030243	258.761	0.25448	0.127049	2.00301	0.0451759	0.940742	Recql	6	142296068	142332813
ENSMUSG00000030895	10.2707	-0.606417	0.302427	-2.00516	0.0449455	0.940742	Hpx	7	105240820	105249344
ENSMUSG00000032966	5015.83	0.0973004	0.0485181	2.00545	0.0449153	0.940742	Fkbp1a	2	151384403	151403612
ENSMUSG00000042942	19.7579	0.597688	0.298078	2.00514	0.0449482	0.940742	Greb1l	18	10325177	10562940
ENSMUSG00000054280	516.655	-0.397899	0.198267	-2.00688	0.0447622	0.940742	Prr14l	5	32947164	33011600
ENSMUSG00000063535	107.914	-0.456446	0.227097	-2.00992	0.04444	0.940742	Zfp773	7	7130072	7139754
ENSMUSG00000064179	45.5974	0.423807	0.211575	2.00311	0.0451659	0.940742	Tnnt1	7	4507569	4519381
ENSMUSG00000094945	28.838	-2.09016	1.0419	-2.0061	0.0448461	0.940742	Rhox4a2	X	36572501	36577274
ENSMUSG00000116895	16.2923	-1.19615	0.596333	-2.00585	0.0448726	0.940742	Ermardl1	17	15230438	15242711
ENSMUSG00000024571	1805.52	0.122988	0.0615265	1.99895	0.0456141	0.946719	Naa12	18	80249980	80255956
ENSMUSG00000027963	270.314	0.198066	0.0991208	1.99823	0.0456923	0.946719	Extl2	3	115801111	115822666
ENSMUSG00000028134	152.314	-0.384204	0.192439	-1.9965	0.04588	0.946719	Ptbp2	3	119512391	119578115
ENSMUSG00000036989	257.356	-0.208985	0.104698	-1.99607	0.0459264	0.946719	Trim3	7	105253670	105282778
ENSMUSG00000070641	7.25823	-0.790251	0.395788	-1.99665	0.0458627	0.946719	Gm16410	X	133390119	133390892
ENSMUSG00000071644	7710.08	0.140709	0.0704595	1.99701	0.0458237	0.946719	Eef1g	19	8944405	8955843
ENSMUSG00000082626	12.1985	-0.87884	0.439834	-1.99812	0.0457042	0.946719	Rps13-ps5	11	61096546	61097001
ENSMUSG00000011158	490.371	-0.251006	0.125804	-1.99522	0.046019	0.947217	Brf1	12	112923705	112964324
ENSMUSG00000035614	360.193	-0.302309	0.151549	-1.99479	0.0460661	0.947217	Togaram1	12	65012578	65069347
ENSMUSG00000017723	44.5146	-0.550715	0.276345	-1.99285	0.0462778	0.948002	Wfdc2	2	164404333	164410430
ENSMUSG00000020315	4089.14	-0.279922	0.140398	-1.99378	0.0461756	0.948002	Sptbn1	11	30049395	30218175
ENSMUSG00000034947	632.058	0.200512	0.100606	1.99305	0.0462562	0.948002	Tmem106a	11	101473068	101482614
ENSMUSG00000014301	60.6439	-0.414291	0.20812	-1.99063	0.0465212	0.948744	Pam16	16	4434328	4442852
ENSMUSG00000021704	90.4682	-0.393019	0.197594	-1.98902	0.046699	0.948744	Mtx3	13	92981268	92994738
ENSMUSG00000022236	40.812	0.332001	0.166907	1.98914	0.0466861	0.948744	Ropn1l	15	31441357	31453883
ENSMUSG00000029843	110.255	-1.20228	0.603862	-1.99099	0.0464823	0.948744	Slc13a4	6	35244892	35285066
ENSMUSG00000032202	691.078	-0.232662	0.116984	-1.98884	0.0467193	0.948744	Rab27a	9	72952136	73004911
ENSMUSG00000037440	231.436	-1.04608	0.525506	-1.99061	0.0465239	0.948744	Vnn1	10	23770586	23781241
ENSMUSG00000059058	7.22392	-0.923849	0.464217	-1.99012	0.0465774	0.948744	Tma7-ps	1	171538656	171538850
ENSMUSG00000014867	8246.82	0.132989	0.0669967	1.98501	0.0471437	0.950858	Surf4	2	26810052	26823940
ENSMUSG00000016526	53.9547	0.317776	0.159919	1.9871	0.0469111	0.950858	Dyrk3	1	131055192	131066077
ENSMUSG00000018583	1537.38	0.11771	0.0592633	1.98621	0.0470096	0.950858	G3bp1	11	55360511	55395664
ENSMUSG00000020143	33.2305	0.515458	0.259708	1.98476	0.0471716	0.950858	Dock2	11	34176815	34674719
ENSMUSG00000022598	26.5897	0.504822	0.254233	1.98566	0.0470706	0.950858	Psca	15	74586688	74588918
ENSMUSG00000116579	102.111	0.369591	0.186109	1.98589	0.0470458	0.950858	Gm49701	16	58471853	58475607
ENSMUSG00000004069	814.371	0.128224	0.0646638	1.98293	0.0473751	0.95145	Dnaja3	16	4457853	4525559
ENSMUSG00000026749	2831.45	0.177606	0.0895536	1.98324	0.0473406	0.95145	Nek6	2	38401655	38484618
ENSMUSG00000082163	6.63884	0.651036	0.328318	1.98294	0.0473736	0.95145	Gm14276	2	156836093	156836812
ENSMUSG00000004100	286.007	0.149726	0.0755892	1.98079	0.0476146	0.951794	Ppan	9	20799471	20803474
ENSMUSG00000020847	8.76738	-0.826738	0.417195	-1.98166	0.0475172	0.951794	Rph3al	11	75721825	75829255
ENSMUSG00000031799	14663.9	0.127225	0.0642324	1.9807	0.0476245	0.951794	Tpm4	8	72884018	72906986
ENSMUSG00000085873	7.67384	-0.798716	0.403098	-1.98144	0.0475415	0.951794	Ttc39aos1	4	109259476	109263430
ENSMUSG00000015656	22378.5	0.159581	0.0806533	1.9786	0.0478611	0.951878	Hspa8	9	40712280	40721383
ENSMUSG00000021719	15.9198	0.490358	0.2478	1.97885	0.0478334	0.951878	Rgs7bp	13	105082412	105191438
ENSMUSG00000038533	361.408	0.285185	0.144118	1.97883	0.0478354	0.951878	Cbfa2t2	2	154278401	154381276
ENSMUSG00000085925	45.4947	-1.35004	0.682173	-1.97903	0.0478127	0.951878	Rtl1	12	109555627	109566764
ENSMUSG00000021037	1338.9	0.151344	0.0765438	1.97723	0.0480161	0.953803	Ahsa1	12	87313253	87320772
ENSMUSG00000039968	189.75	-0.189477	0.0958713	-1.97637	0.0481129	0.95457	Rsbn1l	5	21098026	21161396
ENSMUSG00000006517	105.682	0.224887	0.114002	1.97266	0.0485341	0.955247	Mvd	8	123160340	123170161
ENSMUSG00000028795	93.2605	0.288882	0.146294	1.97467	0.0483054	0.955247	Ccdc28b	4	129513067	129517740
ENSMUSG00000032366	6369.74	0.074066	0.0375288	1.97358	0.0484299	0.955247	Tpm1	9	66929872	66956688
ENSMUSG00000033033	138.774	0.238154	0.120663	1.97372	0.0484141	0.955247	Calhm2	19	47093792	47126733
ENSMUSG00000074925	277.277	-0.231691	0.117309	-1.97504	0.0482634	0.955247	Ptar1	19	23664793	23709032
ENSMUSG00000091971	262.773	0.311439	0.157892	1.97248	0.0485551	0.955247	Hspa1a	17	35188166	35191132
ENSMUSG00000097209	8.09628	-0.765765	0.388168	-1.97277	0.0485221	0.955247	AU022754	15	85457321	85477911
ENSMUSG00000024387	998.438	0.123899	0.0628443	1.97153	0.0486631	0.955421	Csnk2b	17	35335172	35341029
ENSMUSG00000037979	55.8855	0.328607	0.166689	1.97138	0.0486805	0.955421	Ccdc92	5	124911482	124939488
ENSMUSG00000028464	1703.49	0.212446	0.107898	1.96896	0.0489577	0.957421	Tpm2	4	43514711	43523765
ENSMUSG00000033475	1295.61	0.134119	0.0681037	1.96933	0.0489148	0.957421	Tomm6	17	47997571	47999311
ENSMUSG00000044641	223.146	-0.446701	0.226824	-1.96937	0.0489103	0.957421	Pard6b	2	167922924	167943123
ENSMUSG00000001525	5979.87	0.136545	0.0693869	1.96788	0.0490815	0.957985	Tubb5	17	36144813	36149198
ENSMUSG00000020385	419.718	-0.26504	0.134802	-1.96614	0.0492819	0.957985	Clk4	11	51152557	51172593
ENSMUSG00000031216	163.134	-0.736637	0.374414	-1.96744	0.0491325	0.957985	Stard8	X	98046854	98118334
ENSMUSG00000046352	737.036	-1.15176	0.586002	-1.96546	0.049361	0.957985	Gjb2	14	57336057	57342159
ENSMUSG00000078942	12.3776	-0.611144	0.31099	-1.96516	0.0493957	0.957985	Naip6	13	100417629	100454182
ENSMUSG00000097275	6.41752	-0.768026	0.390446	-1.96705	0.0491778	0.957985	Gm26648	5	24901898	24909699
ENSMUSG00000100876	16.6231	-0.63212	0.321615	-1.96546	0.0493616	0.957985	2810454H06Rik	6	134874924	134878071
ENSMUSG00000024245	95.8167	-0.438868	0.223452	-1.96404	0.0495257	0.95937	Tmem178	17	81252061	81309245
ENSMUSG00000092257	7.99362	0.728915	0.371234	1.96349	0.0495889	0.95946	Gm2308	7	41774624	41775627
ENSMUSG00000021368	335.351	0.133298	0.0679766	1.96094	0.0498862	0.959549	Tbc1d7	13	43305216	43324977
ENSMUSG00000028199	156.324	-0.231995	0.118215	-1.96247	0.0497074	0.959549	Cryz	3	154302348	154328819
ENSMUSG00000028581	238.874	0.375409	0.191387	1.96151	0.0498194	0.959549	Laptm5	4	130640436	130663452
ENSMUSG00000040488	87.6155	0.61113	0.311492	1.96194	0.0497691	0.959549	Ltbp4	7	27004561	27037117
ENSMUSG00000079043	104.226	0.234521	0.119572	1.96135	0.0498387	0.959549	Fastkd5	2	130455760	130471947
ENSMUSG00000032064	634.452	0.230527	0.117644	1.95954	0.0500496	0.961563	Dixdc1	9	50574052	50650817
ENSMUSG00000005891	1553.31	0.358818	0.183942	1.95071	0.0510911	0.965973	Prl4a1	13	28200195	28207542
ENSMUSG00000020319	72.0609	0.366547	0.187647	1.95339	0.0507738	0.965973	Wdpcp	11	21522235	21848989
ENSMUSG00000022110	770.359	0.148813	0.0763043	1.95025	0.051146	0.965973	Sucla2	14	73762759	73833582
ENSMUSG00000027615	149.963	-0.212133	0.108715	-1.95128	0.0510232	0.965973	Hps3	3	20050109	20089479
ENSMUSG00000028811	758.506	0.168025	0.0860547	1.95254	0.0508746	0.965973	Yars1	4	129083553	129113400
ENSMUSG00000030970	716.221	0.117346	0.0600169	1.95522	0.0505566	0.965973	Ctbp2	7	132589292	132726083
ENSMUSG00000031753	754.281	0.0952008	0.0486953	1.95503	0.0505795	0.965973	Cog4	8	111573232	111608859
ENSMUSG00000032727	244.731	-0.212567	0.108723	-1.95513	0.0505672	0.965973	Mier3	13	111817513	111855130
ENSMUSG00000041781	597.274	0.119072	0.0610063	1.9518	0.0509624	0.965973	Cpsf2	12	101942247	101972683
ENSMUSG00000044317	37.9373	-0.683002	0.349813	-1.95247	0.0508819	0.965973	Gpr4	7	18946463	18958099
ENSMUSG00000056486	68.7567	-0.241516	0.123848	-1.95011	0.0511633	0.965973	Chn1	2	73441004	73605690
ENSMUSG00000068696	9.81492	1.03307	0.529002	1.95287	0.0508356	0.965973	Gpr88	3	116043303	116047152
ENSMUSG00000078656	1118.85	0.0970239	0.0496115	1.95567	0.0505035	0.965973	Vps25	11	101144533	101150375
ENSMUSG00000085334	31.8908	-0.751541	0.384133	-1.95646	0.0504109	0.965973	Gm12940	4	126927524	126943191
ENSMUSG00000097180	15.7291	-0.514431	0.263711	-1.95074	0.0510885	0.965973	2700038G22Rik	5	24055470	24066555
ENSMUSG00000024142	228.779	0.203503	0.104413	1.94901	0.0512941	0.966215	Mlst8	17	24692525	24698052
ENSMUSG00000040447	148.61	-0.230327	0.118169	-1.94913	0.0512794	0.966215	Spns2	11	72342464	72380730
ENSMUSG00000020321	1420.19	0.107799	0.0553647	1.94707	0.0515268	0.966852	Mdh1	11	21506692	21522367
ENSMUSG00000022053	13.3613	-0.4936	0.253632	-1.94612	0.0516398	0.966852	Ebf2	14	67470741	67668367
ENSMUSG00000025010	134.752	0.19602	0.100703	1.94652	0.0515923	0.966852	Ccnj	19	40819723	40837016
ENSMUSG00000032492	957.725	0.197046	0.101295	1.94527	0.0517425	0.966852	Pth1r	9	110551153	110576213
ENSMUSG00000035852	41.0894	-0.365824	0.188105	-1.94479	0.0517999	0.966852	Misp	10	79656823	79666324
ENSMUSG00000045103	938.638	-0.228972	0.117623	-1.94666	0.0515755	0.966852	Dmd	X	81992476	84249747
ENSMUSG00000046337	28.5857	0.389725	0.200316	1.94556	0.0517082	0.966852	Fam178b	1	36601773	36722264
ENSMUSG00000056413	340.528	0.272476	0.140101	1.94486	0.0517924	0.966852	Adap1	5	139257631	139311377
ENSMUSG00000021493	922.5	0.14742	0.0758441	1.94372	0.0519296	0.967071	Pdlim7	13	55643608	55661489
ENSMUSG00000069808	601.54	0.172564	0.0887803	1.94372	0.0519296	0.967071	Tlcd3a	11	76070497	76105653
ENSMUSG00000024410	377.387	-0.138738	0.0714174	-1.94263	0.0520608	0.968413	Rmc1	18	12301774	12323715
ENSMUSG00000031959	201.997	0.154039	0.0793624	1.94095	0.0522638	0.971016	Wdr59	8	112175429	112248724
ENSMUSG00000078151	122.073	0.299231	0.154203	1.9405	0.0523192	0.971016	Gm12226	11	54291918	54292793
ENSMUSG00000000278	6387.32	0.162416	0.0839144	1.9355	0.0529287	0.978365	Scpep1	11	88814846	88846291
ENSMUSG00000000378	792.206	0.11128	0.0576101	1.9316	0.0534086	0.978365	Ccm2	11	6496887	6546744
ENSMUSG00000014349	3218.67	0.108438	0.0561661	1.93066	0.0535245	0.978365	Ube2z	11	95938258	95956214
ENSMUSG00000014353	2604.24	-0.139681	0.0723168	-1.93151	0.0534197	0.978365	Tmem87b	2	128660038	128696181
ENSMUSG00000017781	706.711	0.306034	0.158714	1.92821	0.0538292	0.978365	Pitpna	11	75478923	75519630
ENSMUSG00000020377	15.8776	0.561333	0.290372	1.93315	0.0532179	0.978365	Ltc4s	11	50127288	50129443
ENSMUSG00000025558	1084.3	-0.220854	0.114577	-1.92756	0.0539102	0.978365	Dock9	14	121779458	122035249
ENSMUSG00000026389	402.269	0.237212	0.122819	1.93139	0.0534354	0.978365	Steap3	1	120118487	120200435
ENSMUSG00000027223	37.4814	0.503939	0.261915	1.92405	0.0543478	0.978365	Mapk8ip1	2	92214021	92231608
ENSMUSG00000029602	259.534	0.415769	0.215792	1.92671	0.0540155	0.978365	Rasal1	5	120786877	120817662
ENSMUSG00000031167	3521.79	-0.379152	0.196167	-1.9328	0.053261	0.978365	Rbm3	X	8005214	8012119
ENSMUSG00000036098	43.0565	-0.481072	0.248882	-1.93293	0.053245	0.978365	Myrf	19	10185636	10218112
ENSMUSG00000036402	2743.5	0.112329	0.0582132	1.92962	0.0536542	0.978365	Gng12	6	66873381	66998334
ENSMUSG00000039963	19.1576	0.537835	0.278685	1.9299	0.0536191	0.978365	Ccdc40	11	119119398	119156064
ENSMUSG00000045629	86.2876	-0.491066	0.255028	-1.92554	0.054162	0.978365	Sh3tc2	18	62086146	62157473
ENSMUSG00000048826	41.224	-0.328812	0.170378	-1.9299	0.0536197	0.978365	Dact2	17	14415314	14424566
ENSMUSG00000053063	134.792	0.427992	0.221401	1.93311	0.0532231	0.978365	Clec12a	6	129319654	129342266
ENSMUSG00000053593	11.3553	-0.603167	0.311814	-1.93438	0.0530665	0.978365	Fate1	X	71016592	71032652
ENSMUSG00000055763	35.4079	-0.367741	0.191117	-1.92417	0.0543338	0.978365	Rybp-ps	13	66155551	66156231
ENSMUSG00000056553	9.79402	-0.86299	0.447945	-1.92655	0.0540352	0.978365	Ptprn2	12	116449340	117240469
ENSMUSG00000062510	8.89621	-0.69793	0.362858	-1.92343	0.0544265	0.978365	Nsl1	1	190795209	190818671
ENSMUSG00000073164	38.3294	-0.424297	0.219907	-1.92944	0.0536763	0.978365	2410018L13Rik	12	23003996	23060285
ENSMUSG00000084104	12.8164	-0.503824	0.260895	-1.93114	0.0534657	0.978365	Gm13578	2	64698343	64698932
ENSMUSG00000086370	57.6462	-0.362023	0.188233	-1.92327	0.0544465	0.978365	Ftx	X	102592988	102667512
ENSMUSG00000087693	15.01	-0.479108	0.248495	-1.92804	0.0538498	0.978365	Gm16191	17	29144378	29156099
ENSMUSG00000094708	1583.77	0.204152	0.106063	1.92481	0.0542528	0.978365	Gm10359	5	106010567	106011568
ENSMUSG00000096145	791.615	0.15201	0.0788268	1.92841	0.0538042	0.978365	Vkorc1	7	127492235	127494789
ENSMUSG00000097296	35.0204	-0.417147	0.216831	-1.92383	0.0543755	0.978365	Gm26532	8	84935510	84936276
ENSMUSG00000108080	8.92786	-0.637554	0.330971	-1.92631	0.0540651	0.978365	Gm10209	6	56774576	56776182
ENSMUSG00000051910	19.3181	-0.90935	0.473171	-1.92182	0.0546283	0.980557	Sox6	7	115070107	115638031
ENSMUSG00000003037	2087.83	0.186055	0.0972881	1.91241	0.0558239	0.981222	Rab8a	8	72915044	72937748
ENSMUSG00000009207	169.77	0.167999	0.0879717	1.90969	0.0561728	0.981222	Lnpk	2	74350635	74409779
ENSMUSG00000018126	10.8902	-0.739464	0.386332	-1.91406	0.0556123	0.981222	Baiap2l2	15	79142395	79169737
ENSMUSG00000021327	519.381	-0.169812	0.0886572	-1.91538	0.055444	0.981222	Zkscan3	13	21571173	21586925
ENSMUSG00000022475	106.405	-0.340207	0.177234	-1.91954	0.0549163	0.981222	Hdac7	15	97690545	97742383
ENSMUSG00000024032	66.5139	-0.415381	0.217093	-1.91338	0.0556996	0.981222	Tff1	17	31380369	31384251
ENSMUSG00000024926	718.411	0.170944	0.0896762	1.90623	0.0566199	0.981222	Kat5	19	5653042	5660265
ENSMUSG00000026260	722.943	0.184845	0.0970624	1.9044	0.0568583	0.981222	Ndufa10	1	92366732	92401582
ENSMUSG00000026321	50.98	-0.416474	0.216974	-1.91946	0.0549263	0.981222	Tnfrsf11a	1	105708443	105775709
ENSMUSG00000026878	2147.05	0.141321	0.0742782	1.90259	0.0570939	0.981222	Rab14	2	35070217	35091132
ENSMUSG00000027048	14.6907	-0.570142	0.297419	-1.91697	0.0552419	0.981222	Abcb11	2	69068626	69172958
ENSMUSG00000029162	41.9833	-0.396182	0.208118	-1.90364	0.0569568	0.981222	Khk	5	31078775	31088592
ENSMUSG00000029344	1028.86	0.134109	0.0704545	1.90348	0.0569783	0.981222	Tpst2	5	112424557	112463227
ENSMUSG00000029838	100.063	0.284552	0.149631	1.90169	0.0572123	0.981222	Ptn	6	36691864	36787155
ENSMUSG00000031513	776.445	0.116999	0.0613312	1.90767	0.0564343	0.981222	Leprotl1	8	34602726	34614187
ENSMUSG00000031924	1409	0.0933715	0.0488829	1.9101	0.0561198	0.981222	Cyb5b	8	107877272	107914103
ENSMUSG00000032609	25.7424	-0.597034	0.312208	-1.91229	0.0558385	0.981222	Klhdc8b	9	108324835	108338780
ENSMUSG00000032913	365.195	-0.184733	0.0967304	-1.90977	0.0561624	0.981222	Lrig2	3	104303734	104419234
ENSMUSG00000034173	415.794	-0.228728	0.1196	-1.91244	0.0558198	0.981222	Zbed5	5	129924564	129932464
ENSMUSG00000034308	1208.41	0.18314	0.0962081	1.90358	0.0569643	0.981222	Sdr42e1	8	118388138	118400428
ENSMUSG00000037685	209.711	-0.330494	0.172705	-1.91363	0.0556678	0.981222	Atp8a1	5	67775483	68004777
ENSMUSG00000041733	255.468	0.156989	0.082122	1.91165	0.0559208	0.981222	Coq5	5	115417725	115435031
ENSMUSG00000041765	628.148	0.131354	0.0689064	1.90627	0.0566151	0.981222	Ubac2	14	122116032	122258446
ENSMUSG00000042306	24.5869	-1.11439	0.58091	-1.91835	0.0550668	0.981222	S100a14	3	90434163	90436144
ENSMUSG00000043445	504.22	0.16181	0.084883	1.90627	0.0566146	0.981222	Pgp	17	24689366	24692084
ENSMUSG00000049299	550.313	0.11889	0.0624587	1.90349	0.0569765	0.981222	Trappc1	11	69214806	69216619
ENSMUSG00000051243	83.686	-0.396613	0.207419	-1.91213	0.0558595	0.981222	Islr2	9	58103580	58111602
ENSMUSG00000054717	443.375	-0.327274	0.171229	-1.91132	0.0559635	0.981222	Hmgb2	8	57964941	57969033
ENSMUSG00000055254	218.744	0.356969	0.186835	1.91061	0.056055	0.981222	Ntrk2	13	58954383	59281784
ENSMUSG00000058486	137.106	-0.240413	0.12629	-1.90366	0.056955	0.981222	Wdr91	6	34857361	34887811
ENSMUSG00000061482	6.47595	0.657604	0.34383	1.91259	0.0558008	0.981222	H4c4	13	23765581	23766718
ENSMUSG00000074577	289.56	-0.297546	0.155887	-1.90872	0.0562976	0.981222	Ripor3	2	167822084	167852538
ENSMUSG00000075302	48.0354	-0.452274	0.237636	-1.90322	0.0570121	0.981222	Erich2	2	70339163	70371228
ENSMUSG00000078700	39.6135	0.310005	0.161374	1.92103	0.0547282	0.981222	D030028A08Rik	11	96807096	96855886
ENSMUSG00000082100	13.7779	0.414418	0.217704	1.90358	0.0569643	0.981222	Glns-ps1	11	19670355	19671472
ENSMUSG00000087252	12.7775	0.488385	0.255918	1.90836	0.0563443	0.981222	Gm14379	X	7242140	7244318
ENSMUSG00000093507	94.3412	0.283901	0.148236	1.91519	0.0554683	0.981222	Gm20627	3	96161932	96164457
ENSMUSG00000103735	198.81	0.320329	0.167627	1.91096	0.05601	0.981222	Gm38317	3	13040419	13040761
ENSMUSG00000109408	9.01063	-0.83648	0.43977	-1.90209	0.0571599	0.981222	A930037H05Rik	11	119339614	119382439
ENSMUSG00000114196	28.1179	-0.326421	0.170353	-1.91615	0.0553465	0.981222	Gm47547	14	40775589	40783571
ENSMUSG00000117427	64.3521	-0.242522	0.127203	-1.90658	0.0565754	0.981222	Gm36199	17	29651809	29685367
ENSMUSG00000118252	10.4112	-0.669611	0.352154	-1.90147	0.05724	0.981222	Gm5521	19	61155687	61156487
ENSMUSG00000121787	47.2052	-0.414842	0.217847	-1.90428	0.0568733	0.981222	NA	16	21140249	21152139
ENSMUSG00000021886	10.6008	0.613476	0.323011	1.89924	0.0575327	0.984874	Gpr65	12	98234894	98242903
ENSMUSG00000035370	20.4021	-0.594509	0.313075	-1.89893	0.0575732	0.984874	Gm49322	10	80441855	80451618
ENSMUSG00000034121	91.9463	0.271632	0.143083	1.89842	0.0576403	0.984994	Mks1	11	87744041	87754629
ENSMUSG00000000759	591.868	-0.191771	0.102374	-1.87324	0.0610352	0.985871	Tubgcp3	8	12664277	12722248
ENSMUSG00000003464	1269.07	0.100038	0.0532217	1.87964	0.0601571	0.985871	Pex19	1	171954322	171964060
ENSMUSG00000007338	438.07	0.208803	0.110279	1.8934	0.0583041	0.985871	Mrpl49	19	6103652	6107815
ENSMUSG00000007721	621.025	0.142728	0.076004	1.8779	0.0603945	0.985871	Ccdc124	8	71320871	71326579
ENSMUSG00000008140	2180.4	0.158317	0.0844622	1.87441	0.0608742	0.985871	Emc10	7	44139361	44145953
ENSMUSG00000015134	3408.06	0.375376	0.199824	1.87854	0.0603078	0.985871	Aldh1a3	7	66040638	66077265
ENSMUSG00000017868	49.7711	-0.685026	0.364178	-1.88102	0.0599695	0.985871	Sgk2	2	162829250	162856047
ENSMUSG00000018893	26.3621	-0.442331	0.234488	-1.88637	0.0592448	0.985871	Mb	15	76899687	76934870
ENSMUSG00000019822	369.862	0.158523	0.0846339	1.87304	0.0610624	0.985871	Smpd2	10	41361638	41366365
ENSMUSG00000020679	24.4853	-0.399103	0.212338	-1.87956	0.060168	0.985871	Hnf1b	11	83740889	83796645
ENSMUSG00000020846	718.433	-0.336908	0.180248	-1.86914	0.061604	0.985871	Rflnb	11	75910020	75918608
ENSMUSG00000020865	43.793	-0.517747	0.275722	-1.87778	0.0604106	0.985871	Abcc3	11	94234121	94283823
ENSMUSG00000022439	19.5694	0.541421	0.287466	1.88343	0.0596424	0.985871	Parvg	15	84208227	84227179
ENSMUSG00000023175	21500.6	0.137885	0.0735582	1.8745	0.0608615	0.985871	Bsg	10	79540325	79547803
ENSMUSG00000023977	1435.01	-0.144514	0.0770853	-1.87473	0.0608303	0.985871	Ubr2	17	47239221	47321482
ENSMUSG00000024247	271.897	0.2068	0.109123	1.89512	0.0580768	0.985871	Pkdcc	17	83522721	83532499
ENSMUSG00000024697	782.876	0.202847	0.107907	1.87984	0.0601305	0.985871	Gna14	19	16413126	16588184
ENSMUSG00000025094	23.9532	-0.587943	0.314281	-1.87076	0.061379	0.985871	Slc18a2	19	59249328	59284444
ENSMUSG00000025873	1528.27	0.152562	0.0815632	1.87047	0.0614182	0.985871	Faf2	13	54769597	54811876
ENSMUSG00000026077	59.0856	-0.581204	0.307013	-1.89309	0.0583453	0.985871	Npas2	1	39232812	39402317
ENSMUSG00000026113	233.367	-0.236579	0.12588	-1.8794	0.0601899	0.985871	Inpp4a	1	37338946	37449817
ENSMUSG00000026630	18.8561	-0.727916	0.385122	-1.89009	0.0587458	0.985871	Batf3	1	190830044	190841142
ENSMUSG00000026662	375.642	0.147443	0.077879	1.89324	0.0583266	0.985871	Sephs1	2	4886375	4915368
ENSMUSG00000026705	334.068	0.138855	0.0741265	1.87322	0.0610384	0.985871	Klhl20	1	160915945	160959081
ENSMUSG00000027712	6013.96	0.179776	0.0961698	1.86936	0.061573	0.985871	Anxa5	3	36503072	36530043
ENSMUSG00000028423	1470.49	-0.168129	0.0896734	-1.8749	0.0608065	0.985871	Nfx1	4	40970906	41025993
ENSMUSG00000028577	1140.63	0.129631	0.0687355	1.88594	0.0593025	0.985871	Plaa	4	94455751	94491481
ENSMUSG00000028953	779.54	0.123361	0.065485	1.88381	0.0595911	0.985871	Abcf2	5	24770343	24782465
ENSMUSG00000029507	243.554	0.147532	0.0785418	1.87839	0.0603278	0.985871	Pus1	5	110921533	110928525
ENSMUSG00000029823	1219.45	-0.239947	0.12787	-1.8765	0.0605872	0.985871	Luc7l2	6	38528269	38586405
ENSMUSG00000031596	270.222	-0.419102	0.221499	-1.89212	0.0584746	0.985871	Slc7a2	8	41315433	41375345
ENSMUSG00000032258	66.8157	0.37402	0.197662	1.89222	0.0584616	0.985871	Lca5	9	83272346	83323180
ENSMUSG00000033099	439.364	0.151579	0.0806359	1.8798	0.0601351	0.985871	Nol12	15	78819133	78827838
ENSMUSG00000033542	1898.93	-0.184033	0.0983292	-1.8716	0.0612622	0.985871	Arhgef5	6	43242516	43266254
ENSMUSG00000034595	1787.14	0.12953	0.0685402	1.88984	0.058779	0.985871	Ppp1r18	17	36176485	36186488
ENSMUSG00000034867	495.074	0.117174	0.0617526	1.89748	0.0577646	0.985871	Ankrd27	7	35285669	35338651
ENSMUSG00000036980	474.76	0.1307	0.0692655	1.88694	0.059168	0.985871	Taf6	5	138176879	138185713
ENSMUSG00000038766	994.864	-0.162025	0.0865591	-1.87184	0.0612293	0.985871	Gabpb2	3	95089077	95125227
ENSMUSG00000039233	254.197	-0.265894	0.140157	-1.89711	0.0578128	0.985871	Tbce	13	14172534	14214223
ENSMUSG00000039457	105.99	-0.389748	0.206701	-1.88557	0.0593536	0.985871	Ppl	16	4904155	4950285
ENSMUSG00000040177	201.769	-0.302595	0.160498	-1.88535	0.0593832	0.985871	2310057M21Rik	7	130939949	130964488
ENSMUSG00000042357	1084.02	0.258786	0.136667	1.89356	0.0582839	0.985871	Gjb5	4	127248602	127251974
ENSMUSG00000045031	28.4391	0.356256	0.189611	1.87887	0.0602617	0.985871	Cetn4	3	37361898	37366857
ENSMUSG00000046032	534.687	-0.131549	0.0697563	-1.88584	0.0593164	0.985871	Snx12	X	100141392	100266169
ENSMUSG00000046822	415.692	0.191452	0.10213	1.8746	0.0608472	0.985871	Slc39a3	10	80864372	80873260
ENSMUSG00000048000	1029.31	-0.23194	0.122481	-1.89369	0.0582666	0.985871	Gigyf2	1	87254720	87378518
ENSMUSG00000049719	29.1828	0.327473	0.174918	1.87215	0.0611865	0.985871	Prss46	9	110673574	110685590
ENSMUSG00000051065	512.932	-0.130272	0.0695293	-1.87363	0.0609809	0.985871	Mb21d2	16	28644928	28748425
ENSMUSG00000054474	133.913	0.175157	0.093657	1.8702	0.0614565	0.985871	Thnsl2	6	71105150	71121423
ENSMUSG00000054932	587.056	1.01635	0.540124	1.88169	0.0598777	0.985871	Afp	5	90638596	90656766
ENSMUSG00000056537	4072.51	-0.144888	0.0775335	-1.86872	0.0616621	0.985871	Rlim	X	103000769	103024890
ENSMUSG00000058833	451.585	0.189087	0.0999781	1.89128	0.0585864	0.985871	Rex1bd	8	70956942	70959402
ENSMUSG00000065979	283.156	0.130568	0.069197	1.8869	0.0591742	0.985871	Cpped1	16	11621585	11727309
ENSMUSG00000066442	199.634	-0.3216	0.170108	-1.89057	0.0586821	0.985871	Mthfs	9	89092729	89259766
ENSMUSG00000067215	8.37311	0.623119	0.331253	1.8811	0.0599582	0.985871	Usp51	X	151789465	151792412
ENSMUSG00000067455	11.1058	-0.572268	0.303786	-1.88378	0.0595941	0.985871	H4c11	13	21919234	21920007
ENSMUSG00000069270	47.7487	-0.366577	0.193416	-1.89528	0.0580554	0.985871	H2ac6	13	23865450	23867931
ENSMUSG00000071470	17.7735	0.54839	0.291854	1.87899	0.0602464	0.985871	Ccnb1ip1	14	51026705	51045189
ENSMUSG00000078184	11.7413	0.596471	0.317453	1.87892	0.0602548	0.985871	Rbm8a2	1	175805343	175806680
ENSMUSG00000081382	36.5746	0.30218	0.160445	1.88339	0.059648	0.985871	Rpl18-ps1	1	60940057	60940581
ENSMUSG00000086782	37.7705	-0.42924	0.229009	-1.87433	0.0608844	0.985871	E130102H24Rik	4	101201941	101213932
ENSMUSG00000095304	925.09	-0.393926	0.209129	-1.88365	0.0596126	0.985871	Plac9	14	25887930	25903524
ENSMUSG00000096438	152.878	0.356133	0.188433	1.88997	0.0587616	0.985871	Gapdh-ps15	Y	38575128	38576129
ENSMUSG00000108231	7.10259	-0.835079	0.446291	-1.87115	0.061324	0.985871	Gm4045	6	66723001	66723310
ENSMUSG00000113049	74.0045	-0.427247	0.228613	-1.86886	0.0616416	0.985871	Gm48544	13	13209360	13213521
ENSMUSG00000121399	12.1419	0.733287	0.389828	1.88105	0.0599646	0.985871	NA	11	83115276	83151786
ENSMUSG00000009687	4748.02	0.194739	0.104383	1.86563	0.0620937	0.991804	Fxyd5	7	30732147	30741906
ENSMUSG00000001729	5587.77	0.132003	0.0718523	1.83714	0.0661889	0.99218	Akt1	12	112620255	112641318
ENSMUSG00000002981	2952.25	0.153778	0.0839067	1.83273	0.0668425	0.99218	Clptm1	7	19365496	19398958
ENSMUSG00000003541	2313.08	0.239614	0.130301	1.83893	0.0659259	0.99218	Ier3	17	36132576	36133815
ENSMUSG00000004558	72.1677	0.332187	0.179794	1.8476	0.0646599	0.99218	Ndrg2	14	52142728	52151615
ENSMUSG00000004895	715.56	0.109168	0.0596013	1.83163	0.0670063	0.99218	Prcc	3	87766210	87792915
ENSMUSG00000006462	12.5043	-0.531934	0.28894	-1.84099	0.0656234	0.99218	A530013C23Rik	2	167532548	167584184
ENSMUSG00000006932	10315.7	-0.13044	0.0706619	-1.84597	0.0648958	0.99218	Ctnnb1	9	120758282	120789573
ENSMUSG00000010461	57.0944	-0.419775	0.229294	-1.83073	0.0671412	0.99218	Eya4	10	22978862	23226684
ENSMUSG00000012428	133.579	0.378087	0.203187	1.86078	0.062775	0.99218	Steap4	5	8010457	8032213
ENSMUSG00000017561	244.638	0.176208	0.0946201	1.86227	0.0625646	0.99218	Crlf3	11	79937319	79971817
ENSMUSG00000020325	745.38	0.272575	0.148829	1.83146	0.0670315	0.99218	Fstl3	10	79613106	79618464
ENSMUSG00000020476	2244.66	0.115228	0.0622018	1.85249	0.0639557	0.99218	Dbnl	11	5738488	5750962
ENSMUSG00000020525	470.114	0.150004	0.0809557	1.85292	0.0638944	0.99218	Ppm1d	11	85202070	85237892
ENSMUSG00000020647	91.5363	-0.41139	0.223276	-1.84252	0.0653995	0.99218	Ncoa1	12	4297362	4527182
ENSMUSG00000021749	6.55791	-0.696944	0.377408	-1.84666	0.0647967	0.99218	Fam3d	14	14091019	14120836
ENSMUSG00000021765	375.529	-0.316106	0.171237	-1.84602	0.0648891	0.99218	Fst	13	114588826	114595487
ENSMUSG00000021846	263.718	0.246584	0.133359	1.84902	0.0644544	0.99218	Peli2	14	48358280	48519032
ENSMUSG00000022961	3042.21	-0.212632	0.116144	-1.83077	0.0671355	0.99218	Son	16	91444394	91476109
ENSMUSG00000023456	8335.08	0.161801	0.0883517	1.83133	0.0670511	0.99218	Tpi1	6	124787549	124791259
ENSMUSG00000024552	36.4161	-0.38624	0.208745	-1.8503	0.0642709	0.99218	Slc14a2	18	78189363	78640157
ENSMUSG00000024901	78.3035	0.278119	0.149984	1.85433	0.0636922	0.99218	Peli3	19	4979745	4993155
ENSMUSG00000025428	4435.47	0.105162	0.057275	1.83608	0.0663452	0.99218	Atp5f1a	18	77861429	77870569
ENSMUSG00000025537	45.8592	0.387935	0.210846	1.8399	0.0657832	0.99218	Phkg1	5	129892262	129927390
ENSMUSG00000025757	392.919	0.272534	0.147211	1.85131	0.0641248	0.99218	Hspa4l	3	40699814	40750538
ENSMUSG00000025872	566.35	0.178781	0.096161	1.85918	0.0630014	0.99218	Thoc3	13	54606650	54616662
ENSMUSG00000026475	725.807	0.214786	0.115481	1.85993	0.0628958	0.99218	Rgs16	1	153616095	153621214
ENSMUSG00000026709	195.257	0.271556	0.147967	1.83525	0.0664689	0.99218	Dars2	1	160868171	160898228
ENSMUSG00000026727	886.532	0.166997	0.0911534	1.83205	0.0669445	0.99218	Rsu1	2	13081632	13276226
ENSMUSG00000026848	1065.92	0.129183	0.0703802	1.8355	0.0664309	0.99218	Tor1b	2	30842971	30849027
ENSMUSG00000026926	1358.28	0.098403	0.0530743	1.85406	0.0637304	0.99218	Pmpca	2	26279351	26287134
ENSMUSG00000026983	11.6758	0.590341	0.319418	1.84818	0.0645765	0.99218	Il36rn	2	24166966	24173438
ENSMUSG00000028229	161.65	-0.414144	0.224279	-1.84656	0.0648109	0.99218	Rmdn1	4	19575162	19606932
ENSMUSG00000028896	238.454	0.179682	0.0981691	1.83033	0.0672004	0.99218	Rcc1	4	132059230	132080916
ENSMUSG00000029861	118.375	0.396447	0.212624	1.86455	0.0622451	0.99218	Fam131b	6	42292246	42301577
ENSMUSG00000030584	12.5988	0.736076	0.401559	1.83305	0.0667954	0.99218	Dpf1	7	29003376	29017668
ENSMUSG00000031701	2021.72	0.147197	0.0793509	1.85501	0.0635947	0.99218	Dnaja2	8	86264262	86281973
ENSMUSG00000031972	11.4355	0.600105	0.325271	1.84494	0.0650463	0.99218	Acta1	8	124618508	124621490
ENSMUSG00000033268	6.12369	-0.660612	0.357219	-1.84932	0.0644113	0.99218	Duox1	2	122146153	122178453
ENSMUSG00000033460	99.3373	-0.241676	0.132027	-1.83051	0.0671745	0.99218	Armcx1	X	133618712	133622666
ENSMUSG00000034525	710.214	-0.166184	0.089559	-1.85558	0.063514	0.99218	Ice1	13	70699826	70785753
ENSMUSG00000035086	1434.28	0.11165	0.0608173	1.83583	0.0663828	0.99218	Becn1	11	101176778	101193112
ENSMUSG00000036442	583.272	0.106089	0.0570914	1.85824	0.0631355	0.99218	Thap11	8	106581764	106583582
ENSMUSG00000036745	47.9364	0.319389	0.172142	1.85539	0.0635412	0.99218	Ttll7	3	146558122	146689764
ENSMUSG00000037762	96.2545	-0.925064	0.502024	-1.84267	0.0653775	0.99218	Slc16a9	10	70080930	70121798
ENSMUSG00000038524	204.131	-0.196543	0.106753	-1.84109	0.0656079	0.99218	Fchsd1	18	38090484	38102827
ENSMUSG00000040234	525.298	0.105698	0.0577067	1.83165	0.0670036	0.99218	Tm7sf3	6	146503850	146544322
ENSMUSG00000040280	1069.96	0.220823	0.120562	1.83161	0.0670101	0.99218	Ndufa4l2	10	127350836	127353023
ENSMUSG00000040364	9.21748	0.524372	0.286202	1.83217	0.0669257	0.99218	Sec1	7	45327110	45343826
ENSMUSG00000042487	511.942	0.155299	0.084615	1.83536	0.066453	0.99218	Leo1	9	75348806	75373714
ENSMUSG00000043252	809.319	-0.161807	0.0880046	-1.83862	0.0659718	0.99218	Tmem64	4	15265831	15286753
ENSMUSG00000043372	62.012	0.303923	0.163787	1.8556	0.063511	0.99218	Hexim2	11	103023255	103030702
ENSMUSG00000044927	6.59236	0.686057	0.371939	1.84454	0.0651041	0.99218	H1f10	6	87957403	87958619
ENSMUSG00000046204	19.0452	0.556321	0.302324	1.84015	0.0657466	0.99218	Pnma2	14	67148619	67158472
ENSMUSG00000047996	10.1487	0.583652	0.313497	1.86174	0.0626393	0.99218	Prrg1	X	77493219	77627502
ENSMUSG00000050050	9.9859	-0.939333	0.51061	-1.83963	0.0658227	0.99218	Ccdc158	5	92755813	92823130
ENSMUSG00000051817	49.4449	0.351876	0.189484	1.85703	0.0633075	0.99218	Sox12	2	152235531	152239983
ENSMUSG00000053137	84.3206	0.268266	0.145841	1.83944	0.0658501	0.99218	Mapk11	15	89026689	89033831
ENSMUSG00000053318	17.6754	0.491925	0.264075	1.86283	0.0624868	0.99218	Slamf8	1	172409325	172418135
ENSMUSG00000054426	16.8874	0.552846	0.29818	1.85407	0.0637295	0.99218	A930005H10Rik	3	115675222	115681794
ENSMUSG00000055184	11.362	-0.467753	0.251593	-1.85917	0.0630037	0.99218	Fam72a	1	131455641	131467610
ENSMUSG00000056999	1080.69	0.200232	0.108816	1.8401	0.0657536	0.99218	Ide	19	37246142	37340010
ENSMUSG00000057156	227.113	0.277945	0.151678	1.83247	0.0668817	0.99218	Homez	14	55090193	55108418
ENSMUSG00000057666	3583.75	0.224813	0.122222	1.83938	0.0658588	0.99218	Gapdh	6	125138678	125143430
ENSMUSG00000058440	410.93	0.160214	0.0871467	1.83844	0.0659972	0.99218	Nrf1	6	30047987	30153457
ENSMUSG00000059119	2292.85	0.105758	0.0573465	1.8442	0.065154	0.99218	Nap1l4	7	143067316	143102843
ENSMUSG00000063652	73.2164	-0.283637	0.153264	-1.85064	0.0642219	0.99218	Slc22a21	11	53840791	53871158
ENSMUSG00000064023	504.346	-0.347687	0.18996	-1.83032	0.0672028	0.99218	Klk8	7	43447001	43453250
ENSMUSG00000073940	4763.54	-0.725	0.391163	-1.85345	0.0638184	0.99218	Hbb-bt	7	103461731	103463203
ENSMUSG00000074896	259.901	0.278488	0.151696	1.83583	0.0663825	0.99218	Ifit3	19	34560931	34566131
ENSMUSG00000075334	7.63532	0.558183	0.299822	1.86171	0.0626433	0.99218	Rprm	2	53974105	53975564
ENSMUSG00000082675	27.9547	0.342683	0.185139	1.85095	0.0641767	0.99218	Gm6382	X	140993880	140994821
ENSMUSG00000083669	88.654	0.324597	0.176661	1.8374	0.0661513	0.99218	Mif-ps4	7	29664643	29664990
ENSMUSG00000085586	62.8118	-0.305321	0.164082	-1.86078	0.0627747	0.99218	Gm11613	11	97535010	97551193
ENSMUSG00000087701	32.1443	-0.505653	0.274008	-1.8454	0.0649798	0.99218	Gm13493	2	51761138	51761630
ENSMUSG00000090942	7.19121	-0.853618	0.462998	-1.84367	0.0652306	0.99218	F830016B08Rik	18	60426452	60436088
ENSMUSG00000091476	20.4281	-0.374342	0.203727	-1.83747	0.0661403	0.99218	Catspere2	1	177810989	178000271
ENSMUSG00000094568	103.042	0.220212	0.118907	1.85196	0.0640309	0.99218	Smarce1-ps1	8	42110630	42111706
ENSMUSG00000095847	23.6509	-0.619849	0.337019	-1.83921	0.0658846	0.99218	Gm5451	13	67022145	67022723
ENSMUSG00000096929	18.9704	-0.63571	0.344473	-1.84546	0.0649711	0.99218	A330023F24Rik	1	194658636	194720212
ENSMUSG00000101249	12344.8	-0.520683	0.279796	-1.86094	0.0627527	0.99218	Gm29216	1	24654787	24655278
ENSMUSG00000112922	11.2877	-0.541403	0.291015	-1.8604	0.0628294	0.99218	Gm47572	10	81992935	81996295
ENSMUSG00000117813	39.884	0.280858	0.150682	1.86391	0.0623349	0.99218	Gm5823	18	80002221	80002754
ENSMUSG00000118866	1396.91	-0.853402	0.465272	-1.8342	0.0666241	0.99218	Rn7s1	12	69206069	69206368
ENSMUSG00000121318	55.6144	0.240763	0.131172	1.83547	0.0664367	0.99218	3110053B16Rik	12	20923362	20971263
ENSMUSG00000049382	30431	0.194045	0.106062	1.82954	0.0673189	0.992999	Krt8	15	101905133	101912917
ENSMUSG00000029646	874.538	0.254822	0.13933	1.82891	0.0674128	0.99349	Cdx2	5	147237615	147244080
ENSMUSG00000034243	3120.66	-0.279708	0.152981	-1.82838	0.0674918	0.993761	Golgb1	16	36695502	36753447
ENSMUSG00000042429	22.3315	-0.823105	0.450489	-1.82714	0.0676794	0.993788	Adora1	1	134126963	134163169
ENSMUSG00000051220	33.1794	-0.302793	0.165748	-1.82683	0.0677255	0.993788	Ercc6l	X	101185322	101200697
ENSMUSG00000066392	8.83518	0.738602	0.404121	1.82768	0.0675981	0.993788	Nrxn3	12	88689646	90301709
ENSMUSG00000068349	210.104	-0.361105	0.197675	-1.82676	0.0677362	0.993788	Gml	15	74685301	74690664
ENSMUSG00000019823	703.992	-0.232929	0.127604	-1.82541	0.0679393	0.994098	Mical1	10	41352310	41363028
ENSMUSG00000024096	7757.36	0.158859	0.0870109	1.82573	0.0678902	0.994098	Ralbp1	17	66155413	66192793
ENSMUSG00000029436	15.7769	0.582778	0.319148	1.82604	0.0678439	0.994098	Mmp17	5	129661233	129688163
ENSMUSG00000005493	7.53302	0.641198	0.35146	1.82438	0.0680941	0.994783	Msh4	3	153562786	153611775
ENSMUSG00000093989	1983.94	0.138893	0.0761373	1.82424	0.0681155	0.994783	Rnasek	11	70128950	70130668
ENSMUSG00000096606	61.5011	0.429089	0.23526	1.82389	0.0681682	0.994783	Tpbgl	7	99273289	99276310
ENSMUSG00000009112	1036.93	0.20612	0.113357	1.81833	0.0690139	0.995382	Bcl2l13	6	120813173	120869803
ENSMUSG00000014496	508.292	-0.172836	0.0949571	-1.82015	0.0687366	0.995382	Ankrd28	14	31420725	31552608
ENSMUSG00000016181	199.945	0.329221	0.181227	1.81662	0.0692751	0.995382	Utp25	1	192773412	192812580
ENSMUSG00000017724	10.5776	-0.602329	0.331577	-1.81656	0.0692847	0.995382	Etv4	11	101660568	101676197
ENSMUSG00000022357	11.3081	-0.472229	0.259659	-1.81865	0.0689649	0.995382	Klhl38	15	58177969	58187565
ENSMUSG00000022386	165.821	-0.243217	0.13343	-1.82281	0.0683326	0.995382	Trmu	15	85763513	85781595
ENSMUSG00000026062	17.7414	-0.671505	0.369323	-1.81821	0.0690328	0.995382	Slc9a2	1	40719734	40808433
ENSMUSG00000029311	1707.8	0.156395	0.0860995	1.81644	0.0693026	0.995382	Hsd17b11	5	104137628	104169785
ENSMUSG00000032553	2240.31	0.150556	0.0828829	1.81649	0.0692956	0.995382	Srprb	9	103065231	103079336
ENSMUSG00000034990	32.744	0.549082	0.301274	1.82253	0.0683743	0.995382	Otoa	7	120680873	120762320
ENSMUSG00000037013	1900.43	-0.146035	0.0802854	-1.81894	0.0689203	0.995382	Ss18	18	14757255	14815971
ENSMUSG00000038838	152.797	-0.270562	0.148865	-1.8175	0.0691412	0.995382	Vars2	17	35966526	35978484
ENSMUSG00000039099	7.70299	-0.610905	0.335692	-1.81984	0.0687834	0.995382	Wdr93	7	79392911	79435698
ENSMUSG00000042010	342.927	-0.35408	0.194465	-1.82079	0.0686392	0.995382	Acacb	5	114284596	114388822
ENSMUSG00000058076	1287.42	0.130472	0.0715934	1.82241	0.0683933	0.995382	Sdhc	1	170954734	170978172
ENSMUSG00000058838	1245.93	-0.425422	0.234198	-1.81651	0.0692929	0.995382	Rps27a-ps2	9	83291713	83292179
ENSMUSG00000078202	51.6675	-0.272344	0.149797	-1.81809	0.069051	0.995382	Nrarp	2	25070770	25073351
ENSMUSG00000121689	6.68702	-0.783354	0.430612	-1.81917	0.0688862	0.995382	NA	14	73057046	73101712
ENSMUSG00000047562	163.709	0.389625	0.214565	1.81589	0.0693877	0.995732	Mmp10	9	7502353	7510241
ENSMUSG00000028884	173.05	0.21751	0.119958	1.81321	0.0697989	0.996398	Rpa2	4	132495643	132506063
ENSMUSG00000051228	158.128	-0.39799	0.219485	-1.81329	0.0697869	0.996398	Nyx	X	13332349	13355552
ENSMUSG00000063450	1216.65	-0.261072	0.143896	-1.81431	0.0696293	0.996398	Syne2	12	75864908	76157700
ENSMUSG00000070719	679.954	0.292319	0.161151	1.81394	0.0696862	0.996398	Pla2g4d	2	120096076	120119678
ENSMUSG00000108782	14.932	-0.494881	0.272801	-1.81408	0.069666	0.996398	Gm32772	7	17017499	17105552
ENSMUSG00000113625	36.2089	-0.685095	0.37781	-1.81333	0.0697809	0.996398	Gm3379	12	109860886	109861527
ENSMUSG00000000001	5718.97	0.0481692	0.0685917	0.70226	0.482517	0.999124	Gnai3	3	108014596	108053462
ENSMUSG00000000031	29213	0.155517	0.116486	1.33507	0.181852	0.999124	H19	7	142129262	142133957
ENSMUSG00000000049	13.0533	0.126931	0.284263	0.446527	0.655217	0.999124	Apoh	11	108234180	108305222
ENSMUSG00000000056	594.476	0.0985321	0.0815062	1.20889	0.226704	0.999124	Narf	11	121128079	121146682
ENSMUSG00000000058	220.125	-0.270604	0.169655	-1.59503	0.110706	0.999124	Cav2	6	17281184	17289114
ENSMUSG00000000078	7093.72	0.110642	0.106454	1.03933	0.298649	0.999124	Klf6	13	5911481	5920393
ENSMUSG00000000085	261.212	-0.172197	0.131459	-1.30989	0.190233	0.999124	Scmh1	4	120262478	120387383
ENSMUSG00000000088	1513.05	0.104262	0.0946815	1.10118	0.270817	0.999124	Cox5a	9	57428557	57439709
ENSMUSG00000000093	147.496	-0.113741	0.204574	-0.555991	0.578217	0.999124	Tbx2	11	85723377	85732774
ENSMUSG00000000094	7.38835	-0.112827	0.408055	-0.276499	0.782165	0.999124	Tbx4	11	85777248	85806923
ENSMUSG00000000126	415.403	-0.173619	0.123503	-1.40578	0.159788	0.999124	Wnt9a	11	59197754	59224378
ENSMUSG00000000131	880.147	-0.0721922	0.133682	-0.540028	0.589178	0.999124	Xpo6	7	125700887	125799673
ENSMUSG00000000134	666.503	-0.0905433	0.128697	-0.703537	0.481721	0.999124	Tfe3	X	7628799	7641441
ENSMUSG00000000142	529.363	-0.0383309	0.17794	-0.215415	0.829444	0.999124	Axin2	11	108811175	108841609
ENSMUSG00000000148	269.353	-0.0467126	0.11708	-0.39898	0.689908	0.999124	Brat1	5	140690766	140705134
ENSMUSG00000000149	1586.66	-0.0126315	0.108725	-0.116179	0.907511	0.999124	Gna12	5	140744163	140816186
ENSMUSG00000000154	35.0167	0.0952475	0.292432	0.325709	0.744645	0.999124	Slc22a18	7	143027473	143053071
ENSMUSG00000000159	22.1055	-0.441396	0.338726	-1.30311	0.192538	0.999124	Igsf5	16	96162868	96223321
ENSMUSG00000000167	15.2316	-0.0411374	0.32087	-0.128206	0.897986	0.999124	Pih1d2	9	50528621	50536300
ENSMUSG00000000168	488.516	0.111225	0.0996994	1.11561	0.264591	0.999124	Dlat	9	50545933	50571080
ENSMUSG00000000171	1884.67	-0.0241144	0.157785	-0.15283	0.878532	0.999124	Sdhd	9	50507657	50515112
ENSMUSG00000000184	81.5782	-0.283953	0.191761	-1.48077	0.138669	0.999124	Ccnd2	6	127102125	127129156
ENSMUSG00000000194	1914.93	0.0664215	0.0864273	0.768525	0.442175	0.999124	Gpr107	2	31042328	31108787
ENSMUSG00000000204	75.3439	-0.225042	0.277021	-0.812366	0.416582	0.999124	Slfn4	11	83066012	83081042
ENSMUSG00000000216	202.404	0.0576886	0.142538	0.404723	0.685681	0.999124	Scnn1g	7	121333702	121367698
ENSMUSG00000000247	175.308	-0.206241	0.139686	-1.47646	0.139821	0.999124	Lhx2	2	38229293	38259745
ENSMUSG00000000253	41.9684	0.0659346	0.13868	0.475444	0.63447	0.999124	Gmpr	13	45660920	45707276
ENSMUSG00000000266	212.191	-0.132781	0.144785	-0.917087	0.359097	0.999124	Mid2	X	139565348	139668464
ENSMUSG00000000275	2151.08	0.0263856	0.0513142	0.514196	0.607115	0.999124	Trim25	11	88890202	88911119
ENSMUSG00000000276	215.165	-0.0215033	0.116519	-0.184549	0.853583	0.999124	Dgke	11	88926005	88957676
ENSMUSG00000000282	941.511	-0.0715639	0.172228	-0.415519	0.677762	0.999124	Mnt	11	74721746	74736551
ENSMUSG00000000290	139.885	0.0387507	0.170492	0.227288	0.8202	0.999124	Itgb2	10	77366086	77401542
ENSMUSG00000000295	103.381	-0.0340808	0.17434	-0.195484	0.845014	0.999124	Hddc2	10	31189379	31204200
ENSMUSG00000000296	32.4495	-0.0917438	0.22581	-0.406287	0.684532	0.999124	Tpd52l1	10	31208372	31321954
ENSMUSG00000000301	36.9165	0.114785	0.188351	0.60942	0.542246	0.999124	Pemt	11	59861440	59937315
ENSMUSG00000000303	360.443	-0.25326	0.211962	-1.19483	0.232152	0.999124	Cdh1	8	107329983	107396878
ENSMUSG00000000305	143.772	-0.116324	0.233099	-0.499035	0.617755	0.999124	Cdh4	2	179084224	179541166
ENSMUSG00000000317	102.109	-0.111021	0.163287	-0.679917	0.496557	0.999124	Bcl6b	11	70114954	70120624
ENSMUSG00000000320	10.4874	0.232691	0.265199	0.877422	0.380257	0.999124	Alox12	11	70132283	70146179
ENSMUSG00000000339	321.983	0.038757	0.0744569	0.520529	0.602695	0.999124	Rtca	3	116282612	116301857
ENSMUSG00000000340	175.548	0.0768168	0.0987987	0.777508	0.436859	0.999124	Dbt	3	116306719	116343630
ENSMUSG00000000346	3666.22	0.010698	0.0521881	0.204989	0.837581	0.999124	Dazap2	15	100513230	100518642
ENSMUSG00000000355	269.782	-0.0781261	0.128892	-0.606137	0.544424	0.999124	Mcts1	X	37689455	37702303
ENSMUSG00000000359	7.64839	-0.0653373	0.329803	-0.19811	0.842959	0.999124	Rem1	2	152468871	152477118
ENSMUSG00000000374	752.168	-0.0205044	0.105376	-0.194584	0.845719	0.999124	Trappc10	10	78022559	78080475
ENSMUSG00000000384	227.647	0.0189705	0.108571	0.174729	0.861293	0.999124	Tbrg4	11	6565598	6576067
ENSMUSG00000000385	88.4108	-0.439841	0.456135	-0.964279	0.334906	0.999124	Tmprss2	16	97365882	97412395
ENSMUSG00000000386	16.1824	-0.477994	0.38243	-1.24989	0.211341	0.999124	Mx1	16	97248235	97264107
ENSMUSG00000000392	13.7253	-0.566573	0.34437	-1.64524	0.0999195	0.999124	Fap	2	62331287	62404419
ENSMUSG00000000399	897.224	0.05408	0.0873801	0.618906	0.535978	0.999124	Ndufa9	6	126798684	126826099
ENSMUSG00000000409	9.06935	-0.581362	0.421887	-1.378	0.168202	0.999124	Lck	4	129442137	129467434
ENSMUSG00000000411	6.92115	0.165454	0.317837	0.520563	0.602671	0.999124	Tssk3	4	129382807	129384815
ENSMUSG00000000416	19.5102	-0.424286	0.314898	-1.34738	0.177859	0.999124	Cttnbp2	6	18366477	18514842
ENSMUSG00000000420	3488.69	0.0134638	0.0572989	0.234975	0.814228	0.999124	Galnt1	18	24338401	24419875
ENSMUSG00000000439	429.865	0.064964	0.134433	0.483243	0.628923	0.999124	Mkrn2	6	115578863	115599585
ENSMUSG00000000440	1220.67	0.126711	0.118341	1.07073	0.284293	0.999124	Pparg	6	115337912	115467360
ENSMUSG00000000441	1503.73	0.0920862	0.0558866	1.64773	0.0994072	0.999124	Raf1	6	115595028	115653596
ENSMUSG00000000486	54.5017	-0.0218543	0.171102	-0.127727	0.898365	0.999124	Septin1	7	126813619	126832302
ENSMUSG00000000489	352.515	-0.0426331	0.191579	-0.222536	0.823897	0.999124	Pdgfb	15	79880075	79899178
ENSMUSG00000000530	763.947	0.0760145	0.169846	0.447548	0.654479	0.999124	Acvrl1	15	101026403	101043217
ENSMUSG00000000531	103.024	-0.33674	0.213376	-1.57815	0.114531	0.999124	Tamalin	15	101122069	101130637
ENSMUSG00000000532	1688.67	-0.0795036	0.129589	-0.613508	0.53954	0.999124	Acvr1b	15	101071948	101111565
ENSMUSG00000000538	696.758	-0.0927247	0.149925	-0.618475	0.536262	0.999124	Tom1l2	11	60117540	60243731
ENSMUSG00000000552	136.945	-0.0441527	0.147201	-0.299948	0.764217	0.999124	Zfp385a	15	103222322	103248520
ENSMUSG00000000555	3058.22	0.00732994	0.177958	0.0411892	0.967145	0.999124	Itga5	15	103252713	103275190
ENSMUSG00000000561	879.518	0.0116227	0.0910371	0.12767	0.89841	0.999124	Wdr77	3	105866685	105877353
ENSMUSG00000000563	2974.95	-0.024175	0.134499	-0.179741	0.857356	0.999124	Atp5pb	3	105850014	105867415
ENSMUSG00000000567	288.714	-0.171869	0.176885	-0.97164	0.33123	0.999124	Sox9	11	112673050	112678586
ENSMUSG00000000568	845.743	-0.0734879	0.153396	-0.479072	0.631887	0.999124	Hnrnpd	5	100103794	100126797
ENSMUSG00000000579	47.2043	-0.409928	0.242494	-1.69046	0.0909392	0.999124	Dynlt1c	17	6869070	6877173
ENSMUSG00000000581	837.919	-0.0909308	0.201049	-0.452281	0.651066	0.999124	C1d	11	17207579	17219176
ENSMUSG00000000594	6617.63	0.0883591	0.120266	0.7347	0.462522	0.999124	Gm2a	11	54988941	55003855
ENSMUSG00000000600	434.82	0.0439924	0.0777932	0.565505	0.571731	0.999124	Krit1	5	3853184	3895564
ENSMUSG00000000605	1442.38	0.0139817	0.0777402	0.179852	0.857269	0.999124	Clcn4	7	7285308	7303850
ENSMUSG00000000627	8.22133	0.241393	0.3633	0.664445	0.506406	0.999124	Sema4f	6	82888866	82916750
ENSMUSG00000000628	2675.6	-0.085308	0.203436	-0.419336	0.674971	0.999124	Hk2	6	82702006	82751435
ENSMUSG00000000631	781.966	-0.0148153	0.185669	-0.0797942	0.936401	0.999124	Myo18a	11	77654072	77756806
ENSMUSG00000000673	8.13891	0.141875	0.361671	0.392275	0.694855	0.999124	Haao	17	84138585	84155392
ENSMUSG00000000682	86.889	0.015845	0.203102	0.0780154	0.937816	0.999124	Cd52	4	133809759	133822393
ENSMUSG00000000693	21.8778	0.263919	0.284844	0.926539	0.354166	0.999124	Loxl3	6	83011154	83029543
ENSMUSG00000000706	15.0007	0.156657	0.300663	0.52104	0.602339	0.999124	Btn1a1	13	23641162	23650071
ENSMUSG00000000708	409.89	-0.102081	0.109671	-0.930793	0.351961	0.999124	Kat2b	17	53873889	53979748
ENSMUSG00000000711	2737.67	-0.0103836	0.042644	-0.243495	0.807622	0.999124	Rab5b	10	128513044	128532133
ENSMUSG00000000730	14.7918	-0.499696	0.444	-1.12544	0.260402	0.999124	Dnmt3l	10	77877781	77899456
ENSMUSG00000000732	30.263	0.0979447	0.17936	0.546078	0.585012	0.999124	Icosl	10	77905136	77919747
ENSMUSG00000000738	597.29	0.134918	0.105916	1.27382	0.202726	0.999124	Spg7	8	123789681	123824499
ENSMUSG00000000739	20.0224	-0.0951331	0.274828	-0.346155	0.729226	0.999124	Sult5a1	8	123866931	123885054
ENSMUSG00000000740	5570.05	-0.0307972	0.134755	-0.228542	0.819225	0.999124	Rpl13	8	123829089	123831983
ENSMUSG00000000743	2291.07	0.00235033	0.0704242	0.0333739	0.973376	0.999124	Chmp1a	8	123931003	123939502
ENSMUSG00000000751	481.478	0.0929028	0.065198	1.42493	0.154176	0.999124	Rpa1	11	75188992	75239150
ENSMUSG00000000776	436.149	0.0848745	0.0943481	0.899589	0.368339	0.999124	Polr3d	14	70676197	70680887
ENSMUSG00000000782	30.45	0.257232	0.21568	1.19266	0.233003	0.999124	Tcf7	11	52143198	52174158
ENSMUSG00000000787	5755.62	-0.0909823	0.132943	-0.684371	0.493741	0.999124	Ddx3x	X	13147209	13160291
ENSMUSG00000000791	19.048	0.493339	0.382617	1.28938	0.197266	0.999124	Il12rb1	8	71261093	71274068
ENSMUSG00000000792	14.8456	-0.28517	0.338076	-0.843508	0.398945	0.999124	Slc5a5	8	71335533	71345401
ENSMUSG00000000794	8.00724	0.222512	0.333607	0.66699	0.504779	0.999124	Kcnn3	3	89427471	89582439
ENSMUSG00000000804	1048.53	0.0394547	0.112254	0.351478	0.72523	0.999124	Usp32	11	84875268	85030987
ENSMUSG00000000805	408.844	-0.510488	0.548486	-0.930721	0.351998	0.999124	Car4	11	84848612	84856870
ENSMUSG00000000811	74.4697	0.0361603	0.123847	0.291976	0.770305	0.999124	Txnrd3	6	89620970	89652511
ENSMUSG00000000823	315.58	-0.205255	0.139712	-1.46913	0.141798	0.999124	Zfp512b	2	181223896	181234596
ENSMUSG00000000826	1549.63	0.0252714	0.100161	0.252307	0.800804	0.999124	Dnajc5	2	181162278	181196926
ENSMUSG00000000827	1814.24	0.0116867	0.154941	0.075427	0.939875	0.999124	Tpd52l2	2	181138935	181159759
ENSMUSG00000000838	586.195	-0.0277674	0.0991117	-0.280163	0.779353	0.999124	Fmr1	X	67722147	67761569
ENSMUSG00000000861	19.5142	-0.0109197	0.294135	-0.0371247	0.970386	0.999124	Bcl11a	11	24028056	24124123
ENSMUSG00000000876	310.758	0.086091	0.0901487	0.954988	0.339584	0.999124	Pxmp4	2	154427678	154445628
ENSMUSG00000000881	1658.54	0.0180874	0.114353	0.158171	0.874322	0.999124	Dlg3	X	99811328	99862016
ENSMUSG00000000884	69.3989	0.0129161	0.178195	0.0724831	0.942217	0.999124	Gnb1l	16	18317463	18385429
ENSMUSG00000000902	1000.33	0.0870728	0.0608825	1.43018	0.152666	0.999124	Smarcb1	10	75732603	75757451
ENSMUSG00000000915	1609.86	-0.123158	0.108553	-1.13454	0.256568	0.999124	Hip1r	5	124111691	124143621
ENSMUSG00000000916	102.682	-0.0105584	0.130848	-0.0806923	0.935687	0.999124	Nsun5	5	135398807	135405659
ENSMUSG00000000934	213.259	0.165189	0.116956	1.41241	0.15783	0.999124	Top1mt	15	75528884	75550649
ENSMUSG00000000938	2000.49	0.0108753	0.106529	0.102088	0.918687	0.999124	Hoxa10	6	52208177	52217834
ENSMUSG00000000957	4520.76	0.172913	0.191606	0.902438	0.366824	0.999124	Mmp14	14	54669069	54682821
ENSMUSG00000000959	515.639	0.0361108	0.086184	0.418996	0.675219	0.999124	Oxa1l	14	54598291	54607130
ENSMUSG00000000976	143.137	0.171524	0.12681	1.35261	0.176181	0.999124	Heatr6	11	83644522	83674580
ENSMUSG00000001014	53.3532	-0.0252728	0.180619	-0.139923	0.888721	0.999124	Icam4	9	20940669	20941891
ENSMUSG00000001016	876.487	0.0316343	0.114069	0.277325	0.78153	0.999124	Ilf2	3	90383433	90395686
ENSMUSG00000001017	1607.96	0.0242527	0.0524508	0.46239	0.643802	0.999124	Chtop	3	90406263	90416805
ENSMUSG00000001018	1100.47	-0.0229702	0.0480404	-0.478144	0.632548	0.999124	Snapin	3	90395333	90398340
ENSMUSG00000001020	309.105	-0.107677	0.257036	-0.418918	0.675276	0.999124	S100a4	3	90511078	90513352
ENSMUSG00000001021	11.1372	0.211017	0.351619	0.60013	0.54842	0.999124	S100a3	3	90491966	90510009
ENSMUSG00000001023	14.8983	-0.114491	0.257137	-0.445252	0.656138	0.999124	S100a5	3	90515830	90519087
ENSMUSG00000001025	24340	-0.0498379	0.173117	-0.287886	0.773434	0.999124	S100a6	3	90520189	90531488
ENSMUSG00000001029	131.018	-0.0487263	0.144654	-0.336847	0.736232	0.999124	Icam2	11	106268482	106278901
ENSMUSG00000001034	267.096	-0.0486667	0.123354	-0.39453	0.69319	0.999124	Mapk7	11	61379638	61385232
ENSMUSG00000001036	795.742	-0.0842504	0.0820278	-1.0271	0.304375	0.999124	Epn2	11	61408075	61470513
ENSMUSG00000001039	187.282	-0.0252783	0.200715	-0.125941	0.899779	0.999124	B9d1	11	61395970	61403757
ENSMUSG00000001052	1365.68	0.0190849	0.116441	0.163902	0.869809	0.999124	Sec24b	3	129776408	129855202
ENSMUSG00000001053	248.443	0.0785825	0.105946	0.741721	0.458256	0.999124	N4bp3	11	51533890	51541669
ENSMUSG00000001054	466.496	0.00231514	0.0769838	0.0300731	0.976009	0.999124	Rmnd5b	11	51514498	51526723
ENSMUSG00000001062	289.376	-0.114967	0.125263	-0.917802	0.358723	0.999124	Vps9d1	8	123969095	123981087
ENSMUSG00000001065	422.928	-0.147356	0.114044	-1.2921	0.196324	0.999124	Zfp276	8	123980934	123996484
ENSMUSG00000001076	9.49955	0.198537	0.309264	0.641966	0.520895	0.999124	C1ql4	15	98981967	98985698
ENSMUSG00000001082	455.621	0.138539	0.15647	0.885398	0.375942	0.999124	Mfsd10	5	34790986	34794556
ENSMUSG00000001089	1246.24	-0.0214976	0.126807	-0.169531	0.865379	0.999124	Luzp1	4	136197072	136282091
ENSMUSG00000001100	888.647	0.025773	0.0824497	0.312591	0.754592	0.999124	Poldip2	11	78403019	78413562
ENSMUSG00000001105	1116.09	-0.0685525	0.17984	-0.381187	0.703065	0.999124	Ift20	11	78427187	78432563
ENSMUSG00000001119	34.1081	0.042688	0.19887	0.214653	0.830038	0.999124	Col6a1	10	76544626	76562002
ENSMUSG00000001120	148.347	-0.224532	0.171257	-1.31108	0.18983	0.999124	Pcbp3	10	76597691	76797721
ENSMUSG00000001127	960.29	-0.112055	0.103201	-1.08579	0.277571	0.999124	Araf	X	20664053	20726758
ENSMUSG00000001128	30.3889	0.042646	0.223308	0.190974	0.848546	0.999124	Cfp	X	20791693	20797794
ENSMUSG00000001131	250.701	0.102516	0.111595	0.91864	0.358284	0.999124	Timp1	X	20736405	20740974
ENSMUSG00000001134	174.873	-0.127467	0.172243	-0.74004	0.459276	0.999124	Uxt	X	20807961	20828256
ENSMUSG00000001138	470.276	-0.201658	0.175592	-1.14845	0.250784	0.999124	Cnnm3	1	36550948	36567318
ENSMUSG00000001143	380.799	0.150866	0.100866	1.4957	0.134732	0.999124	Lman2l	1	36458952	36484352
ENSMUSG00000001150	481.777	-0.241825	0.157187	-1.53845	0.123938	0.999124	Mcm3ap	10	76304761	76351691
ENSMUSG00000001151	207.383	0.0209135	0.216297	0.096689	0.922973	0.999124	Pcnt	10	76187097	76278620
ENSMUSG00000001156	502.999	-0.104926	0.142909	-0.734219	0.462816	0.999124	Mxd1	6	86624024	86646143
ENSMUSG00000001157	424.587	0.0659609	0.081159	0.812736	0.416369	0.999124	Gmcl1	6	86668750	86710365
ENSMUSG00000001158	869.407	-0.0193868	0.163814	-0.118346	0.905793	0.999124	Snrnp27	6	86652133	86661504
ENSMUSG00000001166	193.244	0.0473977	0.126753	0.373938	0.70845	0.999124	Oas1c	5	120938259	120950579
ENSMUSG00000001173	222.073	0.0731397	0.112124	0.652312	0.5142	0.999124	Ocrl	X	47001264	47054745
ENSMUSG00000001175	11020	0.0728208	0.0793041	0.918248	0.358489	0.999124	Calm1	12	100165694	100176073
ENSMUSG00000001211	1328.1	0.0708052	0.0823153	0.860171	0.389695	0.999124	Agpat3	10	78105012	78188323
ENSMUSG00000001227	65.6922	-0.035736	0.171165	-0.208781	0.834619	0.999124	Sema6b	17	56430085	56447343
ENSMUSG00000001228	51.5627	-0.127692	0.180525	-0.707336	0.479358	0.999124	Uhrf1	17	56610321	56630486
ENSMUSG00000001229	418.269	0.108322	0.11819	0.916511	0.359399	0.999124	Dpp9	17	56493807	56525905
ENSMUSG00000001240	112.725	0.160761	0.168402	0.95463	0.339765	0.999124	Ramp2	11	101136854	101150372
ENSMUSG00000001247	419.846	0.181811	0.130476	1.39344	0.163486	0.999124	Lsr	7	30657195	30672889
ENSMUSG00000001248	1097.95	-0.0384714	0.0850347	-0.45242	0.650967	0.999124	Gramd1a	7	30829552	30855321
ENSMUSG00000001270	2723.35	0.0432113	0.129409	0.333914	0.738445	0.999124	Ckb	12	111635795	111638772
ENSMUSG00000001280	1248.22	-0.0388301	0.110495	-0.351421	0.725273	0.999124	Sp1	15	102314578	102344839
ENSMUSG00000001281	125.659	0.314785	0.247402	1.27236	0.203245	0.999124	Itgb7	15	102124430	102140379
ENSMUSG00000001285	288.695	0.00692343	0.127334	0.0543724	0.956638	0.999124	Myg1	15	102240144	102246574
ENSMUSG00000001288	398.051	0.0292364	0.168034	0.173991	0.861873	0.999124	Rarg	15	102143373	102165952
ENSMUSG00000001289	3503.51	-0.220171	0.232422	-0.947292	0.34349	0.999124	Pfdn5	15	102234551	102240308
ENSMUSG00000001300	1140.88	0.0123891	0.131617	0.0941305	0.925005	0.999124	Efnb2	8	8667434	8711242
ENSMUSG00000001305	156.052	0.150422	0.102846	1.4626	0.143577	0.999124	Rrp15	1	186453175	186481555
ENSMUSG00000001323	495.138	0.18191	0.101525	1.79179	0.0731674	0.999124	Srr	11	74797185	74816774
ENSMUSG00000001333	28.152	-0.116999	0.252105	-0.46409	0.642583	0.999124	Sync	4	129181410	129202352
ENSMUSG00000001334	43.3613	-0.425035	0.402169	-1.05686	0.290577	0.999124	Fndc5	4	129030477	129038386
ENSMUSG00000001366	447.119	-0.117995	0.0824059	-1.43187	0.152181	0.999124	Fbxo9	9	77988781	78016347
ENSMUSG00000001376	317.381	-0.099921	0.094002	-1.06297	0.287797	0.999124	Vps50	6	3498382	3603531
ENSMUSG00000001380	638.309	0.101736	0.0647312	1.57167	0.116027	0.999124	Hars1	18	36899581	36916258
ENSMUSG00000001383	1169.91	0.0545464	0.0859131	0.634902	0.525492	0.999124	Zmat2	18	36926929	36932719
ENSMUSG00000001403	11.7776	0.12298	0.296687	0.414512	0.678499	0.999124	Ube2c	2	164611818	164620742
ENSMUSG00000001415	1128.24	-0.0257261	0.068965	-0.373032	0.709125	0.999124	Smg5	3	88243567	88269645
ENSMUSG00000001416	2804.47	0.120044	0.0968109	1.23999	0.21498	0.999124	Cct3	3	88204423	88229074
ENSMUSG00000001418	4223.83	0.103914	0.121687	0.853944	0.393136	0.999124	Glmp	3	88232330	88238620
ENSMUSG00000001420	104.132	0.236466	0.178534	1.32449	0.185341	0.999124	Tmem79	3	88235962	88243455
ENSMUSG00000001424	2420.15	0.116759	0.120305	0.970528	0.331783	0.999124	Snd1	6	28475138	28935161
ENSMUSG00000001435	284.924	-0.0709858	0.168455	-0.421393	0.673468	0.999124	Col18a1	10	76888012	77002382
ENSMUSG00000001436	116.192	0.156697	0.10716	1.46228	0.143665	0.999124	Slc19a1	10	76868075	76896836
ENSMUSG00000001440	2494.04	0.145882	0.132662	1.09966	0.271482	0.999124	Kpnb1	11	97050540	97078707
ENSMUSG00000001441	1537.5	0.0202797	0.0991243	0.204588	0.837894	0.999124	Npepps	11	97096668	97171464
ENSMUSG00000001445	956.299	0.0870528	0.0764327	1.13895	0.254726	0.999124	Mrpl10	11	96932386	96940039
ENSMUSG00000001467	629.303	0.0995325	0.091016	1.09357	0.274143	0.999124	Cyp51	5	4131145	4154746
ENSMUSG00000001472	3743.6	0.154606	0.10447	1.4799	0.138899	0.999124	Tcf25	8	124100492	124130574
ENSMUSG00000001482	975.742	0.0438867	0.090539	0.484727	0.62787	0.999124	Def8	8	124150266	124190009
ENSMUSG00000001497	15.7194	-0.0324253	0.295955	-0.109562	0.912757	0.999124	Pax9	12	56738552	56759607
ENSMUSG00000001506	508.711	0.202182	0.309087	0.654128	0.513029	0.999124	Col1a1	11	94827050	94843868
ENSMUSG00000001507	2393.73	0.0645453	0.174733	0.369395	0.711834	0.999124	Itga3	11	94935300	94967627
ENSMUSG00000001517	24.3159	-0.377061	0.256984	-1.46726	0.142307	0.999124	Foxm1	6	128339930	128353109
ENSMUSG00000001520	26.7086	-0.0970164	0.245942	-0.394469	0.693235	0.999124	Nrip2	6	128376259	128393390
ENSMUSG00000001521	204.083	0.0222117	0.103749	0.21409	0.830477	0.999124	Tulp3	6	128298124	128332814
ENSMUSG00000001524	179.947	-0.0219479	0.112338	-0.195374	0.845101	0.999124	Gtf2h4	17	35978622	35984631
ENSMUSG00000001542	564.439	-0.0562689	0.146901	-0.38304	0.70169	0.999124	Ell2	13	75854876	75920483
ENSMUSG00000001552	4372.14	0.030442	0.150001	0.202946	0.839177	0.999124	Jup	11	100259784	100288589
ENSMUSG00000001555	226.638	0.154462	0.147627	1.0463	0.295422	0.999124	Fkbp10	11	100306523	100315650
ENSMUSG00000001569	486.281	0.0821168	0.117453	0.699143	0.484463	0.999124	Nom1	5	29639662	29662841
ENSMUSG00000001588	38.6004	0.0782903	0.193017	0.405614	0.685026	0.999124	Acap1	11	69772393	69786365
ENSMUSG00000001627	4859.23	-0.100582	0.117671	-0.854772	0.392677	0.999124	Ifrd1	12	40251566	40298503
ENSMUSG00000001630	1347.23	-0.0640227	0.0900341	-0.711094	0.477026	0.999124	Stk38l	6	146626493	146680310
ENSMUSG00000001632	767.115	-0.0789927	0.10359	-0.762555	0.445729	0.999124	Brpf1	6	113284098	113301821
ENSMUSG00000001642	531.848	-0.00984916	0.097696	-0.100814	0.919698	0.999124	Akr1b1	6	34279369	34294413
ENSMUSG00000001665	74.79	0.201204	0.125587	1.60211	0.109132	0.999124	Gstt3	10	75609949	75617248
ENSMUSG00000001666	390.998	-0.0114138	0.125082	-0.0912501	0.927294	0.999124	Ddt	10	75607064	75609248
ENSMUSG00000001672	76.1794	0.142507	0.150058	0.949679	0.342276	0.999124	Marveld3	8	110674546	110688835
ENSMUSG00000001687	1146.97	0.151297	0.0956952	1.58103	0.113872	0.999124	Ubl3	5	148441445	148489599
ENSMUSG00000001700	1375.71	0.0534801	0.0635383	0.841697	0.399957	0.999124	Gramd2b	18	56533409	56636864
ENSMUSG00000001707	317.955	0.0369644	0.192193	0.19233	0.847484	0.999124	Eef1e1	13	38828183	38843034
ENSMUSG00000001741	14.5896	0.397416	0.248539	1.59901	0.109819	0.999124	Il16	7	83292033	83394934
ENSMUSG00000001750	429.619	-0.181401	0.146141	-1.24127	0.214505	0.999124	Tcirg1	19	3946050	3957133
ENSMUSG00000001751	3376.95	0.0244361	0.122922	0.198793	0.842425	0.999124	Naglu	11	100960838	100968498
ENSMUSG00000001755	293.182	0.131656	0.0825506	1.59485	0.110745	0.999124	Coasy	11	100973391	100977445
ENSMUSG00000001761	143.216	0.0492618	0.120908	0.407432	0.68369	0.999124	Smo	6	29735502	29761364
ENSMUSG00000001763	311.136	0.205738	0.121265	1.6966	0.0897721	0.999124	Tspan33	6	29694221	29718558
ENSMUSG00000001767	725.044	0.0175772	0.0594011	0.295907	0.767301	0.999124	Crnkl1	2	145759399	145776934
ENSMUSG00000001768	1058.61	-0.0436441	0.10775	-0.405051	0.68544	0.999124	Rin2	2	145517135	145729536
ENSMUSG00000001774	450.678	0.209977	0.137516	1.52693	0.126779	0.999124	Chordc1	9	18203421	18228738
ENSMUSG00000001785	434.662	0.0259493	0.0957591	0.270985	0.786403	0.999124	Pwp1	10	85665358	85724960
ENSMUSG00000001786	334.574	0.0873557	0.0811379	1.07663	0.281644	0.999124	Fbxo7	10	85857836	85887737
ENSMUSG00000001794	3474.77	0.134682	0.0874983	1.53925	0.123743	0.999124	Capns1	7	29886361	29898236
ENSMUSG00000001802	19.1374	0.330742	0.30401	1.08793	0.276626	0.999124	Lrp3	7	34899452	34914923
ENSMUSG00000001804	11.4051	0.0113043	0.312277	0.0361996	0.971123	0.999124	Dsg4	18	20569232	20604878
ENSMUSG00000001819	8.11996	0.0950374	0.311607	0.304991	0.760373	0.999124	Hoxd13	2	74498654	74501943
ENSMUSG00000001827	259.797	-0.137621	0.351711	-0.391291	0.695582	0.999124	Folr1	7	101507538	101519995
ENSMUSG00000001829	383.555	0.194916	0.121524	1.60394	0.108728	0.999124	Clpb	7	101312840	101444713
ENSMUSG00000001833	2738.68	0.0405908	0.117887	0.34432	0.730605	0.999124	Septin7	9	25163735	25219867
ENSMUSG00000001844	310.751	0.0823518	0.0720861	1.14241	0.253284	0.999124	Zdhhc4	5	143302244	143315011
ENSMUSG00000001847	5568.62	0.0856361	0.0472808	1.81122	0.0701062	0.999124	Rac1	5	143489389	143513791
ENSMUSG00000001855	413.449	0.0849277	0.194803	0.435967	0.662861	0.999124	Nup214	2	31864448	31943987
ENSMUSG00000001864	13338.7	0.0477559	0.105575	0.452339	0.651025	0.999124	Aif1l	2	31840151	31863454
ENSMUSG00000001870	75.9313	-0.0540248	0.203196	-0.265876	0.790335	0.999124	Ltbp1	17	75312563	75699507
ENSMUSG00000001891	3892.82	-0.0343573	0.107438	-0.319787	0.74913	0.999124	Ugp2	11	21271138	21321201
ENSMUSG00000001909	381.862	0.160153	0.104632	1.53064	0.12586	0.999124	Trmt1	8	85412936	85426437
ENSMUSG00000001911	103.336	-0.0144775	0.281785	-0.0513779	0.959024	0.999124	Nfix	8	85426505	85526973
ENSMUSG00000001918	198.769	-0.246195	0.156475	-1.57338	0.115631	0.999124	Slc1a5	7	16515265	16532199
ENSMUSG00000001924	2501.26	-0.0329059	0.122505	-0.268609	0.78823	0.999124	Uba1	X	20524565	20549418
ENSMUSG00000001930	405.33	-0.0174406	0.254741	-0.0684638	0.945416	0.999124	Vwf	6	125523737	125663642
ENSMUSG00000001942	1014.45	0.0787008	0.1017	0.773851	0.439019	0.999124	Siae	9	37466994	37560951
ENSMUSG00000001943	47.9224	-0.159801	0.182816	-0.874112	0.382057	0.999124	Vsig2	9	37450551	37455501
ENSMUSG00000001946	3339.07	0.0734418	0.0905824	0.810773	0.417496	0.999124	Esam	9	37439374	37449615
ENSMUSG00000001948	102.353	-0.0812373	0.127919	-0.635066	0.525385	0.999124	Spa17	9	37514586	37525018
ENSMUSG00000001962	898.442	0.0262395	0.0598105	0.43871	0.660872	0.999124	Fam50a	X	73356639	73363755
ENSMUSG00000001964	996.66	0.0662917	0.0709418	0.934451	0.350071	0.999124	Emd	X	73298293	73305154
ENSMUSG00000001983	131.125	-0.0775917	0.0997529	-0.777839	0.436664	0.999124	Taco1	11	105956887	105964438
ENSMUSG00000001985	6.17524	-0.0850838	0.513836	-0.165586	0.868483	0.999124	Grik3	4	125384493	125607966
ENSMUSG00000001995	1511.35	-0.0604164	0.155224	-0.38922	0.697113	0.999124	Sipa1l2	8	126144802	126296547
ENSMUSG00000001998	165.065	-0.145915	0.107828	-1.35322	0.175985	0.999124	Ap4e1	2	126850637	126909829
ENSMUSG00000001999	427.756	-0.0239238	0.160956	-0.148636	0.881841	0.999124	Blvra	2	126912585	126939004
ENSMUSG00000002006	21.2925	-0.0785409	0.178689	-0.439539	0.660271	0.999124	Pdzd4	X	72836965	72868575
ENSMUSG00000002010	534.136	0.0435955	0.049859	0.874376	0.381913	0.999124	Idh3g	X	72822569	72830503
ENSMUSG00000002012	27.4653	-0.10947	0.228296	-0.479507	0.631578	0.999124	Pnck	X	72699600	72703723
ENSMUSG00000002014	9112.71	-0.142673	0.176636	-0.807726	0.419248	0.999124	Ssr4	X	72830634	72834436
ENSMUSG00000002015	7427.7	0.0289107	0.0844268	0.342435	0.732023	0.999124	Bcap31	X	72729784	72759781
ENSMUSG00000002017	423.196	0.0592874	0.0872112	0.679814	0.496622	0.999124	Fam98a	17	75844081	75858941
ENSMUSG00000002020	31.0915	0.0111196	0.390824	0.0284518	0.977302	0.999124	Ltbp2	12	84829986	84923306
ENSMUSG00000002028	1299.85	-0.210623	0.195291	-1.0785	0.280809	0.999124	Kmt2a	9	44714652	44792594
ENSMUSG00000002031	1020.93	-0.0597344	0.0845958	-0.706115	0.480117	0.999124	Ift46	9	44679205	44704744
ENSMUSG00000002043	576.378	0.0270285	0.136694	0.19773	0.843256	0.999124	Trappc6a	7	19242320	19250070
ENSMUSG00000002052	1708.38	0.0362727	0.174108	0.208334	0.834968	0.999124	Supt6	11	78097572	78136813
ENSMUSG00000002055	147.296	-0.274467	0.274982	-0.998128	0.318217	0.999124	Spag5	11	78192355	78213283
ENSMUSG00000002058	263.046	0.213488	0.145555	1.46671	0.142454	0.999124	Unc119	11	78234308	78239990
ENSMUSG00000002059	218.287	0.118596	0.109515	1.08292	0.278846	0.999124	Rab34	11	78079256	78083019
ENSMUSG00000002064	2439.87	-0.00638218	0.154441	-0.0413243	0.967037	0.999124	Sdf2	11	78136572	78146322
ENSMUSG00000002068	31.1944	-0.104179	0.157792	-0.660232	0.509105	0.999124	Ccne1	7	37797409	37806959
ENSMUSG00000002076	47.5257	0.191797	0.180241	1.06411	0.287277	0.999124	Hsf2bp	17	32163743	32255323
ENSMUSG00000002083	162.176	-0.126027	0.12361	-1.01955	0.307943	0.999124	Bbc3	7	16042318	16052130
ENSMUSG00000002102	2110.58	0.0401536	0.0978369	0.410414	0.681503	0.999124	Psmc3	2	90884354	90896714
ENSMUSG00000002103	1455.69	0.160809	0.0901367	1.78406	0.0744144	0.999124	Acp2	2	91033230	91044443
ENSMUSG00000002104	5.66212	0.479864	0.426074	1.12625	0.260061	0.999124	Rapsn	2	90865965	90876074
ENSMUSG00000002105	735.291	0.0334794	0.102904	0.325346	0.744919	0.999124	Slc39a13	2	90892136	90900762
ENSMUSG00000002107	96.6844	-0.024584	0.130084	-0.188986	0.850104	0.999124	Celf2	2	6544505	7514374
ENSMUSG00000002108	73.3423	0.0945037	0.156321	0.604548	0.545479	0.999124	Nr1h3	2	91014406	91033179
ENSMUSG00000002109	145.82	-0.201536	0.170778	-1.1801	0.237959	0.999124	Ddb2	2	91041917	91067327
ENSMUSG00000002111	39.267	-0.109244	0.21723	-0.502894	0.615039	0.999124	Spi1	2	90912735	90946101
ENSMUSG00000002129	605.447	0.0921215	0.106333	0.866352	0.386297	0.999124	Sf3a1	11	4110350	4132541
ENSMUSG00000002147	1383.03	0.0461669	0.112465	0.410502	0.681438	0.999124	Stat6	10	127478855	127496826
ENSMUSG00000002204	68.5136	-0.274555	0.298698	-0.919173	0.358005	0.999124	Napsa	7	44221804	44236286
ENSMUSG00000002205	487.643	-0.0100693	0.0737934	-0.136453	0.891463	0.999124	Vrk3	7	44397837	44426939
ENSMUSG00000002210	220.98	-0.0591555	0.139659	-0.42357	0.671879	0.999124	Smg9	7	24099044	24122203
ENSMUSG00000002221	349.116	0.107756	0.10303	1.04587	0.29562	0.999124	Paxip1	5	27945078	27996689
ENSMUSG00000002222	1171.12	-0.0819815	0.105743	-0.77529	0.438168	0.999124	Rmnd5a	6	71365618	71417621
ENSMUSG00000002227	289.172	0.0465277	0.153305	0.303497	0.761511	0.999124	Mov10	3	104702152	104725879
ENSMUSG00000002228	57.2569	-0.162737	0.20286	-0.802214	0.422429	0.999124	Ppm1j	3	104688372	104693334
ENSMUSG00000002233	9660.47	0.0499878	0.0739253	0.676193	0.498918	0.999124	Rhoc	3	104695691	104701775
ENSMUSG00000002249	185.96	-0.181137	0.160479	-1.12873	0.259014	0.999124	Tead3	17	28550645	28569791
ENSMUSG00000002250	735.474	0.119843	0.153526	0.780603	0.435036	0.999124	Ppard	17	28451674	28520448
ENSMUSG00000002265	15296	-0.175255	0.162882	-1.07596	0.281944	0.999124	Peg3	7	6706891	6733430
ENSMUSG00000002266	1120.83	-0.13727	0.15391	-0.891885	0.372454	0.999124	Zim1	7	6674268	6699449
ENSMUSG00000002274	19.7522	-0.455581	0.337358	-1.35044	0.176875	0.999124	Metrn	17	26012195	26016057
ENSMUSG00000002280	282.561	0.122378	0.11827	1.03474	0.30079	0.999124	Ciao3	17	25992750	26002306
ENSMUSG00000002289	229.982	0.0638984	0.136624	0.467694	0.640004	0.999124	Angptl4	17	33992724	34000804
ENSMUSG00000002297	268.514	-0.0304712	0.113672	-0.268062	0.788652	0.999124	Dbf4	5	8446973	8472716
ENSMUSG00000002307	713.47	0.030679	0.107477	0.285446	0.775303	0.999124	Daxx	17	34128388	34134564
ENSMUSG00000002308	722.927	-0.353556	0.325295	-1.08688	0.277091	0.999124	Cd320	17	34062065	34068748
ENSMUSG00000002319	676.906	0.130149	0.128761	1.01077	0.312125	0.999124	Ipo4	14	55862857	55873414
ENSMUSG00000002320	1248.28	0.0531699	0.076393	0.696005	0.486426	0.999124	Tm9sf1	14	55873422	55881263
ENSMUSG00000002324	60.2572	0.0442848	0.183605	0.241196	0.809403	0.999124	Rec8	14	55855494	55862852
ENSMUSG00000002325	1298.76	0.00901606	0.0501494	0.179784	0.857322	0.999124	Irf9	14	55841028	55847487
ENSMUSG00000002326	393.955	0.0608151	0.138545	0.438955	0.660694	0.999124	Gmpr2	14	55909398	55916657
ENSMUSG00000002329	705.431	-0.0413687	0.14382	-0.287643	0.77362	0.999124	Mdp1	14	55895336	55897965
ENSMUSG00000002332	419.293	0.0297164	0.107374	0.276755	0.781968	0.999124	Dhrs1	14	55976477	55983147
ENSMUSG00000002343	372.207	-0.259873	0.245912	-1.05677	0.290616	0.999124	Armc6	8	70672822	70687116
ENSMUSG00000002345	234.34	0.165926	0.0968346	1.7135	0.0866209	0.999124	Borcs8	8	70592149	70599969
ENSMUSG00000002346	158.501	-0.44486	0.336538	-1.32187	0.186212	0.999124	Slc25a42	8	70636990	70664955
ENSMUSG00000002365	2429.76	0.0605047	0.0815978	0.741499	0.458391	0.999124	Snx9	17	5891604	5982229
ENSMUSG00000002372	1057.29	0.0992277	0.0576978	1.71978	0.085472	0.999124	Ranbp3	17	56980294	57018764
ENSMUSG00000002379	962.289	-0.053811	0.161244	-0.333724	0.738588	0.999124	Ndufa11	17	57024767	57029141
ENSMUSG00000002384	45.0203	0.239173	0.245913	0.972591	0.330756	0.999124	Bmp8b	4	122998958	123025892
ENSMUSG00000002393	546.01	0.115472	0.0847782	1.36205	0.173182	0.999124	Nr2f6	8	71826767	71834604
ENSMUSG00000002395	1335.06	-0.116996	0.136391	-0.857802	0.391002	0.999124	Use1	8	71819492	71822376
ENSMUSG00000002396	164.834	0.0243093	0.14667	0.165741	0.868361	0.999124	Ocel1	8	71823942	71832005
ENSMUSG00000002409	287.48	-0.00984391	0.113607	-0.0866486	0.930951	0.999124	Dyrk1b	7	27878894	27886719
ENSMUSG00000002413	888.343	-0.0837939	0.104715	-0.800212	0.423588	0.999124	Braf	6	39580171	39702397
ENSMUSG00000002416	650.154	-0.061767	0.205958	-0.299901	0.764252	0.999124	Ndufb2	6	39569508	39580316
ENSMUSG00000002428	345.511	-0.0790488	0.100189	-0.789001	0.430111	0.999124	Hltf	3	20111975	20172654
ENSMUSG00000002455	935.858	0.0304049	0.100534	0.302432	0.762323	0.999124	Prpf6	2	181233661	181297453
ENSMUSG00000002458	80.642	-0.101253	0.161786	-0.625844	0.531417	0.999124	Rgs19	2	181330212	181335770
ENSMUSG00000002475	119.713	0.0180453	0.161536	0.111711	0.911053	0.999124	Abhd3	18	10642092	10706771
ENSMUSG00000002477	736.044	0.0534517	0.167769	0.318602	0.750028	0.999124	Snrpd1	18	10617775	10642079
ENSMUSG00000002486	131.018	-0.195807	0.138221	-1.41662	0.156593	0.999124	Tchp	5	114845821	114860388
ENSMUSG00000002500	7.41414	-0.108088	0.353861	-0.305453	0.760021	0.999124	Rpl3l	17	24946794	24955117
ENSMUSG00000002504	78.8753	-0.100491	0.172777	-0.581622	0.560822	0.999124	Nherf2	17	24858260	24869301
ENSMUSG00000002524	1954.29	0.0707891	0.0707938	0.999933	0.317343	0.999124	Puf60	15	75942031	75952773
ENSMUSG00000002546	1572.99	-0.0544686	0.113925	-0.478111	0.632571	0.999124	Golga2	2	32177396	32197933
ENSMUSG00000002550	666.748	0.0279674	0.0846558	0.330366	0.741123	0.999124	Uck1	2	32145014	32150171
ENSMUSG00000002565	40.8182	-0.0390365	0.2177	-0.179313	0.857692	0.999124	Scin	12	40109768	40184227
ENSMUSG00000002578	16.1893	-0.168514	0.290872	-0.579342	0.562358	0.999124	Ikzf4	10	128466712	128505227
ENSMUSG00000002580	930.758	-0.0501773	0.17155	-0.292493	0.76991	0.999124	Mien1	11	98328534	98329817
ENSMUSG00000002602	1112.87	0.0253555	0.159504	0.158965	0.873697	0.999124	Axl	7	25456698	25488130
ENSMUSG00000002603	1098.42	0.200657	0.178545	1.12384	0.26108	0.999124	Tgfb1	7	25386427	25404502
ENSMUSG00000002608	478.792	0.06339	0.11172	0.567399	0.570443	0.999124	Ccdc97	7	25410531	25418513
ENSMUSG00000002617	43.9825	-0.239942	0.224488	-1.06884	0.285142	0.999124	Zfp40	17	23392843	23412226
ENSMUSG00000002625	292.464	0.0151068	0.116093	0.130126	0.896467	0.999124	Akap8l	17	32540398	32569581
ENSMUSG00000002635	309.077	0.108272	0.162777	0.665153	0.505952	0.999124	Pdcd2l	7	33883924	33896086
ENSMUSG00000002658	622.617	0.038529	0.0729122	0.528431	0.597201	0.999124	Gtf2f1	17	57310405	57318288
ENSMUSG00000002660	688.245	0.0745926	0.119251	0.62551	0.531636	0.999124	Clpp	17	57297305	57303188
ENSMUSG00000002661	140.653	-0.0828579	0.18312	-0.452479	0.650924	0.999124	Alkbh7	17	57304339	57306322
ENSMUSG00000002668	5.91651	-0.112269	0.472814	-0.237449	0.812308	0.999124	Dennd1c	17	57372905	57385514
ENSMUSG00000002679	504.453	-0.0789555	0.162929	-0.484601	0.627959	0.999124	Med6	12	81620331	81641782
ENSMUSG00000002688	47.5879	-0.233735	0.156796	-1.4907	0.136042	0.999124	Prkd1	12	50388014	50695881
ENSMUSG00000002699	40.4938	0.366653	0.238753	1.5357	0.124612	0.999124	Lcp2	11	33996920	34042295
ENSMUSG00000002718	1097.58	0.108505	0.089616	1.21078	0.22598	0.999124	Cse1l	2	166747960	166788309
ENSMUSG00000002728	1367.31	-0.134792	0.178728	-0.754172	0.450746	0.999124	Naa20	2	145744019	145758345
ENSMUSG00000002731	195.578	-0.0330689	0.139456	-0.237128	0.812558	0.999124	Prkra	2	76460242	76478359
ENSMUSG00000002732	444.726	0.040266	0.1106	0.364069	0.715806	0.999124	Fkbp7	2	76493388	76503460
ENSMUSG00000002733	672.64	0.0412792	0.0568938	0.725549	0.468116	0.999124	Plekha3	2	76505625	76527172
ENSMUSG00000002741	2469.11	0.026904	0.0527442	0.510085	0.609992	0.999124	Ykt6	11	5905693	5917780
ENSMUSG00000002748	1632.1	-0.0249257	0.100713	-0.247493	0.804527	0.999124	Baz1b	5	135216118	135274983
ENSMUSG00000002763	386.03	-0.0239852	0.107868	-0.222358	0.824035	0.999124	Pex6	17	47022389	47036467
ENSMUSG00000002767	834.601	0.150789	0.117401	1.28439	0.199005	0.999124	Mrpl2	17	46957155	46961065
ENSMUSG00000002768	1299.66	0.0818137	0.140063	0.584122	0.559138	0.999124	Mea1	17	46989719	46994037
ENSMUSG00000002771	19.7223	0.0821132	0.252933	0.324644	0.745451	0.999124	Grin2d	7	45481307	45527802
ENSMUSG00000002778	3001.92	0.0774473	0.0702188	1.10294	0.270052	0.999124	Kdelr1	7	45522196	45533156
ENSMUSG00000002781	115.52	0.10156	0.157544	0.644643	0.519158	0.999124	Tmem143	7	45546365	45566837
ENSMUSG00000002797	36.7226	-0.116923	0.218085	-0.536134	0.591866	0.999124	Ggct	6	54959565	54969935
ENSMUSG00000002799	52.1429	-0.0334372	0.278449	-0.120084	0.904417	0.999124	Jag2	12	112871439	112893396
ENSMUSG00000002803	68.6514	0.00637	0.137875	0.0462012	0.96315	0.999124	Btbd6	12	112940102	112942565
ENSMUSG00000002804	135.47	-0.145763	0.198043	-0.736018	0.46172	0.999124	Nudt14	12	112897911	112905744
ENSMUSG00000002808	521.99	-0.0153473	0.116655	-0.131562	0.895331	0.999124	Epdr1	13	19775876	19804097
ENSMUSG00000002812	1181.77	-0.0931109	0.143875	-0.647165	0.517525	0.999124	Flii	11	60604949	60618089
ENSMUSG00000002814	170.196	0.118837	0.102626	1.15795	0.246883	0.999124	Top3a	11	60630884	60668191
ENSMUSG00000002820	1071.57	0.0761347	0.0976594	0.779594	0.43563	0.999124	Atg4d	9	21176589	21189068
ENSMUSG00000002825	84.1283	0.0295168	0.152514	0.193535	0.84654	0.999124	Qtrt1	9	21323133	21331570
ENSMUSG00000002831	33.8737	-0.48221	0.386209	-1.24857	0.211822	0.999124	Plin4	17	56407591	56416803
ENSMUSG00000002833	695.59	-0.0287471	0.0869057	-0.330785	0.740807	0.999124	Hdgfl2	17	56386634	56407607
ENSMUSG00000002844	1452.36	0.10747	0.111427	0.964484	0.334803	0.999124	Adprh	16	38264392	38273065
ENSMUSG00000002845	1377.29	0.0900089	0.0850839	1.05788	0.290108	0.999124	Tmem39a	16	38379060	38412524
ENSMUSG00000002846	548.245	0.0460638	0.12979	0.354911	0.722656	0.999124	Timmdc1	16	38318709	38343025
ENSMUSG00000002847	2462.23	0.0910995	0.133979	0.679952	0.496535	0.999124	Pla1a	16	38216479	38253507
ENSMUSG00000002870	112.296	-0.049962	0.141996	-0.351855	0.724947	0.999124	Mcm2	6	88860456	88875762
ENSMUSG00000002871	462.524	0.00382447	0.100101	0.038206	0.969523	0.999124	Tpra1	6	88879233	88889220
ENSMUSG00000002881	681.407	-0.0060651	0.0721747	-0.0840337	0.93303	0.999124	Nab1	1	52496453	52539838
ENSMUSG00000002885	202.654	0.229421	0.152319	1.50619	0.132017	0.999124	Adgre5	8	84449880	84467955
ENSMUSG00000002897	369.527	0.150056	0.137316	1.09278	0.274491	0.999124	Il17ra	6	120440208	120464520
ENSMUSG00000002900	5297.8	0.15724	0.197916	0.794479	0.426917	0.999124	Lamb1	12	31315233	31379643
ENSMUSG00000002910	106.945	-0.107463	0.139562	-0.770001	0.441299	0.999124	Arrdc2	8	71287773	71292364
ENSMUSG00000002944	172.212	-0.185852	0.2508	-0.741034	0.458673	0.999124	Cd36	5	17986688	18093799
ENSMUSG00000002948	782.374	-0.0933199	0.0949494	-0.982838	0.325687	0.999124	Map2k7	8	4288740	4297897
ENSMUSG00000002949	459.188	0.0834897	0.0854192	0.977411	0.328365	0.999124	Timm44	8	4309731	4325913
ENSMUSG00000002957	1080.54	-0.0595958	0.108505	-0.549244	0.582838	0.999124	Ap2a2	7	141142086	141212924
ENSMUSG00000002963	477.474	-0.0357457	0.0791553	-0.451589	0.651565	0.999124	Pnkp	7	44506563	44512416
ENSMUSG00000002968	723.141	0.0758576	0.117845	0.643704	0.519767	0.999124	Med25	7	44526189	44542136
ENSMUSG00000002980	148.195	0.159075	0.223795	0.710808	0.477203	0.999124	Bcam	7	19490056	19504941
ENSMUSG00000002983	77.3695	0.0347601	0.483441	0.0719014	0.94268	0.999124	Relb	7	19340142	19363363
ENSMUSG00000002984	461.096	0.104092	0.0702011	1.48277	0.138135	0.999124	Tomm40	7	19435238	19449363
ENSMUSG00000002985	2239.24	0.200493	0.203808	0.983737	0.325245	0.999124	Apoe	7	19430034	19433113
ENSMUSG00000002992	22.6175	0.296727	0.256242	1.15799	0.246866	0.999124	Apoc2	7	19405504	19411866
ENSMUSG00000002996	3678.43	-0.0481285	0.0814089	-0.591194	0.55439	0.999124	Hbp1	12	31976253	32000534
ENSMUSG00000002997	217.634	0.116444	0.0800073	1.45542	0.145553	0.999124	Prkar2b	12	32008475	32111295
ENSMUSG00000003031	2034.44	-0.0497917	0.119869	-0.415383	0.677862	0.999124	Cdkn1b	6	134897364	134902476
ENSMUSG00000003032	1053.27	-0.104132	0.114038	-0.913135	0.361171	0.999124	Klf4	4	55527143	55532466
ENSMUSG00000003033	777.398	0.0778851	0.0595375	1.30817	0.190816	0.999124	Ap1m1	8	72993862	73011229
ENSMUSG00000003038	4875.14	-0.070177	0.137915	-0.508842	0.610863	0.999124	Hmgn2	4	133692049	133695961
ENSMUSG00000003039	1848.07	0.0820183	0.0944779	0.868121	0.385328	0.999124	Fam32a	8	72973574	72978262
ENSMUSG00000003051	186.27	-0.148128	0.157581	-0.94001	0.347212	0.999124	Elf3	1	135181313	135186306
ENSMUSG00000003062	1301.31	-0.129457	0.149961	-0.863274	0.387987	0.999124	Stard3nl	13	19541846	19579965
ENSMUSG00000003068	908.026	-0.0985846	0.117339	-0.840167	0.400815	0.999124	Stk11	10	79951637	79966516
ENSMUSG00000003070	60.7852	0.204883	0.17365	1.17986	0.238055	0.999124	Efna2	10	80015316	80025844
ENSMUSG00000003119	463.528	-0.149619	0.138556	-1.07985	0.28021	0.999124	Cdk12	11	98093885	98169330
ENSMUSG00000003123	92.1454	-0.0062697	0.15365	-0.0408051	0.967451	0.999124	Lipe	7	25078952	25098135
ENSMUSG00000003131	1984.92	0.0671062	0.118829	0.564731	0.572257	0.999124	Pafah1b2	9	45874157	45923988
ENSMUSG00000003134	345.775	-0.15559	0.153928	-1.0108	0.312112	0.999124	Tbc1d8	1	39410573	39517836
ENSMUSG00000003135	439.036	-0.149851	0.100167	-1.49601	0.134652	0.999124	Cnot11	1	39574073	39585970
ENSMUSG00000003153	738.011	0.134641	0.163173	0.825145	0.409289	0.999124	Slc2a3	6	122704768	122778599
ENSMUSG00000003154	520.885	-0.0303011	0.19077	-0.158836	0.873798	0.999124	Foxj2	6	122796873	122822325
ENSMUSG00000003161	6527.32	0.107298	0.140306	0.764746	0.444423	0.999124	Sri	5	8096078	8119379
ENSMUSG00000003166	973.812	0.0817848	0.119493	0.684432	0.493703	0.999124	Dgcr2	16	17657346	17716426
ENSMUSG00000003184	617.888	-0.0940895	0.0813559	-1.15652	0.24747	0.999124	Irf3	7	44647072	44652272
ENSMUSG00000003190	101.972	0.046004	0.105422	0.436378	0.662563	0.999124	Bcl2l12	7	44640646	44648136
ENSMUSG00000003198	83.721	-0.0643012	0.142021	-0.452759	0.650722	0.999124	Zfp959	17	56199093	56205928
ENSMUSG00000003199	274.027	0.0397958	0.0942587	0.422198	0.672881	0.999124	Mpnd	17	56312711	56323790
ENSMUSG00000003200	1212.12	0.0300453	0.0604018	0.497425	0.61889	0.999124	Sh3gl1	17	56323750	56343635
ENSMUSG00000003208	121.776	0.0514206	0.0876904	0.586388	0.557615	0.999124	Yju2	17	56266099	56275285
ENSMUSG00000003226	2613.46	-0.0656437	0.094672	-0.693381	0.48807	0.999124	Ranbp2	10	58282742	58330178
ENSMUSG00000003228	87.5905	0.0474893	0.160962	0.295035	0.767967	0.999124	Grk5	19	60878187	61084406
ENSMUSG00000003233	649.13	-0.055145	0.148014	-0.372567	0.70947	0.999124	Dvl3	16	20335732	20352760
ENSMUSG00000003234	727.117	0.0825212	0.0971553	0.849374	0.395673	0.999124	Abcf3	16	20367327	20380129
ENSMUSG00000003235	806.512	0.0880552	0.0821666	1.07167	0.28387	0.999124	Eif2b5	16	20317567	20328073
ENSMUSG00000003271	15.2828	-0.00843241	0.278607	-0.0302663	0.975855	0.999124	Sult2b1	7	45379407	45434093
ENSMUSG00000003273	38.3466	0.22149	0.175769	1.26012	0.207625	0.999124	Car11	7	45349267	45354106
ENSMUSG00000003282	36.2052	-0.105296	0.243853	-0.431802	0.665885	0.999124	Plag1	4	3900996	3938423
ENSMUSG00000003283	22.5311	0.0612367	0.222021	0.275815	0.78269	0.999124	Hck	2	152950388	152993361
ENSMUSG00000003308	899.382	0.0538141	0.0647885	0.830612	0.406193	0.999124	Keap1	9	21141026	21150657
ENSMUSG00000003309	279.108	0.0894649	0.180932	0.494467	0.620976	0.999124	Ap1m2	9	21205571	21223633
ENSMUSG00000003316	4435.45	-0.0658089	0.180338	-0.364919	0.715172	0.999124	Glg1	8	111881053	111985848
ENSMUSG00000003341	60.7323	-0.0494777	0.158883	-0.311409	0.755489	0.999124	Atp8b3	10	80355418	80374958
ENSMUSG00000003344	321.175	0.0240531	0.0937511	0.256563	0.797516	0.999124	Btbd2	10	80478451	80492328
ENSMUSG00000003345	1804.19	0.0749499	0.0699041	1.07218	0.283638	0.999124	Csnk1g2	10	80458672	80476583
ENSMUSG00000003346	827.185	0.0727291	0.0587759	1.2374	0.21594	0.999124	Abhd17a	10	80419488	80426175
ENSMUSG00000003348	1105.31	0.10306	0.0801584	1.2857	0.198547	0.999124	Mob3a	10	80521087	80537811
ENSMUSG00000003352	738.726	0.135838	0.110197	1.23268	0.217695	0.999124	Cacnb3	15	98528721	98542410
ENSMUSG00000003355	1540.26	-0.0776546	0.158517	-0.489882	0.624217	0.999124	Fkbp11	15	98622247	98626079
ENSMUSG00000003360	652.017	0.0355655	0.0814671	0.436562	0.662429	0.999124	Ddx23	15	98543015	98560775
ENSMUSG00000003363	2284.69	0.139575	0.131244	1.06347	0.287567	0.999124	Pld3	7	27231425	27252643
ENSMUSG00000003379	6.60179	0.420489	0.311425	1.35021	0.176949	0.999124	Cd79a	7	24596806	24601622
ENSMUSG00000003380	3545.47	0.0638677	0.0995084	0.641832	0.520982	0.999124	Rabac1	7	24669177	24672179
ENSMUSG00000003382	338.699	-0.0773841	0.102318	-0.756309	0.449464	0.999124	Etv3	3	87432714	87447463
ENSMUSG00000003402	6906.4	0.107786	0.103577	1.04064	0.298042	0.999124	Prkcsh	9	21914102	21925518
ENSMUSG00000003411	59.6659	-0.078427	0.150296	-0.521817	0.601798	0.999124	Rab3b	4	108736260	108800521
ENSMUSG00000003418	102.439	0.225715	0.169009	1.33552	0.181707	0.999124	St8sia6	2	13655832	13798875
ENSMUSG00000003420	661.492	0.142934	0.1341	1.06588	0.286479	0.999124	Fcgrt	7	44742414	44753275
ENSMUSG00000003421	549.024	0.0894687	0.0714091	1.2529	0.210241	0.999124	Nosip	7	44711853	44727634
ENSMUSG00000003423	319.471	0.0585344	0.130594	0.448216	0.653997	0.999124	Pih1d1	7	44803727	44809489
ENSMUSG00000003429	8433.5	-0.114968	0.171011	-0.672286	0.501402	0.999124	Rps11	7	44771803	44773863
ENSMUSG00000003435	2956.93	0.0197347	0.101489	0.194452	0.845822	0.999124	Supt5	7	28014316	28038171
ENSMUSG00000003437	906.702	-0.0088797	0.109991	-0.0807311	0.935656	0.999124	Paf1	7	28092376	28098813
ENSMUSG00000003438	462.825	0.123827	0.0932397	1.32805	0.184162	0.999124	Timm50	7	28004941	28011497
ENSMUSG00000003444	359.655	0.0785925	0.105891	0.742199	0.457967	0.999124	Med29	7	28085571	28092133
ENSMUSG00000003452	31.4042	0.0493817	0.252081	0.195896	0.844691	0.999124	Bicd1	6	149310384	149464827
ENSMUSG00000003458	2735.46	0.112998	0.129972	0.869399	0.384629	0.999124	Ncstn	1	171893580	171910362
ENSMUSG00000003477	1098.62	0.145012	0.236957	0.611975	0.540554	0.999124	Inmt	6	55147611	55152028
ENSMUSG00000003500	842.239	0.10407	0.149212	0.697466	0.485511	0.999124	Impdh1	6	29200433	29216363
ENSMUSG00000003505	64082.9	-0.0695926	0.133354	-0.521863	0.601766	0.999124	Psg18	7	18079347	18088934
ENSMUSG00000003518	768.487	-0.062513	0.0902629	-0.692566	0.488582	0.999124	Dusp3	11	101861969	101877839
ENSMUSG00000003526	1084.13	-0.132369	0.11568	-1.14427	0.25251	0.999124	Prodh	16	17878221	17908067
ENSMUSG00000003534	1829.53	0.0674483	0.138906	0.48557	0.627272	0.999124	Ddr1	17	35992459	36015513
ENSMUSG00000003545	156.764	0.0566778	0.159185	0.35605	0.721803	0.999124	Fosb	7	19036621	19043976
ENSMUSG00000003555	2163.98	0.219308	0.140759	1.55804	0.119223	0.999124	Cyp17a1	19	46655604	46661611
ENSMUSG00000003559	707.545	0.105545	0.0917112	1.15084	0.249797	0.999124	As3mt	19	46695897	46729538
ENSMUSG00000003573	235.928	0.142878	0.114404	1.24889	0.211705	0.999124	Homer3	8	70735477	70747011
ENSMUSG00000003575	114.923	-0.11017	0.166181	-0.662949	0.507363	0.999124	Crtc1	8	70835005	70892229
ENSMUSG00000003581	531.216	-0.041201	0.0697355	-0.590818	0.554642	0.999124	Rnf215	11	4085202	4091172
ENSMUSG00000003585	242.055	0.0533418	0.131887	0.40445	0.685882	0.999124	Sec14l2	11	4047039	4073415
ENSMUSG00000003604	103.829	0.203977	0.14469	1.40975	0.158614	0.999124	Aven	2	112323309	112464918
ENSMUSG00000003623	788.942	-0.0870514	0.111839	-0.778366	0.436353	0.999124	Crot	5	9016033	9047324
ENSMUSG00000003660	939.616	-0.104521	0.152193	-0.686764	0.492231	0.999124	Snrnp200	2	127050306	127082371
ENSMUSG00000003662	689.999	0.0452105	0.0949395	0.476203	0.63393	0.999124	Ciao1	2	127082858	127089736
ENSMUSG00000003721	1911.62	0.0299603	0.128997	0.232256	0.816339	0.999124	Insig2	1	121232082	121260318
ENSMUSG00000003731	1181.85	0.0947639	0.0772176	1.22723	0.219735	0.999124	Kpna6	4	129537773	129566560
ENSMUSG00000003746	4449.15	0.0467599	0.115853	0.403612	0.686498	0.999124	Man1a	10	53780881	53952705
ENSMUSG00000003752	460.285	-0.0888836	0.11364	-0.782152	0.434125	0.999124	Itpkc	7	26906597	26928086
ENSMUSG00000003762	308.675	0.0892524	0.0984801	0.906298	0.364778	0.999124	Coq8b	7	26932448	26957375
ENSMUSG00000003778	734.162	-0.132051	0.0795346	-1.6603	0.0968541	0.999124	Brd8	18	34731668	34757654
ENSMUSG00000003779	31.7992	0.0874183	0.219986	0.39738	0.691087	0.999124	Kif20a	18	34757666	34766330
ENSMUSG00000003809	178.989	0.0586466	0.12841	0.456712	0.647878	0.999124	Gcdh	8	85613022	85620550
ENSMUSG00000003810	1501.31	-0.104537	0.202531	-0.516154	0.605747	0.999124	Mast2	4	116163959	116321471
ENSMUSG00000003812	1349.47	0.151222	0.0862102	1.7541	0.0794126	0.999124	Dnase2a	8	85635189	85649544
ENSMUSG00000003813	754.35	0.0870735	0.0889993	0.978361	0.327896	0.999124	Rad23a	8	85560648	85567294
ENSMUSG00000003814	77007.4	0.166125	0.109829	1.51258	0.130387	0.999124	Calr	8	85568479	85573563
ENSMUSG00000003824	334.652	0.0871424	0.198462	0.439089	0.660597	0.999124	Syce2	8	85598740	85614850
ENSMUSG00000003847	1404.64	-0.168146	0.193783	-0.867703	0.385557	0.999124	Nfat5	8	108020102	108106149
ENSMUSG00000003848	153.744	0.087735	0.0993676	0.882934	0.377272	0.999124	Nob1	8	108139118	108151683
ENSMUSG00000003849	25.5373	0.0788737	0.23192	0.34009	0.733789	0.999124	Nqo1	8	108114857	108129838
ENSMUSG00000003863	7.64657	-0.12954	0.495905	-0.261219	0.793923	0.999124	Ppfia3	7	44988546	45016443
ENSMUSG00000003865	1372.29	0.154417	0.156977	0.983687	0.325269	0.999124	Gys1	7	45084268	45106043
ENSMUSG00000003873	855.124	0.135775	0.122277	1.11039	0.26683	0.999124	Bax	7	45111121	45116322
ENSMUSG00000003882	22.0801	0.0751811	0.274582	0.273802	0.784237	0.999124	Il7r	15	9505874	9530262
ENSMUSG00000003923	588.238	-0.16632	0.140114	-1.18704	0.235214	0.999124	Tfam	10	71061294	71074110
ENSMUSG00000003929	80.9384	-0.0115823	0.190337	-0.0608513	0.951478	0.999124	Zfp81	17	33548316	33577852
ENSMUSG00000003948	400.561	0.0231645	0.0851873	0.271924	0.78568	0.999124	Mmd	11	90140282	90169415
ENSMUSG00000003949	10.4233	-0.990043	0.593968	-1.66683	0.0955485	0.999124	Hlf	11	90227362	90281721
ENSMUSG00000003955	1878.94	-0.0402657	0.161916	-0.248682	0.803607	0.999124	Fam162a	16	35864131	35891964
ENSMUSG00000003970	9457.65	0.0335388	0.113147	0.296417	0.766911	0.999124	Rpl8	15	76788278	76790514
ENSMUSG00000004018	50.618	-0.130894	0.150878	-0.86755	0.385641	0.999124	Fancl	11	26336135	26421876
ENSMUSG00000004031	14.6285	-0.257748	0.430374	-0.598894	0.549244	0.999124	Brinp2	1	158072839	158183896
ENSMUSG00000004032	228.272	-0.00498562	0.115498	-0.0431663	0.965569	0.999124	Gstm5	3	107803137	107806002
ENSMUSG00000004040	2388.22	0.0543843	0.141683	0.383844	0.701094	0.999124	Stat3	11	100775924	100830366
ENSMUSG00000004043	138.044	-0.0296327	0.139234	-0.212827	0.831462	0.999124	Stat5a	11	100750177	100775995
ENSMUSG00000004044	1234.67	-0.0438623	0.138911	-0.315757	0.752187	0.999124	Cavin1	11	100847559	100861713
ENSMUSG00000004054	674.04	-0.0119551	0.141018	-0.084777	0.932439	0.999124	Map3k11	19	5738770	5752893
ENSMUSG00000004056	1168.69	0.0779404	0.0879677	0.886011	0.375612	0.999124	Akt2	7	27290977	27340251
ENSMUSG00000004071	673.003	-0.00361698	0.0803022	-0.0450421	0.964074	0.999124	Cdip1	16	4568212	4608156
ENSMUSG00000004085	198.606	0.0257553	0.0958183	0.268793	0.788089	0.999124	Map3k20	2	72115981	72272954
ENSMUSG00000004096	1172.85	0.165709	0.0924065	1.79326	0.0729309	0.999124	Cwc15	9	14411913	14421873
ENSMUSG00000004098	267.434	0.0184933	0.227088	0.0814367	0.935095	0.999124	Col5a3	9	20681346	20726363
ENSMUSG00000004099	1518.63	-0.125454	0.13726	-0.913986	0.360724	0.999124	Dnmt1	9	20818505	20871184
ENSMUSG00000004105	3151.56	0.138895	0.186621	0.74426	0.456719	0.999124	Angptl2	2	33106081	33137729
ENSMUSG00000004113	35.7948	0.254191	0.436453	0.582402	0.560296	0.999124	Cacna1b	2	24493899	24653164
ENSMUSG00000004127	89.1125	0.0251341	0.219725	0.114389	0.90893	0.999124	Trmt10a	3	137849209	137865582
ENSMUSG00000004151	8.91344	0.20443	0.469188	0.43571	0.663047	0.999124	Etv1	12	38829379	38920483
ENSMUSG00000004187	59.6169	-0.285493	0.160521	-1.77854	0.0753144	0.999124	Kifc2	15	76544058	76552396
ENSMUSG00000004207	52705.6	0.0483844	0.122873	0.393775	0.693747	0.999124	Psap	10	60113449	60138376
ENSMUSG00000004231	6.69747	-0.569789	0.354927	-1.60537	0.108413	0.999124	Pax2	19	44735057	44826310
ENSMUSG00000004233	95.0157	-0.0779556	0.153783	-0.506921	0.61221	0.999124	Wars2	3	99048384	99146502
ENSMUSG00000004264	1421.04	0.107612	0.0809735	1.32897	0.183857	0.999124	Phb2	6	124689299	124693913
ENSMUSG00000004266	322.137	0.134279	0.0896408	1.49797	0.134141	0.999124	Ptpn6	6	124697670	124715677
ENSMUSG00000004267	88.4953	0.0386575	0.219612	0.176027	0.860273	0.999124	Eno2	6	124737016	124746636
ENSMUSG00000004268	808.252	-0.0458583	0.160345	-0.285997	0.77488	0.999124	Emg1	6	124681048	124689141
ENSMUSG00000004270	528.119	0.0122073	0.13685	0.0892021	0.928921	0.999124	Lpcat3	6	124639990	124681381
ENSMUSG00000004285	2604.09	-0.0318336	0.14984	-0.21245	0.831756	0.999124	Atp6v1f	6	29467717	29470511
ENSMUSG00000004317	530.514	0.0316645	0.144309	0.219421	0.826322	0.999124	Clcn5	X	7020049	7185597
ENSMUSG00000004319	650.672	-0.0608155	0.0888068	-0.684807	0.493466	0.999124	Clcn3	8	61363423	61436334
ENSMUSG00000004328	73.8927	0.0695397	0.219795	0.316385	0.751711	0.999124	Hif3a	7	16765432	16796352
ENSMUSG00000004347	14.8639	0.231906	0.27685	0.837659	0.402223	0.999124	Pde1c	6	56046789	56629472
ENSMUSG00000004356	227.428	0.0976103	0.183217	0.532758	0.594201	0.999124	Utp20	10	88582469	88662666
ENSMUSG00000004364	1519.16	0.0223081	0.0917077	0.243252	0.80781	0.999124	Cul3	1	80242640	80318197
ENSMUSG00000004371	6.40005	0.422971	0.320555	1.3195	0.187003	0.999124	Il11	7	4775372	4785858
ENSMUSG00000004393	447.721	0.046813	0.0619081	0.75617	0.449547	0.999124	Ddx56	11	6208919	6217772
ENSMUSG00000004394	1795.77	0.0901169	0.0650806	1.3847	0.166145	0.999124	Tmed4	11	6220369	6224870
ENSMUSG00000004446	405.952	-0.0403277	0.0827698	-0.487227	0.626097	0.999124	Bid	6	120868891	120893814
ENSMUSG00000004451	6435.92	0.118802	0.0886304	1.34042	0.18011	0.999124	Ralb	1	119398035	119432524
ENSMUSG00000004455	2157.85	0.0296226	0.0852424	0.34751	0.728208	0.999124	Ppp1cc	5	122296341	122313336
ENSMUSG00000004460	6018.84	0.117539	0.0870963	1.34953	0.177166	0.999124	Dnajb11	16	22676595	22698384
ENSMUSG00000004462	406.543	-0.0848998	0.0730396	-1.16238	0.245081	0.999124	Tbccd1	16	22631964	22676419
ENSMUSG00000004473	23.9501	0.319251	0.20459	1.56045	0.118655	0.999124	Clec11a	7	43952111	43956326
ENSMUSG00000004500	149.624	-0.037696	0.0884153	-0.426351	0.669852	0.999124	Zfp324	7	12699765	12708163
ENSMUSG00000004508	2219.6	-0.172686	0.123469	-1.39861	0.161929	0.999124	Gab2	7	96730793	96958153
ENSMUSG00000004530	1849.42	-0.0356101	0.107653	-0.330786	0.740806	0.999124	Coro1c	5	113980497	114046819
ENSMUSG00000004535	7009.21	0.0705286	0.0553003	1.27537	0.202177	0.999124	Tax1bp1	6	52690714	52743765
ENSMUSG00000004540	26679.2	-0.00995041	0.150422	-0.06615	0.947258	0.999124	Psg17	7	18547862	18555532
ENSMUSG00000004542	27552.3	-0.0916952	0.104528	-0.877228	0.380363	0.999124	Psg19	7	18523492	18532445
ENSMUSG00000004552	154.459	-0.140341	0.208009	-0.674686	0.499875	0.999124	Ctse	1	131566044	131603243
ENSMUSG00000004561	98.7903	-0.0514728	0.155099	-0.331871	0.739986	0.999124	Mettl17	14	52122299	52130496
ENSMUSG00000004562	190.562	-0.190035	0.142632	-1.33235	0.182746	0.999124	Arhgef40	14	52222176	52243708
ENSMUSG00000004565	607.201	0.0220646	0.0963583	0.228985	0.818881	0.999124	Pnpla6	8	3565384	3594267
ENSMUSG00000004567	1157.97	0.0617079	0.0653878	0.943722	0.345312	0.999124	Mcoln1	8	3550457	3565232
ENSMUSG00000004568	1006.78	-0.025541	0.117789	-0.216838	0.828335	0.999124	Arhgef18	8	3403415	3506601
ENSMUSG00000004591	2050.75	0.0654831	0.0795764	0.822896	0.410567	0.999124	Pkn2	3	142496663	142587765
ENSMUSG00000004609	77.3224	-0.247308	0.176128	-1.40413	0.160279	0.999124	Cd33	7	43173640	43193852
ENSMUSG00000004610	1347.09	0.0541842	0.13865	0.390799	0.695945	0.999124	Etfb	7	43093507	43107224
ENSMUSG00000004612	8.22259	0.144201	0.354299	0.407004	0.684005	0.999124	Nkg7	7	43086497	43087673
ENSMUSG00000004626	817.862	0.0524057	0.084977	0.616705	0.537429	0.999124	Stxbp2	8	3680955	3693644
ENSMUSG00000004631	920.52	0.160657	0.0961961	1.6701	0.0949006	0.999124	Sgce	6	4674350	4747207
ENSMUSG00000004633	27.3772	0.0128265	0.281894	0.0455011	0.963708	0.999124	Chn2	6	54016539	54278795
ENSMUSG00000004637	97.2737	0.0917675	0.101451	0.904551	0.365703	0.999124	Wwox	8	115166395	116079447
ENSMUSG00000004642	551.977	0.0470952	0.0848187	0.555245	0.578727	0.999124	Slbp	5	33792296	33809918
ENSMUSG00000004655	7030.5	-0.0189234	0.139246	-0.1359	0.891901	0.999124	Aqp1	6	55313417	55325540
ENSMUSG00000004661	145.109	-0.235914	0.179648	-1.3132	0.189116	0.999124	Arid3b	9	57697636	57744076
ENSMUSG00000004667	1068.76	0.034703	0.128683	0.269678	0.787408	0.999124	Polr2e	10	79871783	79875629
ENSMUSG00000004668	119.225	0.131962	0.351731	0.375179	0.707527	0.999124	Abca13	11	9141942	9634259
ENSMUSG00000004677	878.893	-0.0804441	0.129749	-0.62	0.535258	0.999124	Myo9b	8	71725358	71813357
ENSMUSG00000004698	122.045	-0.0449332	0.180225	-0.249317	0.803115	0.999124	Hdac9	12	34097579	34967094
ENSMUSG00000004707	14.7085	0.13407	0.27227	0.492415	0.622426	0.999124	Ly9	1	171416192	171434978
ENSMUSG00000004709	506.784	0.159782	0.117786	1.35654	0.174928	0.999124	Cd244a	1	171386761	171437314
ENSMUSG00000004730	50.5354	0.0396076	0.254383	0.155701	0.876269	0.999124	Adgre1	17	57665691	57790527
ENSMUSG00000004748	25.9213	0.179688	0.190303	0.94422	0.345057	0.999124	Mtfp1	11	4041480	4045445
ENSMUSG00000004768	267.423	-0.144195	0.106124	-1.35875	0.174227	0.999124	Rab23	1	33758968	33781645
ENSMUSG00000004771	1568.29	-0.032835	0.101229	-0.324365	0.745662	0.999124	Rab11a	9	64622581	64645040
ENSMUSG00000004788	541.788	0.0867868	0.150401	0.577035	0.563916	0.999124	Eif2b2	12	85266255	85273402
ENSMUSG00000004789	1617.61	0.0496788	0.0393338	1.26301	0.206587	0.999124	Dlst	12	85157607	85181619
ENSMUSG00000004791	2726.09	0.125372	0.124697	1.00542	0.314696	0.999124	Pgf	12	85213409	85224564
ENSMUSG00000004798	990.985	0.0479749	0.11768	0.407672	0.683514	0.999124	Ulk2	11	61666475	61745899
ENSMUSG00000004815	296.662	-0.0708805	0.092977	-0.762344	0.445854	0.999124	Dgkq	5	108794559	108817538
ENSMUSG00000004837	265.14	-0.184967	0.112208	-1.64842	0.0992656	0.999124	Grap	11	61544091	61563610
ENSMUSG00000004843	1638.87	-0.00901287	0.0846653	-0.106453	0.915223	0.999124	Chmp2b	16	65336014	65359612
ENSMUSG00000004846	2358.89	0.190596	0.165699	1.15026	0.250039	0.999124	Plod3	5	137015873	137025502
ENSMUSG00000004849	1702.81	0.0675928	0.0836098	0.808431	0.418842	0.999124	Ap1s1	5	137063847	137074989
ENSMUSG00000004864	245.57	0.0933679	0.106124	0.8798	0.378968	0.999124	Mapk13	17	28988271	28999207
ENSMUSG00000004865	623.563	0.107218	0.101443	1.05692	0.290546	0.999124	Srpk1	17	28806622	28841683
ENSMUSG00000004872	8.25466	-0.0993135	0.333757	-0.297562	0.766037	0.999124	Pax3	1	78077904	78173771
ENSMUSG00000004880	376.003	0.0268836	0.0983011	0.273483	0.784482	0.999124	Lbr	1	181642900	181670611
ENSMUSG00000004885	1746.7	0.0195727	0.113243	0.172839	0.862778	0.999124	Crabp2	3	87855973	87860683
ENSMUSG00000004891	90.8553	-0.138293	0.215411	-0.641995	0.520877	0.999124	Nes	3	87878385	87887758
ENSMUSG00000004896	134.534	-0.0538328	0.140159	-0.384084	0.700916	0.999124	Mettl25b	3	87829908	87838024
ENSMUSG00000004897	1439.1	0.0840544	0.0920832	0.912808	0.361343	0.999124	Hdgf	3	87813628	87823439
ENSMUSG00000004929	216.172	0.130761	0.110953	1.17853	0.238587	0.999124	Thop1	10	80905869	80918393
ENSMUSG00000004931	655.669	0.0303299	0.0951026	0.318918	0.749789	0.999124	Apba3	10	81102794	81109080
ENSMUSG00000004933	32.515	0.376231	0.36046	1.04375	0.2966	0.999124	Matk	10	81088769	81099199
ENSMUSG00000004934	398.897	-0.0334688	0.108642	-0.308064	0.758033	0.999124	Pias4	10	80989100	81003757
ENSMUSG00000004936	2229.61	0.0987563	0.0631957	1.56271	0.118122	0.999124	Map2k1	9	64093052	64160913
ENSMUSG00000004937	1483.98	0.0420903	0.0737774	0.570504	0.568336	0.999124	Sgta	10	80879909	80896015
ENSMUSG00000004945	1186.14	-0.0576969	0.175244	-0.329237	0.741976	0.999124	Tmem242	17	5461145	5490534
ENSMUSG00000004947	364.305	0.08341	0.0999287	0.834696	0.403889	0.999124	Dtx2	5	136023654	136061726
ENSMUSG00000004952	62.5332	-0.100346	0.180889	-0.554734	0.579077	0.999124	Rasa4	5	136112770	136140714
ENSMUSG00000004980	3079.14	0.0569548	0.0602161	0.945841	0.34423	0.999124	Hnrnpa2b1	6	51437912	51446874
ENSMUSG00000004988	8.02853	0.31771	0.377818	0.840908	0.400399	0.999124	Fxyd4	6	117910520	117914653
ENSMUSG00000004994	407.81	-0.18411	0.107296	-1.71591	0.0861787	0.999124	Yju2b	8	84984424	84997009
ENSMUSG00000004996	543.586	0.048513	0.130962	0.370435	0.711058	0.999124	Mri1	8	84976535	84983955
ENSMUSG00000005034	911.572	-0.051743	0.101077	-0.511917	0.608709	0.999124	Prkacb	3	146435329	146518745
ENSMUSG00000005043	286.312	0.172336	0.161139	1.06949	0.28485	0.999124	Sgsh	11	119234251	119246362
ENSMUSG00000005054	10287.8	-0.194273	0.165714	-1.17234	0.241061	0.999124	Cstb	10	78261503	78263456
ENSMUSG00000005057	574.57	0.0156274	0.136368	0.114598	0.908764	0.999124	Sh2b2	5	136247001	136275410
ENSMUSG00000005069	1697.33	-0.0910113	0.0967201	-0.940976	0.346717	0.999124	Pex5	6	124373775	124392026
ENSMUSG00000005078	1510.77	-0.088458	0.10107	-0.875214	0.381458	0.999124	Jkamp	12	72132363	72148235
ENSMUSG00000005087	559.784	-0.0512223	0.132627	-0.386214	0.699338	0.999124	Cd44	2	102641486	102732010
ENSMUSG00000005102	229.992	-0.151288	0.108334	-1.39649	0.162567	0.999124	Eif2ak4	2	118219099	118305715
ENSMUSG00000005103	4058.74	0.0540841	0.0551293	0.981041	0.326573	0.999124	Wdr1	5	38684156	38720564
ENSMUSG00000005107	19.8311	0.404124	0.273649	1.4768	0.13973	0.999124	Slc2a9	5	38506616	38660486
ENSMUSG00000005124	139.243	0.104885	0.196905	0.532671	0.594261	0.999124	Ccn4	15	66763169	66795050
ENSMUSG00000005125	7975.83	0.0718647	0.0936282	0.767554	0.442752	0.999124	Ndrg1	15	66801167	66841489
ENSMUSG00000005131	13.8627	0.0253647	0.323343	0.0784452	0.937474	0.999124	4930550C14Rik	9	53313625	53345702
ENSMUSG00000005142	1851.67	0.0817044	0.155543	0.525283	0.599386	0.999124	Man2b1	8	85809899	85824911
ENSMUSG00000005148	368.188	-0.0168079	0.139723	-0.120295	0.90425	0.999124	Klf5	14	99536127	99552472
ENSMUSG00000005150	128.56	0.0246606	0.11882	0.207546	0.835584	0.999124	Wdr83	8	85801664	85807935
ENSMUSG00000005161	2775.05	-0.125587	0.154474	-0.812997	0.41622	0.999124	Prdx2	8	85696216	85701463
ENSMUSG00000005198	2761.49	-0.0877013	0.208434	-0.420764	0.673928	0.999124	Polr2a	11	69624823	69649463
ENSMUSG00000005204	1406.06	0.0112253	0.0884519	0.126908	0.899013	0.999124	Senp3	11	69563941	69572910
ENSMUSG00000005220	249.231	-0.390804	0.216029	-1.80904	0.0704454	0.999124	Corin	5	72457368	72661816
ENSMUSG00000005233	29.4433	0.0559755	0.211222	0.265008	0.791003	0.999124	Spc25	2	69024239	69036538
ENSMUSG00000005237	14.1564	-0.066824	0.548723	-0.121781	0.903073	0.999124	Dnah2	11	69311635	69439936
ENSMUSG00000005251	337.853	0.0538744	0.123966	0.434589	0.663861	0.999124	Ripk4	16	97543133	97564987
ENSMUSG00000005262	1272	0.0210458	0.0716783	0.293615	0.769052	0.999124	Ufd1	16	18630529	18654011
ENSMUSG00000005267	55.5821	0.0849107	0.136582	0.621682	0.534151	0.999124	Zfp287	11	62591182	62622731
ENSMUSG00000005268	79.2133	-0.0881659	0.21257	-0.414762	0.678316	0.999124	Prlr	15	10177324	10349266
ENSMUSG00000005299	945.796	0.0927814	0.115769	0.801439	0.422878	0.999124	Letm1	5	33897017	33940161
ENSMUSG00000005312	1587.7	0.0312917	0.0953249	0.328264	0.742712	0.999124	Ubqln1	13	58323970	58363467
ENSMUSG00000005354	1314.11	0.109764	0.0724291	1.51547	0.129653	0.999124	Txn2	15	77799247	77813206
ENSMUSG00000005362	745.649	-0.16131	0.150556	-1.07143	0.283975	0.999124	Crbn	6	106757162	106777038
ENSMUSG00000005370	293.863	0.0345234	0.101724	0.339384	0.734321	0.999124	Msh6	17	88282490	88298320
ENSMUSG00000005371	814.468	-0.0106291	0.0765721	-0.138812	0.889598	0.999124	Fbxo11	17	88298287	88372719
ENSMUSG00000005374	1020.83	0.112477	0.103563	1.08608	0.277444	0.999124	Tbl2	5	135178511	135194614
ENSMUSG00000005378	359.314	0.0478174	0.0944654	0.50619	0.612724	0.999124	Bud23	5	135081811	135093813
ENSMUSG00000005397	10597.4	0.110257	0.218434	0.50476	0.613728	0.999124	Nid1	13	13612136	13686854
ENSMUSG00000005410	39.8076	0.207837	0.166819	1.24589	0.212806	0.999124	Mcm5	8	75836197	75855067
ENSMUSG00000005413	3115.43	0.130553	0.101251	1.28941	0.197257	0.999124	Hmox1	8	75820249	75827217
ENSMUSG00000005417	3374.67	0.0207237	0.072606	0.285427	0.775317	0.999124	Mprip	11	59552131	59671686
ENSMUSG00000005442	789.222	-0.172407	0.1757	-0.981256	0.326466	0.999124	Cic	7	24967129	24993584
ENSMUSG00000005465	6.73908	0.202994	0.363872	0.557871	0.576933	0.999124	Il27ra	8	84756923	84769218
ENSMUSG00000005469	684.186	-0.0133262	0.101116	-0.131791	0.89515	0.999124	Prkaca	8	84699622	84723072
ENSMUSG00000005470	22.2704	0.0242514	0.242329	0.100076	0.920284	0.999124	Asf1b	8	84682136	84696826
ENSMUSG00000005474	25.1953	-0.173984	0.236544	-0.735526	0.462019	0.999124	Myl10	5	136722000	136729948
ENSMUSG00000005481	389.074	0.0652635	0.117549	0.555201	0.578757	0.999124	Ddx39a	8	84441806	84453521
ENSMUSG00000005483	3561.03	0.0296755	0.0821428	0.361267	0.7179	0.999124	Dnajb1	8	84334822	84339282
ENSMUSG00000005501	267.319	-0.0130885	0.083819	-0.156152	0.875913	0.999124	Usp40	1	87872841	87936273
ENSMUSG00000005505	225.952	-0.00670415	0.0764804	-0.0876584	0.930148	0.999124	Kbtbd4	2	90735084	90741970
ENSMUSG00000005506	1412.09	0.0155986	0.089258	0.174759	0.861269	0.999124	Celf1	2	90770727	90849842
ENSMUSG00000005510	713.083	-0.0417518	0.0717125	-0.582211	0.560425	0.999124	Ndufs3	2	90724978	90735171
ENSMUSG00000005514	3730.75	0.0569917	0.149365	0.381559	0.702788	0.999124	Por	5	135698887	135764180
ENSMUSG00000005533	703.593	-0.161112	0.196224	-0.821062	0.411611	0.999124	Igf1r	7	67602575	67883416
ENSMUSG00000005534	619.636	-0.146	0.181062	-0.806355	0.420038	0.999124	Insr	8	3172061	3329617
ENSMUSG00000005566	1563.28	0.114688	0.103271	1.11055	0.266761	0.999124	Trim28	7	12733041	12764962
ENSMUSG00000005575	1481.86	0.100583	0.0722312	1.39251	0.163767	0.999124	Ube2m	7	12769047	12772202
ENSMUSG00000005580	113.067	-0.140076	0.157563	-0.889016	0.373994	0.999124	Adcy9	16	4105393	4238362
ENSMUSG00000005583	42.5048	-0.201484	0.249903	-0.806252	0.420098	0.999124	Mef2c	13	83652153	83815199
ENSMUSG00000005609	1547.57	-0.0360224	0.0961749	-0.374551	0.707995	0.999124	Ctr9	7	110628158	110655584
ENSMUSG00000005611	12.7455	0.448595	0.351948	1.27461	0.202448	0.999124	Irag1	7	110467473	110581668
ENSMUSG00000005615	1373.31	-0.0194158	0.12843	-0.151178	0.879835	0.999124	Pcyt1a	16	32249739	32293888
ENSMUSG00000005621	686.353	0.129369	0.169596	0.762806	0.445579	0.999124	Zfp592	7	80643429	80694912
ENSMUSG00000005625	2319.29	0.163116	0.101284	1.61049	0.107291	0.999124	Psmd4	3	94940005	94949925
ENSMUSG00000005656	1043.75	-0.0152926	0.0717211	-0.213224	0.831153	0.999124	Snx6	12	54793134	54842488
ENSMUSG00000005667	320.924	-0.0927919	0.155403	-0.597104	0.550438	0.999124	Mthfd2	6	83282673	83302890
ENSMUSG00000005672	3419.69	-0.05152	0.157869	-0.326347	0.744162	0.999124	Kit	5	75735576	75817382
ENSMUSG00000005674	366.417	0.139734	0.199538	0.700286	0.483749	0.999124	Tomm40l	1	171043580	171050083
ENSMUSG00000005682	683.236	-0.0154753	0.0844143	-0.183326	0.854542	0.999124	Pan2	10	128139204	128157227
ENSMUSG00000005683	1687.74	0.0769033	0.0842268	0.913051	0.361216	0.999124	Cs	10	128173603	128198348
ENSMUSG00000005686	2667.01	-0.0363837	0.186013	-0.195597	0.844925	0.999124	Ampd3	7	110367413	110411612
ENSMUSG00000005687	829.321	-0.00505223	0.11931	-0.0423454	0.966223	0.999124	Bcas2	3	103078971	103086482
ENSMUSG00000005698	876.181	-0.00237624	0.067622	-0.0351401	0.971968	0.999124	Ctcf	8	106363200	106409554
ENSMUSG00000005699	79.8279	0.0570741	0.140637	0.405825	0.684871	0.999124	Pard6a	8	106427780	106430128
ENSMUSG00000005705	23.9747	-0.0118173	0.335285	-0.0352456	0.971884	0.999124	Agrp	8	106293330	106364025
ENSMUSG00000005718	30.5708	0.362783	0.207536	1.74805	0.080456	0.999124	Tfap4	16	4362525	4377718
ENSMUSG00000005732	781.864	0.14682	0.0987309	1.48707	0.136996	0.999124	Ranbp1	16	18057648	18066596
ENSMUSG00000005774	94.6704	0.053136	0.162177	0.327642	0.743182	0.999124	Rfx5	3	94861386	94868872
ENSMUSG00000005779	2763.02	-0.0125001	0.119082	-0.104971	0.916399	0.999124	Psmb4	3	94791404	94794272
ENSMUSG00000005800	14.0728	0.0585078	0.295306	0.198126	0.842946	0.999124	Mmp8	9	7558457	7568486
ENSMUSG00000005802	2217.13	0.044998	0.101724	0.442355	0.658232	0.999124	Slc30a4	2	122523153	122544583
ENSMUSG00000005803	453.597	-0.0066758	0.104393	-0.0639489	0.949011	0.999124	Sqor	2	122607157	122651489
ENSMUSG00000005804	512.876	-0.0346658	0.0711799	-0.487016	0.626247	0.999124	Bloc1s6	2	122580423	122591395
ENSMUSG00000005813	974.158	0.0488757	0.0557939	0.876005	0.381027	0.999124	Metap1	3	138164717	138195276
ENSMUSG00000005823	1479.24	0.119633	0.078473	1.52451	0.127382	0.999124	Gpr108	17	57541635	57555446
ENSMUSG00000005836	61.3326	0.173632	0.216082	0.803545	0.42166	0.999124	Gata6	18	11052064	11085635
ENSMUSG00000005846	821.512	0.0308835	0.09719	0.317764	0.750664	0.999124	Rsl1d1	16	11010834	11021195
ENSMUSG00000005871	971.212	-0.0116822	0.161661	-0.0722634	0.942392	0.999124	Apc	18	34353977	34455605
ENSMUSG00000005873	3241.44	0.0823092	0.109409	0.752306	0.451867	0.999124	Reep5	18	34477938	34507123
ENSMUSG00000005881	3299.87	0.10562	0.0775693	1.36162	0.173317	0.999124	Ergic3	2	155849965	155860199
ENSMUSG00000005882	803.856	0.0339775	0.139863	0.242934	0.808057	0.999124	Uqcc1	2	155688814	155772230
ENSMUSG00000005886	812.029	-0.132042	0.145222	-0.909245	0.363221	0.999124	Ncoa2	1	13209329	13444307
ENSMUSG00000005893	619.395	-0.0250877	0.095375	-0.263043	0.792517	0.999124	Nr2c2	6	92068371	92151275
ENSMUSG00000005897	123.287	-0.0481886	0.112089	-0.429913	0.667259	0.999124	Nr2c1	10	93983885	94033073
ENSMUSG00000005899	210.256	0.0044536	0.136999	0.0325084	0.974067	0.999124	Smpd4	16	17437218	17462692
ENSMUSG00000005936	2542.92	0.0343166	0.0648964	0.528791	0.596951	0.999124	Kctd20	17	29170924	29188523
ENSMUSG00000005949	574.733	-0.0186743	0.122664	-0.15224	0.878998	0.999124	Ctns	11	73074422	73089868
ENSMUSG00000005950	145.283	-0.0434991	0.1261	-0.344958	0.730126	0.999124	P2rx5	11	73051247	73063511
ENSMUSG00000005951	68.209	-0.0682091	0.12981	-0.525453	0.599268	0.999124	Shpk	11	73090286	73115337
ENSMUSG00000005958	78.5425	-0.0900927	0.167498	-0.537874	0.590664	0.999124	Ephb3	16	21023505	21042055
ENSMUSG00000005968	702.593	0.0584131	0.089722	0.651045	0.515017	0.999124	Tuft1	3	94520064	94566179
ENSMUSG00000005973	1253.18	0.0719571	0.0832354	0.864501	0.387312	0.999124	Rcn1	2	105216636	105229664
ENSMUSG00000005982	573.787	0.0752284	0.0801761	0.938289	0.348096	0.999124	Naa60	16	3690239	3722634
ENSMUSG00000005983	83.3096	-0.00740653	0.148688	-0.0498125	0.960272	0.999124	1700037C18Rik	16	3713043	3726553
ENSMUSG00000005986	32.6332	0.211572	0.203915	1.03755	0.299479	0.999124	Ankrd13d	19	4320208	4333165
ENSMUSG00000006005	1859.39	-0.0666935	0.136727	-0.487787	0.6257	0.999124	Tpr	1	150268589	150325686
ENSMUSG00000006010	854.559	0.0742787	0.0843438	0.880666	0.378499	0.999124	Odr4	1	150237056	150268831
ENSMUSG00000006014	57.9621	-0.0946932	0.345024	-0.274454	0.783735	0.999124	Prg4	1	150325163	150341916
ENSMUSG00000006019	220.567	0.200949	0.139627	1.43918	0.1501	0.999124	Dhx34	7	15931072	15955962
ENSMUSG00000006021	74.1146	0.135723	0.141776	0.957305	0.338413	0.999124	Kptn	7	15853820	15861441
ENSMUSG00000006024	2611.09	0.107507	0.0599227	1.7941	0.0727977	0.999124	Napa	7	15832383	15851900
ENSMUSG00000006050	1357.44	-0.080636	0.105344	-0.765453	0.444002	0.999124	Sra1	18	36799734	36803868
ENSMUSG00000006057	802.889	0.1228	0.0891862	1.37689	0.168546	0.999124	Atp5mc1	11	95959678	95966496
ENSMUSG00000006058	878.86	0.0286511	0.112591	0.25447	0.799133	0.999124	Snf8	11	95925711	95938256
ENSMUSG00000006095	1269.37	-0.0480734	0.100153	-0.479997	0.631229	0.999124	Tbcb	7	29923556	29931697
ENSMUSG00000006127	660.534	0.0460782	0.0667012	0.690815	0.489682	0.999124	Inpp5k	11	75521814	75539697
ENSMUSG00000006134	670.231	0.0778492	0.12308	0.632508	0.527055	0.999124	Crkl	16	17269851	17305298
ENSMUSG00000006154	220.219	-0.037887	0.160938	-0.235414	0.813887	0.999124	Eps8l1	7	4463673	4483486
ENSMUSG00000006169	2223.49	0.00572913	0.0844895	0.0678088	0.945938	0.999124	Clint1	11	45742791	45801452
ENSMUSG00000006179	97.6908	-0.279428	0.158764	-1.76002	0.078405	0.999124	Prss16	13	22186343	22193912
ENSMUSG00000006200	9857.36	-0.203917	0.170998	-1.19251	0.233061	0.999124	Rhox6	X	36915787	36918734
ENSMUSG00000006205	15631.1	-0.0496766	0.155403	-0.319664	0.749223	0.999124	Htra1	7	130537841	130587390
ENSMUSG00000006215	251.712	0.0753849	0.094025	0.801754	0.422695	0.999124	Zbtb17	4	141171965	141195241
ENSMUSG00000006219	3884.75	0.00499269	0.102179	0.0488622	0.961029	0.999124	Fblim1	4	141303373	141333407
ENSMUSG00000006221	1405.07	-0.00461912	0.167009	-0.0276578	0.977935	0.999124	Hspb7	4	141148090	141152622
ENSMUSG00000006235	152.307	0.261261	0.176244	1.48238	0.138238	0.999124	Epor	9	21870193	21874802
ENSMUSG00000006241	14.4509	0.252943	0.267254	0.94645	0.343919	0.999124	Ccdc159	9	21838767	21847168
ENSMUSG00000006262	496.562	-0.0733995	0.122714	-0.598133	0.549751	0.999124	Mob1b	5	88868714	88912079
ENSMUSG00000006273	2962.42	0.0301283	0.0613685	0.490941	0.623468	0.999124	Atp6v1b2	8	69541298	69566363
ENSMUSG00000006276	690.733	0.0542705	0.0715584	0.758408	0.448207	0.999124	Eps15l1	8	73094839	73175304
ENSMUSG00000006288	740.175	0.0365109	0.104623	0.348976	0.727108	0.999124	Ttc5	14	51002872	51022976
ENSMUSG00000006289	426.916	0.0432168	0.120091	0.359866	0.718947	0.999124	Osgep	14	51143935	51162350
ENSMUSG00000006301	2188.51	0.0125071	0.0603907	0.207102	0.83593	0.999124	Tmbim1	1	74327406	74344781
ENSMUSG00000006307	726.858	-0.0641492	0.169431	-0.378615	0.704974	0.999124	Kmt2b	7	30268283	30288151
ENSMUSG00000006310	9.47975	-0.469203	0.295215	-1.58936	0.111979	0.999124	Zbtb32	7	30289106	30298334
ENSMUSG00000006313	6.94418	0.532984	0.343857	1.55002	0.121138	0.999124	Upk1a	7	30302517	30312272
ENSMUSG00000006315	878.084	-0.117626	0.12976	-0.906491	0.364676	0.999124	Tmem147	7	30427126	30428965
ENSMUSG00000006333	9936.04	-0.0967538	0.181808	-0.532175	0.594605	0.999124	Rps9	7	3706992	3709896
ENSMUSG00000006335	249.034	0.0389753	0.122351	0.318553	0.750066	0.999124	Tfpt	7	3623323	3632928
ENSMUSG00000006342	154.498	-0.0640028	0.193138	-0.331385	0.740354	0.999124	Susd2	10	75472540	75479842
ENSMUSG00000006344	74.2102	-0.265643	0.169672	-1.56563	0.117435	0.999124	Ggt5	10	75425174	75453034
ENSMUSG00000006345	2932.7	0.172206	0.120178	1.43292	0.151882	0.999124	Ggt1	10	75397438	75422034
ENSMUSG00000006356	2482.86	0.0873958	0.0946462	0.923395	0.355801	0.999124	Crip2	12	113103856	113109126
ENSMUSG00000006360	2735.32	-0.145714	0.154113	-0.945498	0.344405	0.999124	Crip1	12	113109936	113117499
ENSMUSG00000006362	47.132	-0.219975	0.255656	-0.860437	0.389548	0.999124	Cbfa2t3	8	123351880	123425848
ENSMUSG00000006369	11048.4	0.0834644	0.156394	0.533681	0.593562	0.999124	Fbln1	15	85090150	85170736
ENSMUSG00000006373	6023.8	-0.00480216	0.101751	-0.0471953	0.962358	0.999124	Pgrmc1	X	35861859	35869732
ENSMUSG00000006378	117.422	0.193264	0.139512	1.38529	0.165965	0.999124	Gcat	15	78915074	78922553
ENSMUSG00000006386	110.661	-0.0127333	0.153305	-0.0830585	0.933805	0.999124	Tek	4	94627526	94763213
ENSMUSG00000006390	856.251	0.149127	0.112729	1.32288	0.185877	0.999124	Elovl1	4	118285290	118290150
ENSMUSG00000006392	691.75	0.082942	0.0873832	0.949176	0.342531	0.999124	Med8	4	118266534	118272979
ENSMUSG00000006395	98.1006	0.0568269	0.14805	0.383836	0.7011	0.999124	Hyi	4	118217187	118219941
ENSMUSG00000006398	17.1987	0.34972	0.234418	1.49186	0.135736	0.999124	Cdc20	4	118290098	118294549
ENSMUSG00000006403	993.825	0.229854	0.181456	1.26672	0.205256	0.999124	Adamts4	1	171077990	171088206
ENSMUSG00000006411	13.6027	-0.122764	0.26508	-0.46312	0.643278	0.999124	Nectin4	1	171197667	171216166
ENSMUSG00000006412	575.411	0.0809783	0.089537	0.904411	0.365777	0.999124	Pfdn2	1	171173238	171186822
ENSMUSG00000006418	1545.05	0.0625252	0.0513833	1.21684	0.223665	0.999124	Rnf114	2	167334565	167358093
ENSMUSG00000006423	446.9	-0.14059	0.102833	-1.36717	0.171571	0.999124	Steep1	X	36087390	36137764
ENSMUSG00000006435	62.9337	0.115098	0.159756	0.720464	0.47124	0.999124	Neurl1a	19	47167259	47247880
ENSMUSG00000006445	236.524	-0.0968189	0.190726	-0.507634	0.61171	0.999124	Epha2	4	141028551	141056695
ENSMUSG00000006456	260.656	0.0187045	0.111019	0.168481	0.866205	0.999124	Rbm14	19	4850597	4861662
ENSMUSG00000006457	14.0367	-0.481741	0.392289	-1.22803	0.219437	0.999124	Actn3	19	4911244	4927937
ENSMUSG00000006463	197.158	-0.0413195	0.0775606	-0.532738	0.594215	0.999124	Zdhhc24	19	4928696	4935425
ENSMUSG00000006464	54.0177	0.112236	0.180052	0.623354	0.533052	0.999124	Bbs1	19	4936906	4956656
ENSMUSG00000006471	262.624	-0.0748172	0.120546	-0.620654	0.534827	0.999124	Ndor1	2	25134833	25146034
ENSMUSG00000006476	346.032	-0.132686	0.0972694	-1.36411	0.172533	0.999124	Nsmf	2	24944367	24952893
ENSMUSG00000006488	5856.04	0.276098	0.277068	0.996499	0.319008	0.999124	Prl7a1	13	27817349	27826476
ENSMUSG00000006490	379254	-0.140556	0.17951	-0.782999	0.433628	0.999124	Prl8a9	13	27741978	27748589
ENSMUSG00000006494	735.487	0.0948226	0.116614	0.813133	0.416142	0.999124	Pdk1	2	71703568	71734202
ENSMUSG00000006498	1909.79	0.0149535	0.108537	0.137774	0.890419	0.999124	Ptbp1	10	79690261	79700605
ENSMUSG00000006519	1168.01	-0.132176	0.181611	-0.7278	0.466736	0.999124	Cyba	8	123151515	123159669
ENSMUSG00000006526	811.369	-0.00368916	0.0867364	-0.0425329	0.966074	0.999124	Stimate	14	30547547	30599167
ENSMUSG00000006527	271.018	0.139375	0.118238	1.17877	0.238492	0.999124	Sfmbt1	14	30436806	30544678
ENSMUSG00000006529	10.0842	-0.115254	0.324764	-0.354884	0.722676	0.999124	Itih1	14	30651137	30665246
ENSMUSG00000006567	8.87381	0.477263	0.328424	1.45319	0.146171	0.999124	Atp7b	8	22482801	22550321
ENSMUSG00000006574	20.2898	-0.241417	0.461135	-0.523528	0.600607	0.999124	Slc4a1	11	102239650	102257029
ENSMUSG00000006576	112.529	-0.299546	0.210279	-1.42452	0.154297	0.999124	Slc4a3	1	75522910	75538816
ENSMUSG00000006585	222.502	0.0470649	0.106735	0.440953	0.659247	0.999124	Cdt1	8	123294754	123300293
ENSMUSG00000006587	7.9525	-0.180432	0.340127	-0.530483	0.595777	0.999124	Snai3	8	123180947	123187472
ENSMUSG00000006589	5876.74	0.0748977	0.115333	0.649405	0.516076	0.999124	Aprt	8	123301374	123303648
ENSMUSG00000006599	1043.53	0.0437053	0.070553	0.619468	0.535608	0.999124	Gtf2h1	7	46445527	46473224
ENSMUSG00000006611	61.5307	-0.114855	0.214157	-0.536312	0.591743	0.999124	Hfe	13	23886017	23894837
ENSMUSG00000006641	420.92	-0.205957	0.216098	-0.953074	0.340553	0.999124	Slc5a6	5	31193380	31206268
ENSMUSG00000006642	33.2055	0.0466842	0.192298	0.24277	0.808183	0.999124	Tcf23	5	31126006	31134362
ENSMUSG00000006649	8.255	-0.297106	0.75533	-0.393346	0.694064	0.999124	Nphs1	7	30157740	30186648
ENSMUSG00000006651	667.802	0.188803	0.148773	1.26906	0.204418	0.999124	Aplp1	7	30134407	30144960
ENSMUSG00000006673	1158.1	-0.0409986	0.101901	-0.402336	0.687436	0.999124	Qrich1	9	108394005	108437362
ENSMUSG00000006676	1523.61	-0.0644518	0.120954	-0.532863	0.594129	0.999124	Usp19	9	108367801	108379536
ENSMUSG00000006678	40.5081	-0.192348	0.180191	-1.06746	0.285762	0.999124	Pola1	X	92348373	92675761
ENSMUSG00000006699	7534.73	0.0366959	0.0584354	0.627974	0.530021	0.999124	Cdc42	4	137047007	137085031
ENSMUSG00000006705	346.032	0.0934964	0.138539	0.674874	0.499756	0.999124	Pknox1	17	31783708	31826667
ENSMUSG00000006711	80.8657	-0.245797	0.219335	-1.12065	0.262438	0.999124	D130043K22Rik	13	25029118	25085253
ENSMUSG00000006715	438.929	-0.312442	0.191533	-1.63127	0.102834	0.999124	Gmnn	13	24935828	24945906
ENSMUSG00000006717	593.68	-0.167392	0.188706	-0.887054	0.37505	0.999124	Acot13	13	25001931	25015523
ENSMUSG00000006720	41.6197	0.145138	0.190304	0.762663	0.445664	0.999124	Zfp184	13	22129264	22144949
ENSMUSG00000006728	2363.82	0.117037	0.0983001	1.19061	0.233807	0.999124	Cdk4	10	126899403	126903789
ENSMUSG00000006731	1263.37	0.14188	0.118075	1.20161	0.229515	0.999124	B4galnt1	10	127001094	127008199
ENSMUSG00000006732	338.575	-0.0297202	0.129732	-0.22909	0.818799	0.999124	Mettl1	10	126877283	126882234
ENSMUSG00000006736	3080.82	0.140587	0.0840937	1.67179	0.0945648	0.999124	Tspan31	10	126903149	126906133
ENSMUSG00000006740	1945.38	-0.00801255	0.0863837	-0.0927553	0.926098	0.999124	Kif5b	18	6201002	6242174
ENSMUSG00000006763	182.554	-0.0834072	0.147047	-0.567215	0.570568	0.999124	Saal1	7	46335532	46360104
ENSMUSG00000006777	34.8356	-0.2996	0.224975	-1.3317	0.182958	0.999124	Krt23	11	99368800	99383963
ENSMUSG00000006782	111.355	0.174588	0.133404	1.30872	0.190629	0.999124	Cnp	11	100465730	100482555
ENSMUSG00000006784	11.3432	0.189155	0.27905	0.677853	0.497865	0.999124	Odad4	11	100436433	100463394
ENSMUSG00000006800	3902.21	0.120618	0.172115	0.700802	0.483427	0.999124	Sulf2	2	165915009	165997583
ENSMUSG00000006850	201.371	0.10014	0.123253	0.812478	0.416517	0.999124	Tmco6	18	36868092	36875450
ENSMUSG00000006906	399.368	0.00587524	0.0863605	0.0680316	0.945761	0.999124	Stambp	6	83520193	83549711
ENSMUSG00000006920	879.884	0.0055075	0.0967048	0.0569517	0.954584	0.999124	Ezh1	11	101081941	101117289
ENSMUSG00000006930	36.7789	-0.135978	0.257503	-0.528061	0.597457	0.999124	Hap1	11	100238153	100246954
ENSMUSG00000006931	528.283	-0.0142866	0.113553	-0.125814	0.899879	0.999124	P3h4	11	100299282	100305662
ENSMUSG00000006941	1158.27	-0.0776002	0.0936316	-0.828782	0.407228	0.999124	Eif1b	9	120321298	120324396
ENSMUSG00000006948	512.83	-0.171554	0.225949	-0.75926	0.447697	0.999124	Klk4	7	43530584	43535228
ENSMUSG00000006958	382.107	-0.19696	0.17364	-1.1343	0.25667	0.999124	Chrd	16	20551877	20561134
ENSMUSG00000006998	5648.99	-0.0554934	0.0711438	-0.780017	0.435381	0.999124	Psmd2	16	20470402	20482164
ENSMUSG00000007029	362.175	0.0608831	0.150512	0.404506	0.68584	0.999124	Vars1	17	35219963	35235298
ENSMUSG00000007033	18.4533	0.0374131	0.251378	0.148832	0.881686	0.999124	Hspa1l	17	35191679	35198261
ENSMUSG00000007034	104.147	0.231268	0.208387	1.1098	0.267087	0.999124	Slc44a4	17	35133442	35149412
ENSMUSG00000007035	7.74221	-0.188354	0.506193	-0.372098	0.70982	0.999124	Msh5	17	35247581	35265721
ENSMUSG00000007036	730.681	0.0397366	0.0842859	0.47145	0.637319	0.999124	Abhd16a	17	35308239	35321963
ENSMUSG00000007038	2000.94	0.0175009	0.0975891	0.179332	0.857677	0.999124	Neu1	17	35150229	35154929
ENSMUSG00000007039	138.195	-0.0747925	0.326209	-0.229278	0.818653	0.999124	Ddah2	17	35278011	35281071
ENSMUSG00000007041	2460.44	0.101257	0.101591	0.996721	0.3189	0.999124	Clic1	17	35268942	35277725
ENSMUSG00000007080	52.0223	0.0979923	0.263817	0.37144	0.71031	0.999124	Pole	5	110434172	110485340
ENSMUSG00000007097	214.83	0.0432528	0.221989	0.194842	0.845517	0.999124	Atp1a2	1	172099276	172125631
ENSMUSG00000007122	12.7904	-0.0961224	0.268926	-0.357431	0.720769	0.999124	Casq1	1	172037461	172047435
ENSMUSG00000007207	18.3006	-0.221533	0.244089	-0.907589	0.364095	0.999124	Stx1a	5	135052336	135079954
ENSMUSG00000007209	41.1682	0.069778	0.310316	0.224861	0.822087	0.999124	Ceacam9	7	16455854	16460057
ENSMUSG00000007216	439.05	0.205152	0.215921	0.950127	0.342048	0.999124	Zfp775	6	48578997	48600161
ENSMUSG00000007279	18.4499	-0.401618	0.234133	-1.71534	0.0862823	0.999124	Scube2	7	109397883	109464886
ENSMUSG00000007379	43.8643	-0.137924	0.183359	-0.752207	0.451926	0.999124	Dennd2c	3	103009920	103077085
ENSMUSG00000007411	1658.13	0.035085	0.0649035	0.540571	0.588803	0.999124	Mark3	12	111540957	111622655
ENSMUSG00000007415	1316.33	0.104531	0.0938857	1.11338	0.265544	0.999124	Gatad1	5	3682932	3707185
ENSMUSG00000007458	3745.97	0.105726	0.0595114	1.77657	0.0756394	0.999124	M6pr	6	122285679	122294639
ENSMUSG00000007476	1101.54	-0.00514673	0.152935	-0.0336529	0.973154	0.999124	Lrrc8a	2	30127727	30153802
ENSMUSG00000007564	2254.56	0.0989963	0.102416	0.966606	0.333741	0.999124	Ppp2r1a	17	21165573	21186178
ENSMUSG00000007570	356.218	-0.102535	0.111128	-0.92267	0.356179	0.999124	Fance	17	28532493	28545546
ENSMUSG00000007589	298.603	-0.156525	0.150936	-1.03703	0.299723	0.999124	Tinf2	14	55912146	55919277
ENSMUSG00000007594	117.704	0.102645	0.185583	0.553095	0.580198	0.999124	Hapln4	8	70536107	70543512
ENSMUSG00000007603	180.192	-0.0607142	0.0835559	-0.726629	0.467453	0.999124	Dus3l	17	57071757	57077093
ENSMUSG00000007610	227.67	0.0793883	0.133487	0.594726	0.552027	0.999124	Gtpbp3	8	71940747	71952227
ENSMUSG00000007613	942.22	0.0377395	0.103488	0.364676	0.715353	0.999124	Tgfbr1	4	47353222	47414931
ENSMUSG00000007617	226.878	-0.0979422	0.10067	-0.972904	0.330601	0.999124	Homer1	13	93436143	93541637
ENSMUSG00000007646	44.0709	-0.120817	0.156213	-0.773408	0.439281	0.999124	Rad51c	11	87267471	87295780
ENSMUSG00000007655	264.297	-0.212234	0.165121	-1.28533	0.198678	0.999124	Cav1	6	17306334	17341451
ENSMUSG00000007656	1234.28	0.0253914	0.112778	0.225145	0.821867	0.999124	Arpp19	9	74944896	74967595
ENSMUSG00000007682	258.967	0.300087	0.217315	1.38088	0.167315	0.999124	Dio2	12	90691326	90705812
ENSMUSG00000007739	3482.17	0.0150091	0.107323	0.139851	0.888778	0.999124	Cct4	11	22940519	22953780
ENSMUSG00000007777	284.577	-0.134657	0.144625	-0.931078	0.351813	0.999124	Trappc2b	11	51576213	51579701
ENSMUSG00000007783	213.057	0.0985525	0.101379	0.972119	0.330992	0.999124	Cpt1c	7	44608796	44624275
ENSMUSG00000007805	41.4282	0.0238978	0.163034	0.146582	0.883462	0.999124	Twist2	1	91729183	91775750
ENSMUSG00000007812	4753.36	-0.0397185	0.107242	-0.370364	0.711111	0.999124	Zfp655	5	145168525	145184112
ENSMUSG00000007815	7983.43	0.0223146	0.0850978	0.262223	0.793149	0.999124	Rhoa	9	108183328	108215133
[truncated: 14,390 more rows]
